# Supplementary material for: 1,1,1-Tris(di­methyl­amino)-2-[tris­(di­methyl­amino)­phospho­ranyl­idene]diphosphinium tetra­phenyl­borate tetra­hydro­furan monosolvate
Source: Acta Crystallogr Sect E Struct Rep Online. 2014 May 21;70(Pt 6):o691. doi: 10.1107/S1600536814011258 (PMC4051105; doi:10.1107/S1600536814011258)
Supplement: Supplementary file 1 [file e-70-0o691-sup1.cif]

##############################################################################
#                                                                            #
# This CIF contains the data in a paper accepted for publication in          #
# Acta Crystallographica Section E. It conforms to the requirements of       #
# Notes for Authors for Acta Crystallographica Section E, and has been       #
# peer reviewed under the auspices of the IUCr Commission on Journals.       #
#                                                                            #
# Full details of the Crystallographic Information File format               #
# are given in the paper "The Crystallographic Information File (CIF):       #
# a New Standard Archive File for Crystallography" by S. R. Hall, F. H.      #
# Allen and I. D. Brown [Acta Cryst. (1991), A47, 655-685].                  #
#                                                                            #
# The current version of the core CIF dictionary is obtainable from          #
# ftp://ftp.iucr.org/pub/cif_core.dic.                                       #
#                                                                            #
# Software is freely available for graphical display of the structure(s)     #
# in this CIF. For information consult the CIF software page                 #
# http://www.iucr.org/resources/cif/software.                                #
#                                                                            #
# This file may be used for bona fide research purposes within the           #
# scientific community so long as proper attribution is given to the journal # 
# article from which it was obtained.                                        #
#                                                                            #
##############################################################################
data_I
_audit_creation_method     'from SHELXL-2012 CIF and IUCr SHELXL97-template'
_journal_date_recd_electronic     2014-05-01
_journal_date_accepted     2014-05-15
_journal_name_full     'Acta Crystallographica, Section E'
_journal_year     2014
_journal_volume     70
_journal_issue      6
_journal_page_first     o691
_journal_page_last     o691
_journal_paper_category     QO
_journal_paper_doi     10.1107/S1600536814011258
_journal_coeditor_code     LH5704
_publ_contact_author_name     'Prof. Charles L. B. Macdonald'
_publ_contact_author_address
;
Department of Chemistry and Biochemistry
University of Windsor
Windsor, Ontario
Canada N9B 3P4
;
_publ_contact_author_email     'cmacd@uwindsor.ca'
_publ_contact_author_fax     '(519) 973-7098'
_publ_contact_author_phone     '(519) 253-3000'
_publ_section_title
;
1,1,1-Tris(dimethylamino)-2-[tris(dimethylamino)phosphoranylidene]diphosphinium
tetraphenylborate tetrahydrofuran monosolvate
;
loop_
    _publ_author_name
    _publ_author_footnote
    _publ_author_address
    'Ellis, Bobby D.' .
;
Department of Chemistry and Biochemistry
University of Windsor
Windsor, Ontario
Canada N9B 3P4
;
    'Morasset, Erica V.' .
;
Department of Chemistry and Biochemistry
University of Windsor
Windsor, Ontario
Canada N9B 3P4
;
    'Macdonald, Charles L. B.' .
;
Department of Chemistry and Biochemistry
University of Windsor
Windsor, Ontario
Canada N9B 3P4
;
_publ_section_synopsis
;
At 183 K, the title solvated salt,
C~12~H~36~N~6~P~3~^+^.C~24~H~20~B^-^C~4~H~8~O, contains one of each of the
component ions and one equivalent of tetrahydrofuran in the asymmetric unit.
The P---P distances of 2.1111(11) and 2.1364(10) \%A within the cation are
significantly shorter than typical P---P single bonds and are consistent with
those observed for other triphosphenium cations. The P---P---P angle of
104.67(4)\% confirms the bent (non-allene-like) nature of the cation.
;
_database_code_depnum_ccdc_archive     'CCDC 1003430'
_chemical_name_systematic
;
1,1,1-Tris(dimethylamino)-2-[tris(dimethylamino)phosphoranylidene]diphosphinium
tetraphenylborate tetrahydrofuran monosolvate
;
_chemical_name_common     ?
_chemical_formula_moiety     'C12 H36 N6 P3 +, C24 H20 B -, C4 H8 O'
_chemical_formula_sum     'C40 H64 B N6 O P3'
_chemical_formula_iupac     'C12 H36 N6 P3 +, C24 H20 B -, C4 H8 O'
_chemical_formula_weight     748.69
_chemical_melting_point     ?
_shelx_space_group_comment
;
The symmetry employed for this shelxl refinement is uniquely defined
by the following loop, which should always be used as a source of
symmetry information in preference to the above space-group names.
They are only intended as comments.
;
_space_group_crystal_system     monoclinic
_space_group_name_H-M_alt     'P 21/n'
_space_group_name_Hall     '-P 2yn'
loop_
    _space_group_symop_operation_xyz
    'x, y, z'
    '-x+1/2, y+1/2, -z+1/2'
    '-x, -y, -z'
    'x-1/2, -y-1/2, z-1/2'
_cell_length_a     13.0859(17)
_cell_length_b     11.8258(16)
_cell_length_c     27.504(4)
_cell_angle_alpha     90
_cell_angle_beta     98.930(2)
_cell_angle_gamma     90
_cell_volume     4204.7(10)
_cell_formula_units_Z     4
_cell_measurement_reflns_used     3924
_cell_measurement_theta_min     2.38
_cell_measurement_theta_max     22.84
_cell_measurement_temperature     183(2)
_exptl_crystal_description     block
_exptl_crystal_colour     colourless
_exptl_crystal_size_max     0.50
_exptl_crystal_size_mid     0.30
_exptl_crystal_size_min     0.30
_exptl_crystal_density_diffrn     1.183
_exptl_crystal_density_meas     ?
_exptl_crystal_density_method     ?
_exptl_crystal_F_000     1616
_exptl_absorpt_coefficient_mu     0.179
_exptl_absorpt_correction_type     multi-scan
_exptl_absorpt_process_details     '(SADABS; Bruker, 2000)'
_shelx_estimated_absorpt_T_min     ?
_shelx_estimated_absorpt_T_max     ?
_exptl_absorpt_correction_T_min     0.883
_exptl_absorpt_correction_T_max     0.948
_exptl_special_details     ?
_diffrn_ambient_temperature     183(2)
_diffrn_radiation_type     MoK\a
_diffrn_radiation_wavelength     0.71073
_diffrn_measurement_device_type     'Bruker APEX CCD'
_diffrn_measurement_method     '\f and \w scans'
_diffrn_detector_area_resol_mean     ?
_diffrn_reflns_number     47616
_diffrn_reflns_av_R_equivalents     0.0898
_diffrn_reflns_theta_min     2.283
_diffrn_reflns_theta_max     27.496
_diffrn_reflns_theta_full     25.242
_diffrn_measured_fraction_theta_max     0.994
_diffrn_measured_fraction_theta_full     0.999
_diffrn_reflns_limit_h_min     -16
_diffrn_reflns_limit_h_max     16
_diffrn_reflns_limit_k_min     -15
_diffrn_reflns_limit_k_max     15
_diffrn_reflns_limit_l_min     -34
_diffrn_reflns_limit_l_max     35
_refine_special_details     ?
_reflns_number_total     9592
_reflns_number_gt     5621
_reflns_threshold_expression     I>2\s(I)
_refine_ls_structure_factor_coef     Fsqd
_refine_ls_matrix_type     full
_refine_ls_R_factor_all     0.1241
_refine_ls_R_factor_gt     0.0620
_refine_ls_wR_factor_gt     0.1278
_refine_ls_wR_factor_ref     0.1540
_refine_ls_goodness_of_fit_ref     1.018
_refine_ls_restrained_S_all     1.018
_refine_ls_number_reflns     9592
_refine_ls_number_parameters     472
_refine_ls_number_restraints     0
_refine_ls_hydrogen_treatment     constr
_refine_ls_weighting_scheme     calc
_refine_ls_weighting_details
;
 w=1/[\s^2^(Fo^2^)+(0.0576P)^2^+2.6057P]
 where P=(Fo^2^+2Fc^2^)/3
;
_atom_sites_solution_hydrogens     geom
_atom_sites_solution_primary     ?
_atom_sites_solution_secondary     ?
_refine_ls_shift/su_max     0.000
_refine_ls_shift/su_mean     0.000
_refine_diff_density_max     0.501
_refine_diff_density_min     -0.298
_refine_ls_extinction_method     none
_refine_ls_extinction_coef     .
_refine_ls_abs_structure_details     ?
loop_
    _atom_type_symbol
    _atom_type_description
    _atom_type_scat_dispersion_real
    _atom_type_scat_dispersion_imag
    _atom_type_scat_source
    'C' 'C' 0.0033 0.0016
                         'International Tables Vol C Tables 4.2.6.8 and 6.1.1.4'
    'H' 'H' 0.0000 0.0000
                         'International Tables Vol C Tables 4.2.6.8 and 6.1.1.4'
    'B' 'B' 0.0013 0.0007
                         'International Tables Vol C Tables 4.2.6.8 and 6.1.1.4'
    'N' 'N' 0.0061 0.0033
                         'International Tables Vol C Tables 4.2.6.8 and 6.1.1.4'
    'O' 'O' 0.0106 0.0060
                         'International Tables Vol C Tables 4.2.6.8 and 6.1.1.4'
    'P' 'P' 0.1023 0.0942
                         'International Tables Vol C Tables 4.2.6.8 and 6.1.1.4'
_computing_data_collection     'SMART (Bruker, 1997)'
_computing_cell_refinement     'SAINT (Bruker, 1997)'
_computing_data_reduction     'SAINT (Bruker, 1997)'
_computing_structure_solution     'SHELXS2012 (Sheldrick, 2008)'
_computing_structure_refinement     'SHELXL2012 (Sheldrick, 2008)'
_computing_molecular_graphics     'SHELXTL (Sheldrick, 2008)'
_computing_publication_material
                                'WinGX (Farrugia, 2012) and PLATON (Spek, 2009)'
loop_
    _atom_site_type_symbol
    _atom_site_label
    _atom_site_fract_x
    _atom_site_fract_y
    _atom_site_fract_z
    _atom_site_U_iso_or_equiv
    _atom_site_adp_type
    _atom_site_calc_flag
    _atom_site_occupancy
    _atom_site_disorder_assembly
    _atom_site_disorder_group
    C C17 0.1618(2) 0.7471(2) 0.09042(10) 0.0259(6) Uani d 1 . .
    C C18 0.2657(2) 0.7266(2) 0.08915(11) 0.0318(7) Uani d 1 . .
    H H49 0.3101 0.7125 0.1193 0.038 Uiso calc 1 . .
    C C19 0.3078(3) 0.7257(3) 0.04550(12) 0.0412(8) Uani d 1 . .
    H H48 0.3793 0.7099 0.0464 0.049 Uiso calc 1 . .
    C C20 0.2467(3) 0.7473(3) 0.00135(12) 0.0415(8) Uani d 1 . .
    H H47 0.2753 0.7469 -0.0284 0.050 Uiso calc 1 . .
    C C21 0.1434(3) 0.7696(3) 0.00076(12) 0.0423(8) Uani d 1 . .
    H H46 0.1001 0.7848 -0.0296 0.051 Uiso calc 1 . .
    C C22 0.1024(2) 0.7699(3) 0.04441(11) 0.0373(8) Uani d 1 . .
    H H45 0.0309 0.7863 0.0431 0.045 Uiso calc 1 . .
    C C23 0.0343(2) 0.8560(2) 0.14270(10) 0.0241(6) Uani d 1 . .
    C C24 0.0602(2) 0.9610(2) 0.12407(10) 0.0293(7) Uani d 1 . .
    H H54 0.1192 0.9652 0.1079 0.035 Uiso calc 1 . .
    C C25 0.0040(2) 1.0588(2) 0.12824(11) 0.0331(7) Uani d 1 . .
    H H53 0.0257 1.1282 0.1158 0.040 Uiso calc 1 . .
    C C26 -0.0837(2) 1.0558(3) 0.15043(11) 0.0357(7) Uani d 1 . .
    H H52 -0.1230 1.1223 0.1533 0.043 Uiso calc 1 . .
    C C27 -0.1128(2) 0.9543(3) 0.16831(11) 0.0343(7) Uani d 1 . .
    H H51 -0.1732 0.9504 0.1835 0.041 Uiso calc 1 . .
    C C28 -0.0550(2) 0.8575(2) 0.16449(10) 0.0274(6) Uani d 1 . .
    H H50 -0.0773 0.7888 0.1773 0.033 Uiso calc 1 . .
    C C29 0.0420(2) 0.6272(2) 0.14288(11) 0.0283(7) Uani d 1 . .
    C C30 0.0050(2) 0.5941(3) 0.18592(12) 0.0352(7) Uani d 1 . .
    H H59 0.0209 0.6399 0.2145 0.042 Uiso calc 1 . .
    C C31 -0.0538(2) 0.4971(3) 0.18854(14) 0.0455(9) Uani d 1 . .
    H H58 -0.0788 0.4787 0.2182 0.055 Uiso calc 1 . .
    C C32 -0.0757(3) 0.4277(3) 0.14815(16) 0.0531(10) Uani d 1 . .
    H H57 -0.1157 0.3612 0.1498 0.064 Uiso calc 1 . .
    C C33 -0.0393(2) 0.4551(3) 0.10556(15) 0.0483(9) Uani d 1 . .
    H H56 -0.0530 0.4068 0.0777 0.058 Uiso calc 1 . .
    C C34 0.0177(2) 0.5539(2) 0.10316(12) 0.0356(7) Uani d 1 . .
    H H55 0.0410 0.5721 0.0731 0.043 Uiso calc 1 . .
    C C35 0.2023(2) 0.7470(2) 0.18904(10) 0.0230(6) Uani d 1 . .
    C C36 0.2409(2) 0.8475(2) 0.21153(11) 0.0306(7) Uani d 1 . .
    H H64 0.2098 0.9170 0.2000 0.037 Uiso calc 1 . .
    C C37 0.3232(2) 0.8498(3) 0.25017(11) 0.0343(7) Uani d 1 . .
    H H63 0.3472 0.9200 0.2643 0.041 Uiso calc 1 . .
    C C38 0.3701(2) 0.7508(3) 0.26809(11) 0.0331(7) Uani d 1 . .
    H H62 0.4261 0.7521 0.2946 0.040 Uiso calc 1 . .
    C C39 0.3344(2) 0.6499(3) 0.24694(10) 0.0308(7) Uani d 1 . .
    H H61 0.3661 0.5809 0.2587 0.037 Uiso calc 1 . .
    C C40 0.2523(2) 0.6487(2) 0.20859(10) 0.0271(6) Uani d 1 . .
    H H60 0.2289 0.5778 0.1949 0.033 Uiso calc 1 . .
    B B1 0.1095(2) 0.7444(3) 0.14112(11) 0.0243(7) Uani d 1 . .
    P P1 0.47131(6) 0.27326(7) 0.04361(3) 0.0298(2) Uani d 1 . .
    P P2 0.45906(5) 0.24507(6) 0.11828(3) 0.02473(17) Uani d 1 . .
    P P3 0.31635(5) 0.26032(6) 0.00575(3) 0.02397(17) Uani d 1 . .
    N N1 0.57948(18) 0.2276(2) 0.14651(9) 0.0337(6) Uani d 1 . .
    N N2 0.39109(19) 0.1337(2) 0.12853(9) 0.0328(6) Uani d 1 . .
    N N3 0.4218(2) 0.3539(2) 0.14747(9) 0.0340(6) Uani d 1 . .
    N N4 0.28536(19) 0.1285(2) -0.00843(9) 0.0346(6) Uani d 1 . .
    N N5 0.21714(18) 0.3064(2) 0.03007(9) 0.0315(6) Uani d 1 . .
    N N6 0.32168(18) 0.3316(2) -0.04498(8) 0.0295(6) Uani d 1 . .
    C C1 0.6525(3) 0.3206(3) 0.14466(13) 0.0517(10) Uani d 1 . .
    H H1 0.7029 0.3213 0.1750 0.078 Uiso calc 1 . .
    H H2 0.6149 0.3925 0.1414 0.078 Uiso calc 1 . .
    H H3 0.6888 0.3102 0.1164 0.078 Uiso calc 1 . .
    C C2 0.6274(3) 0.1186(3) 0.15207(17) 0.0751(14) Uani d 1 . .
    H H4 0.6570 0.1003 0.1224 0.113 Uiso calc 1 . .
    H H5 0.5756 0.0615 0.1569 0.113 Uiso calc 1 . .
    H H6 0.6824 0.1192 0.1807 0.113 Uiso calc 1 . .
    C C3 0.3938(3) 0.0276(3) 0.10199(13) 0.0466(9) Uani d 1 . .
    H H7 0.4200 -0.0325 0.1251 0.070 Uiso calc 1 . .
    H H8 0.4393 0.0356 0.0771 0.070 Uiso calc 1 . .
    H H9 0.3238 0.0084 0.0859 0.070 Uiso calc 1 . .
    C C4 0.3379(3) 0.1247(3) 0.17174(12) 0.0533(10) Uani d 1 . .
    H H10 0.2719 0.0853 0.1625 0.080 Uiso calc 1 . .
    H H11 0.3250 0.2007 0.1837 0.080 Uiso calc 1 . .
    H H12 0.3813 0.0824 0.1978 0.080 Uiso calc 1 . .
    C C5 0.4510(3) 0.3687(3) 0.20099(11) 0.0502(9) Uani d 1 . .
    H H13 0.4893 0.4397 0.2076 0.075 Uiso calc 1 . .
    H H14 0.4947 0.3053 0.2145 0.075 Uiso calc 1 . .
    H H15 0.3885 0.3710 0.2165 0.075 Uiso calc 1 . .
    C C6 0.3654(3) 0.4497(3) 0.12355(13) 0.0499(9) Uani d 1 . .
    H H16 0.2953 0.4509 0.1320 0.075 Uiso calc 1 . .
    H H17 0.3615 0.4428 0.0878 0.075 Uiso calc 1 . .
    H H18 0.4012 0.5199 0.1348 0.075 Uiso calc 1 . .
    C C7 0.3606(3) 0.0557(3) -0.02720(14) 0.0559(10) Uani d 1 . .
    H H19 0.3548 -0.0214 -0.0148 0.084 Uiso calc 1 . .
    H H20 0.4305 0.0845 -0.0161 0.084 Uiso calc 1 . .
    H H21 0.3468 0.0552 -0.0633 0.084 Uiso calc 1 . .
    C C8 0.1787(3) 0.0863(3) -0.02147(14) 0.0571(11) Uani d 1 . .
    H H22 0.1656 0.0667 -0.0565 0.086 Uiso calc 1 . .
    H H23 0.1299 0.1451 -0.0148 0.086 Uiso calc 1 . .
    H H24 0.1695 0.0190 -0.0018 0.086 Uiso calc 1 . .
    C C9 0.1719(3) 0.4183(3) 0.01855(12) 0.0440(9) Uani d 1 . .
    H H25 0.0973 0.4107 0.0077 0.066 Uiso calc 1 . .
    H H26 0.2039 0.4530 -0.0077 0.066 Uiso calc 1 . .
    H H27 0.1843 0.4661 0.0480 0.066 Uiso calc 1 . .
    C C10 0.1772(2) 0.2494(3) 0.07023(13) 0.0492(9) Uani d 1 . .
    H H28 0.1971 0.2919 0.1008 0.074 Uiso calc 1 . .
    H H29 0.2060 0.1728 0.0741 0.074 Uiso calc 1 . .
    H H30 0.1016 0.2450 0.0627 0.074 Uiso calc 1 . .
    C C11 0.2432(2) 0.3102(3) -0.08840(11) 0.0419(8) Uani d 1 . .
    H H31 0.1839 0.3605 -0.0876 0.063 Uiso calc 1 . .
    H H32 0.2203 0.2313 -0.0881 0.063 Uiso calc 1 . .
    H H33 0.2731 0.3245 -0.1184 0.063 Uiso calc 1 . .
    C C12 0.3759(3) 0.4398(3) -0.04721(12) 0.0487(9) Uani d 1 . .
    H H34 0.4152 0.4385 -0.0747 0.073 Uiso calc 1 . .
    H H35 0.4233 0.4517 -0.0164 0.073 Uiso calc 1 . .
    H H36 0.3253 0.5015 -0.0520 0.073 Uiso calc 1 . .
    O O1 0.5933(2) 0.6186(2) 0.17083(10) 0.0677(8) Uani d 1 . .
    C C13 0.5372(3) 0.7229(4) 0.16305(16) 0.0684(12) Uani d 1 . .
    H H43 0.4708 0.7173 0.1759 0.082 Uiso calc 1 . .
    H H44 0.5223 0.7406 0.1275 0.082 Uiso calc 1 . .
    C C14 0.6020(4) 0.8106(4) 0.18915(16) 0.0716(13) Uani d 1 . .
    H H41 0.5593 0.8685 0.2026 0.086 Uiso calc 1 . .
    H H42 0.6447 0.8480 0.1671 0.086 Uiso calc 1 . .
    C C15 0.6683(4) 0.7486(4) 0.22969(18) 0.0956(17) Uani d 1 . .
    H H39 0.7408 0.7751 0.2331 0.115 Uiso calc 1 . .
    H H40 0.6428 0.7602 0.2614 0.115 Uiso calc 1 . .
    C C16 0.6611(5) 0.6294(5) 0.21556(16) 0.1004(18) Uani d 1 . .
    H H37 0.7304 0.6003 0.2118 0.120 Uiso calc 1 . .
    H H38 0.6350 0.5846 0.2415 0.120 Uiso calc 1 . .
loop_
    _atom_site_aniso_label
    _atom_site_aniso_U_11
    _atom_site_aniso_U_22
    _atom_site_aniso_U_33
    _atom_site_aniso_U_12
    _atom_site_aniso_U_13
    _atom_site_aniso_U_23
    C17 0.0274(14) 0.0208(14) 0.0296(15) -0.0011(12) 0.0042(12) -0.0038(12)
    C18 0.0311(16) 0.0343(17) 0.0304(16) 0.0027(13) 0.0057(13) 0.0047(13)
    C19 0.0371(18) 0.047(2) 0.0429(19) 0.0020(15) 0.0165(15) -0.0004(16)
    C20 0.056(2) 0.0383(19) 0.0333(17) -0.0005(17) 0.0174(15) -0.0030(15)
    C21 0.054(2) 0.043(2) 0.0294(17) 0.0019(17) 0.0034(15) -0.0026(15)
    C22 0.0306(16) 0.045(2) 0.0348(17) 0.0036(14) 0.0016(13) -0.0043(15)
    C23 0.0217(15) 0.0258(15) 0.0237(15) -0.0015(11) 0.0000(12) -0.0032(12)
    C24 0.0249(15) 0.0305(16) 0.0327(17) -0.0010(13) 0.0051(13) 0.0019(13)
    C25 0.0353(18) 0.0225(16) 0.0408(18) -0.0025(13) 0.0039(15) 0.0022(13)
    C26 0.0319(18) 0.0280(17) 0.046(2) 0.0079(13) 0.0021(15) -0.0061(14)
    C27 0.0281(16) 0.0364(18) 0.0397(18) 0.0014(14) 0.0094(14) -0.0062(15)
    C28 0.0271(15) 0.0246(15) 0.0304(16) -0.0012(12) 0.0046(13) -0.0013(12)
    C29 0.0183(14) 0.0241(15) 0.0418(18) 0.0019(12) 0.0022(13) 0.0005(13)
    C30 0.0301(17) 0.0299(17) 0.0438(19) -0.0019(13) -0.0002(14) 0.0079(14)
    C31 0.0295(18) 0.042(2) 0.065(2) -0.0014(15) 0.0074(17) 0.0213(18)
    C32 0.0296(19) 0.0273(18) 0.099(3) -0.0066(15) -0.002(2) 0.012(2)
    C33 0.0339(19) 0.0267(17) 0.082(3) -0.0027(15) 0.0006(19) -0.0161(18)
    C34 0.0261(16) 0.0292(17) 0.051(2) 0.0002(13) 0.0043(15) -0.0084(15)
    C35 0.0204(13) 0.0243(14) 0.0259(14) -0.0002(12) 0.0086(11) 0.0002(12)
    C36 0.0291(16) 0.0256(16) 0.0360(17) 0.0002(13) 0.0017(14) -0.0017(13)
    C37 0.0343(18) 0.0307(17) 0.0364(18) -0.0045(14) 0.0008(14) -0.0089(14)
    C38 0.0279(15) 0.0408(18) 0.0287(15) -0.0006(14) -0.0013(12) 0.0002(14)
    C39 0.0287(16) 0.0332(17) 0.0300(17) 0.0033(13) 0.0024(13) 0.0044(13)
    C40 0.0261(15) 0.0232(15) 0.0330(16) -0.0018(12) 0.0075(13) -0.0030(12)
    B1 0.0224(15) 0.0217(16) 0.0286(16) -0.0009(13) 0.0030(13) -0.0015(14)
    P1 0.0225(4) 0.0440(5) 0.0234(4) -0.0045(3) 0.0049(3) -0.0005(3)
    P2 0.0237(4) 0.0262(4) 0.0243(4) -0.0016(3) 0.0038(3) 0.0007(3)
    P3 0.0227(4) 0.0240(4) 0.0249(4) -0.0011(3) 0.0027(3) -0.0015(3)
    N1 0.0287(13) 0.0399(16) 0.0311(14) 0.0034(12) 0.0003(11) 0.0031(12)
    N2 0.0357(15) 0.0282(14) 0.0343(14) -0.0063(11) 0.0045(12) 0.0063(11)
    N3 0.0415(15) 0.0341(14) 0.0269(14) 0.0022(12) 0.0066(12) -0.0039(11)
    N4 0.0315(14) 0.0265(14) 0.0425(16) -0.0016(11) -0.0050(12) -0.0060(11)
    N5 0.0269(13) 0.0354(14) 0.0334(14) 0.0040(11) 0.0082(11) 0.0041(11)
    N6 0.0308(14) 0.0351(14) 0.0216(13) -0.0021(11) 0.0013(10) 0.0006(10)
    C1 0.0332(19) 0.077(3) 0.042(2) -0.0181(18) -0.0039(16) 0.0092(19)
    C2 0.051(2) 0.061(3) 0.101(4) 0.021(2) -0.026(2) -0.025(2)
    C3 0.053(2) 0.0266(18) 0.056(2) -0.0037(16) -0.0066(18) 0.0014(16)
    C4 0.060(2) 0.060(2) 0.042(2) -0.024(2) 0.0142(18) 0.0099(18)
    C5 0.066(3) 0.054(2) 0.0320(19) -0.0021(19) 0.0127(18) -0.0094(16)
    C6 0.053(2) 0.0355(19) 0.057(2) 0.0142(17) -0.0047(18) -0.0152(17)
    C7 0.068(3) 0.038(2) 0.056(2) 0.0136(18) -0.007(2) -0.0202(18)
    C8 0.053(2) 0.035(2) 0.075(3) -0.0166(17) -0.019(2) -0.0012(18)
    C9 0.041(2) 0.051(2) 0.040(2) 0.0186(16) 0.0060(16) -0.0021(16)
    C10 0.0285(17) 0.074(3) 0.048(2) 0.0008(17) 0.0148(15) 0.0164(19)
    C11 0.0394(19) 0.058(2) 0.0262(17) -0.0008(17) -0.0009(14) 0.0013(15)
    C12 0.056(2) 0.051(2) 0.039(2) -0.0125(18) 0.0026(17) 0.0132(17)
    O1 0.083(2) 0.0602(19) 0.0594(18) -0.0155(16) 0.0089(16) -0.0013(14)
    C13 0.047(2) 0.094(4) 0.065(3) 0.005(2) 0.007(2) -0.004(3)
    C14 0.097(3) 0.054(3) 0.063(3) 0.013(2) 0.011(3) -0.010(2)
    C15 0.115(4) 0.096(4) 0.064(3) -0.019(3) -0.026(3) -0.013(3)
    C16 0.154(5) 0.090(4) 0.047(3) 0.002(4) -0.016(3) 0.015(3)
_geom_special_details
;
All e.s.d.'s (except the e.s.d. in the dihedral angle between two l.s. planes)
are estimated using the full covariance matrix. The cell e.s.d.'s are taken
into account individually in the estimation of e.s.d.'s in distances, angles
and torsion angles; correlations between e.s.d.'s in cell parameters are only
used when they are defined by crystal symmetry. An approximate (isotropic)
treatment of cell e.s.d.'s is used for estimating e.s.d.'s involving l.s.
planes.
;
loop_
    _geom_bond_atom_site_label_1
    _geom_bond_atom_site_label_2
    _geom_bond_site_symmetry_2
    _geom_bond_distance
    _geom_bond_publ_flag
    C17 C18 . 1.388(4) ?
    C17 C22 . 1.405(4) ?
    C17 B1 . 1.646(4) ?
    C18 C19 . 1.397(4) ?
    C18 H49 . 0.9500 ?
    C19 C20 . 1.370(4) ?
    C19 H48 . 0.9500 ?
    C20 C21 . 1.375(5) ?
    C20 H47 . 0.9500 ?
    C21 C22 . 1.390(4) ?
    C21 H46 . 0.9500 ?
    C22 H45 . 0.9500 ?
    C23 C28 . 1.394(4) ?
    C23 C24 . 1.406(4) ?
    C23 B1 . 1.650(4) ?
    C24 C25 . 1.385(4) ?
    C24 H54 . 0.9500 ?
    C25 C26 . 1.381(4) ?
    C25 H53 . 0.9500 ?
    C26 C27 . 1.373(4) ?
    C26 H52 . 0.9500 ?
    C27 C28 . 1.385(4) ?
    C27 H51 . 0.9500 ?
    C28 H50 . 0.9500 ?
    C29 C34 . 1.392(4) ?
    C29 C30 . 1.402(4) ?
    C29 B1 . 1.648(4) ?
    C30 C31 . 1.390(4) ?
    C30 H59 . 0.9500 ?
    C31 C32 . 1.375(5) ?
    C31 H58 . 0.9500 ?
    C32 C33 . 1.370(5) ?
    C32 H57 . 0.9500 ?
    C33 C34 . 1.394(4) ?
    C33 H56 . 0.9500 ?
    C34 H55 . 0.9500 ?
    C35 C36 . 1.398(4) ?
    C35 C40 . 1.400(4) ?
    C35 B1 . 1.648(4) ?
    C36 C37 . 1.391(4) ?
    C36 H64 . 0.9500 ?
    C37 C38 . 1.376(4) ?
    C37 H63 . 0.9500 ?
    C38 C39 . 1.378(4) ?
    C38 H62 . 0.9500 ?
    C39 C40 . 1.383(4) ?
    C39 H61 . 0.9500 ?
    C40 H60 . 0.9500 ?
    P1 P2 . 2.1111(11) ?
    P1 P3 . 2.1364(10) ?
    P2 N3 . 1.631(2) ?
    P2 N2 . 1.638(2) ?
    P2 N1 . 1.658(2) ?
    P3 N6 . 1.641(2) ?
    P3 N4 . 1.642(2) ?
    P3 N5 . 1.643(2) ?
    N1 C2 . 1.432(4) ?
    N1 C1 . 1.463(4) ?
    N2 C3 . 1.454(4) ?
    N2 C4 . 1.471(4) ?
    N3 C6 . 1.453(4) ?
    N3 C5 . 1.472(4) ?
    N4 C7 . 1.461(4) ?
    N4 C8 . 1.474(4) ?
    N5 C10 . 1.459(4) ?
    N5 C9 . 1.464(4) ?
    N6 C12 . 1.470(4) ?
    N6 C11 . 1.471(4) ?
    C1 H1 . 0.9800 ?
    C1 H2 . 0.9800 ?
    C1 H3 . 0.9800 ?
    C2 H4 . 0.9800 ?
    C2 H5 . 0.9800 ?
    C2 H6 . 0.9800 ?
    C3 H7 . 0.9800 ?
    C3 H8 . 0.9800 ?
    C3 H9 . 0.9800 ?
    C4 H10 . 0.9800 ?
    C4 H11 . 0.9800 ?
    C4 H12 . 0.9800 ?
    C5 H13 . 0.9800 ?
    C5 H14 . 0.9800 ?
    C5 H15 . 0.9800 ?
    C6 H16 . 0.9800 ?
    C6 H17 . 0.9800 ?
    C6 H18 . 0.9800 ?
    C7 H19 . 0.9800 ?
    C7 H20 . 0.9800 ?
    C7 H21 . 0.9800 ?
    C8 H22 . 0.9800 ?
    C8 H23 . 0.9800 ?
    C8 H24 . 0.9800 ?
    C9 H25 . 0.9800 ?
    C9 H26 . 0.9800 ?
    C9 H27 . 0.9800 ?
    C10 H28 . 0.9800 ?
    C10 H29 . 0.9800 ?
    C10 H30 . 0.9800 ?
    C11 H31 . 0.9800 ?
    C11 H32 . 0.9800 ?
    C11 H33 . 0.9800 ?
    C12 H34 . 0.9800 ?
    C12 H35 . 0.9800 ?
    C12 H36 . 0.9800 ?
    O1 C16 . 1.406(5) ?
    O1 C13 . 1.435(5) ?
    C13 C14 . 1.456(6) ?
    C13 H43 . 0.9900 ?
    C13 H44 . 0.9900 ?
    C14 C15 . 1.495(6) ?
    C14 H41 . 0.9900 ?
    C14 H42 . 0.9900 ?
    C15 C16 . 1.461(6) ?
    C15 H39 . 0.9900 ?
    C15 H40 . 0.9900 ?
    C16 H37 . 0.9900 ?
    C16 H38 . 0.9900 ?
loop_
    _geom_angle_atom_site_label_1
    _geom_angle_atom_site_label_2
    _geom_angle_atom_site_label_3
    _geom_angle_site_symmetry_1
    _geom_angle_site_symmetry_3
    _geom_angle
    _geom_angle_publ_flag
    C18 C17 C22 . . 114.7(3) ?
    C18 C17 B1 . . 123.8(2) ?
    C22 C17 B1 . . 121.5(2) ?
    C17 C18 C19 . . 122.8(3) ?
    C17 C18 H49 . . 118.6 ?
    C19 C18 H49 . . 118.6 ?
    C20 C19 C18 . . 120.4(3) ?
    C20 C19 H48 . . 119.8 ?
    C18 C19 H48 . . 119.8 ?
    C19 C20 C21 . . 118.9(3) ?
    C19 C20 H47 . . 120.5 ?
    C21 C20 H47 . . 120.5 ?
    C20 C21 C22 . . 120.1(3) ?
    C20 C21 H46 . . 119.9 ?
    C22 C21 H46 . . 119.9 ?
    C21 C22 C17 . . 122.9(3) ?
    C21 C22 H45 . . 118.5 ?
    C17 C22 H45 . . 118.5 ?
    C28 C23 C24 . . 114.3(3) ?
    C28 C23 B1 . . 124.4(2) ?
    C24 C23 B1 . . 121.2(2) ?
    C25 C24 C23 . . 123.1(3) ?
    C25 C24 H54 . . 118.4 ?
    C23 C24 H54 . . 118.4 ?
    C26 C25 C24 . . 120.2(3) ?
    C26 C25 H53 . . 119.9 ?
    C24 C25 H53 . . 119.9 ?
    C27 C26 C25 . . 118.5(3) ?
    C27 C26 H52 . . 120.8 ?
    C25 C26 H52 . . 120.8 ?
    C26 C27 C28 . . 120.7(3) ?
    C26 C27 H51 . . 119.7 ?
    C28 C27 H51 . . 119.7 ?
    C27 C28 C23 . . 123.2(3) ?
    C27 C28 H50 . . 118.4 ?
    C23 C28 H50 . . 118.4 ?
    C34 C29 C30 . . 115.0(3) ?
    C34 C29 B1 . . 124.0(3) ?
    C30 C29 B1 . . 121.1(3) ?
    C31 C30 C29 . . 122.7(3) ?
    C31 C30 H59 . . 118.6 ?
    C29 C30 H59 . . 118.6 ?
    C32 C31 C30 . . 119.9(3) ?
    C32 C31 H58 . . 120.0 ?
    C30 C31 H58 . . 120.0 ?
    C33 C32 C31 . . 119.6(3) ?
    C33 C32 H57 . . 120.2 ?
    C31 C32 H57 . . 120.2 ?
    C32 C33 C34 . . 119.9(3) ?
    C32 C33 H56 . . 120.1 ?
    C34 C33 H56 . . 120.1 ?
    C29 C34 C33 . . 122.9(3) ?
    C29 C34 H55 . . 118.5 ?
    C33 C34 H55 . . 118.5 ?
    C36 C35 C40 . . 114.9(2) ?
    C36 C35 B1 . . 122.7(2) ?
    C40 C35 B1 . . 122.3(2) ?
    C37 C36 C35 . . 122.6(3) ?
    C37 C36 H64 . . 118.7 ?
    C35 C36 H64 . . 118.7 ?
    C38 C37 C36 . . 120.5(3) ?
    C38 C37 H63 . . 119.8 ?
    C36 C37 H63 . . 119.8 ?
    C37 C38 C39 . . 118.8(3) ?
    C37 C38 H62 . . 120.6 ?
    C39 C38 H62 . . 120.6 ?
    C38 C39 C40 . . 120.2(3) ?
    C38 C39 H61 . . 119.9 ?
    C40 C39 H61 . . 119.9 ?
    C39 C40 C35 . . 123.1(3) ?
    C39 C40 H60 . . 118.5 ?
    C35 C40 H60 . . 118.5 ?
    C17 B1 C29 . . 109.7(2) ?
    C17 B1 C35 . . 109.0(2) ?
    C29 B1 C35 . . 108.9(2) ?
    C17 B1 C23 . . 109.6(2) ?
    C29 B1 C23 . . 110.3(2) ?
    C35 B1 C23 . . 109.4(2) ?
    P2 P1 P3 . . 104.67(4) ?
    N3 P2 N2 . . 109.77(13) ?
    N3 P2 N1 . . 101.69(13) ?
    N2 P2 N1 . . 108.73(13) ?
    N3 P2 P1 . . 115.34(10) ?
    N2 P2 P1 . . 114.81(10) ?
    N1 P2 P1 . . 105.37(9) ?
    N6 P3 N4 . . 109.09(13) ?
    N6 P3 N5 . . 108.44(12) ?
    N4 P3 N5 . . 103.30(13) ?
    N6 P3 P1 . . 102.43(9) ?
    N4 P3 P1 . . 111.38(9) ?
    N5 P3 P1 . . 121.87(10) ?
    C2 N1 C1 . . 113.7(3) ?
    C2 N1 P2 . . 122.1(2) ?
    C1 N1 P2 . . 118.0(2) ?
    C3 N2 C4 . . 113.3(3) ?
    C3 N2 P2 . . 123.4(2) ?
    C4 N2 P2 . . 122.3(2) ?
    C6 N3 C5 . . 113.2(3) ?
    C6 N3 P2 . . 124.2(2) ?
    C5 N3 P2 . . 122.4(2) ?
    C7 N4 C8 . . 112.3(3) ?
    C7 N4 P3 . . 119.2(2) ?
    C8 N4 P3 . . 124.7(2) ?
    C10 N5 C9 . . 113.7(2) ?
    C10 N5 P3 . . 123.6(2) ?
    C9 N5 P3 . . 122.0(2) ?
    C12 N6 C11 . . 113.4(2) ?
    C12 N6 P3 . . 124.6(2) ?
    C11 N6 P3 . . 119.1(2) ?
    N1 C1 H1 . . 109.5 ?
    N1 C1 H2 . . 109.5 ?
    H1 C1 H2 . . 109.5 ?
    N1 C1 H3 . . 109.5 ?
    H1 C1 H3 . . 109.5 ?
    H2 C1 H3 . . 109.5 ?
    N1 C2 H4 . . 109.5 ?
    N1 C2 H5 . . 109.5 ?
    H4 C2 H5 . . 109.5 ?
    N1 C2 H6 . . 109.5 ?
    H4 C2 H6 . . 109.5 ?
    H5 C2 H6 . . 109.5 ?
    N2 C3 H7 . . 109.5 ?
    N2 C3 H8 . . 109.5 ?
    H7 C3 H8 . . 109.5 ?
    N2 C3 H9 . . 109.5 ?
    H7 C3 H9 . . 109.5 ?
    H8 C3 H9 . . 109.5 ?
    N2 C4 H10 . . 109.5 ?
    N2 C4 H11 . . 109.5 ?
    H10 C4 H11 . . 109.5 ?
    N2 C4 H12 . . 109.5 ?
    H10 C4 H12 . . 109.5 ?
    H11 C4 H12 . . 109.5 ?
    N3 C5 H13 . . 109.5 ?
    N3 C5 H14 . . 109.5 ?
    H13 C5 H14 . . 109.5 ?
    N3 C5 H15 . . 109.5 ?
    H13 C5 H15 . . 109.5 ?
    H14 C5 H15 . . 109.5 ?
    N3 C6 H16 . . 109.5 ?
    N3 C6 H17 . . 109.5 ?
    H16 C6 H17 . . 109.5 ?
    N3 C6 H18 . . 109.5 ?
    H16 C6 H18 . . 109.5 ?
    H17 C6 H18 . . 109.5 ?
    N4 C7 H19 . . 109.5 ?
    N4 C7 H20 . . 109.5 ?
    H19 C7 H20 . . 109.5 ?
    N4 C7 H21 . . 109.5 ?
    H19 C7 H21 . . 109.5 ?
    H20 C7 H21 . . 109.5 ?
    N4 C8 H22 . . 109.5 ?
    N4 C8 H23 . . 109.5 ?
    H22 C8 H23 . . 109.5 ?
    N4 C8 H24 . . 109.5 ?
    H22 C8 H24 . . 109.5 ?
    H23 C8 H24 . . 109.5 ?
    N5 C9 H25 . . 109.5 ?
    N5 C9 H26 . . 109.5 ?
    H25 C9 H26 . . 109.5 ?
    N5 C9 H27 . . 109.5 ?
    H25 C9 H27 . . 109.5 ?
    H26 C9 H27 . . 109.5 ?
    N5 C10 H28 . . 109.5 ?
    N5 C10 H29 . . 109.5 ?
    H28 C10 H29 . . 109.5 ?
    N5 C10 H30 . . 109.5 ?
    H28 C10 H30 . . 109.5 ?
    H29 C10 H30 . . 109.5 ?
    N6 C11 H31 . . 109.5 ?
    N6 C11 H32 . . 109.5 ?
    H31 C11 H32 . . 109.5 ?
    N6 C11 H33 . . 109.5 ?
    H31 C11 H33 . . 109.5 ?
    H32 C11 H33 . . 109.5 ?
    N6 C12 H34 . . 109.5 ?
    N6 C12 H35 . . 109.5 ?
    H34 C12 H35 . . 109.5 ?
    N6 C12 H36 . . 109.5 ?
    H34 C12 H36 . . 109.5 ?
    H35 C12 H36 . . 109.5 ?
    C16 O1 C13 . . 106.9(3) ?
    O1 C13 C14 . . 107.1(3) ?
    O1 C13 H43 . . 110.3 ?
    C14 C13 H43 . . 110.3 ?
    O1 C13 H44 . . 110.3 ?
    C14 C13 H44 . . 110.3 ?
    H43 C13 H44 . . 108.6 ?
    C13 C14 C15 . . 104.1(4) ?
    C13 C14 H41 . . 110.9 ?
    C15 C14 H41 . . 110.9 ?
    C13 C14 H42 . . 110.9 ?
    C15 C14 H42 . . 110.9 ?
    H41 C14 H42 . . 108.9 ?
    C16 C15 C14 . . 105.6(4) ?
    C16 C15 H39 . . 110.6 ?
    C14 C15 H39 . . 110.6 ?
    C16 C15 H40 . . 110.6 ?
    C14 C15 H40 . . 110.6 ?
    H39 C15 H40 . . 108.7 ?
    O1 C16 C15 . . 109.0(4) ?
    O1 C16 H37 . . 109.9 ?
    C15 C16 H37 . . 109.9 ?
    O1 C16 H38 . . 109.9 ?
    C15 C16 H38 . . 109.9 ?
    H37 C16 H38 . . 108.3 ?
loop_
    _geom_torsion_atom_site_label_1
    _geom_torsion_atom_site_label_2
    _geom_torsion_atom_site_label_3
    _geom_torsion_atom_site_label_4
    _geom_torsion_site_symmetry_1
    _geom_torsion_site_symmetry_2
    _geom_torsion_site_symmetry_3
    _geom_torsion_site_symmetry_4
    _geom_torsion
    _geom_torsion_publ_flag
    C22 C17 C18 C19 . . . . -1.5(4) ?
    B1 C17 C18 C19 . . . . 177.8(3) ?
    C17 C18 C19 C20 . . . . 1.0(5) ?
    C18 C19 C20 C21 . . . . -0.2(5) ?
    C19 C20 C21 C22 . . . . 0.0(5) ?
    C20 C21 C22 C17 . . . . -0.6(5) ?
    C18 C17 C22 C21 . . . . 1.3(4) ?
    B1 C17 C22 C21 . . . . -178.1(3) ?
    C28 C23 C24 C25 . . . . 1.9(4) ?
    B1 C23 C24 C25 . . . . -174.6(3) ?
    C23 C24 C25 C26 . . . . -1.7(5) ?
    C24 C25 C26 C27 . . . . 0.4(5) ?
    C25 C26 C27 C28 . . . . 0.5(5) ?
    C26 C27 C28 C23 . . . . -0.2(5) ?
    C24 C23 C28 C27 . . . . -1.0(4) ?
    B1 C23 C28 C27 . . . . 175.4(3) ?
    C34 C29 C30 C31 . . . . -1.7(4) ?
    B1 C29 C30 C31 . . . . 178.7(3) ?
    C29 C30 C31 C32 . . . . 1.6(5) ?
    C30 C31 C32 C33 . . . . -0.1(5) ?
    C31 C32 C33 C34 . . . . -1.2(5) ?
    C30 C29 C34 C33 . . . . 0.2(4) ?
    B1 C29 C34 C33 . . . . 179.8(3) ?
    C32 C33 C34 C29 . . . . 1.2(5) ?
    C40 C35 C36 C37 . . . . 0.4(4) ?
    B1 C35 C36 C37 . . . . -176.2(3) ?
    C35 C36 C37 C38 . . . . -0.3(5) ?
    C36 C37 C38 C39 . . . . 0.3(4) ?
    C37 C38 C39 C40 . . . . -0.4(4) ?
    C38 C39 C40 C35 . . . . 0.5(4) ?
    C36 C35 C40 C39 . . . . -0.5(4) ?
    B1 C35 C40 C39 . . . . 176.1(3) ?
    C18 C17 B1 C29 . . . . -104.7(3) ?
    C22 C17 B1 C29 . . . . 74.7(3) ?
    C18 C17 B1 C35 . . . . 14.4(4) ?
    C22 C17 B1 C35 . . . . -166.2(3) ?
    C18 C17 B1 C23 . . . . 134.1(3) ?
    C22 C17 B1 C23 . . . . -46.5(3) ?
    C34 C29 B1 C17 . . . . -11.2(4) ?
    C30 C29 B1 C17 . . . . 168.4(2) ?
    C34 C29 B1 C35 . . . . -130.4(3) ?
    C30 C29 B1 C35 . . . . 49.2(3) ?
    C34 C29 B1 C23 . . . . 109.6(3) ?
    C30 C29 B1 C23 . . . . -70.9(3) ?
    C36 C35 B1 C17 . . . . 90.9(3) ?
    C40 C35 B1 C17 . . . . -85.4(3) ?
    C36 C35 B1 C29 . . . . -149.5(3) ?
    C40 C35 B1 C29 . . . . 34.2(3) ?
    C36 C35 B1 C23 . . . . -28.8(3) ?
    C40 C35 B1 C23 . . . . 154.8(2) ?
    C28 C23 B1 C17 . . . . 148.3(3) ?
    C24 C23 B1 C17 . . . . -35.6(3) ?
    C28 C23 B1 C29 . . . . 27.4(4) ?
    C24 C23 B1 C29 . . . . -156.4(3) ?
    C28 C23 B1 C35 . . . . -92.3(3) ?
    C24 C23 B1 C35 . . . . 83.8(3) ?
    N3 P2 N1 C2 . . . . 148.8(3) ?
    N2 P2 N1 C2 . . . . 33.0(3) ?
    P1 P2 N1 C2 . . . . -90.5(3) ?
    N3 P2 N1 C1 . . . . -60.6(3) ?
    N2 P2 N1 C1 . . . . -176.4(2) ?
    P1 P2 N1 C1 . . . . 60.0(2) ?
    N3 P2 N2 C3 . . . . 170.1(2) ?
    N1 P2 N2 C3 . . . . -79.5(3) ?
    P1 P2 N2 C3 . . . . 38.3(3) ?
    N3 P2 N2 C4 . . . . -22.2(3) ?
    N1 P2 N2 C4 . . . . 88.3(3) ?
    P1 P2 N2 C4 . . . . -154.0(2) ?
    N2 P2 N3 C6 . . . . -109.8(3) ?
    N1 P2 N3 C6 . . . . 135.2(3) ?
    P1 P2 N3 C6 . . . . 21.8(3) ?
    N2 P2 N3 C5 . . . . 75.9(3) ?
    N1 P2 N3 C5 . . . . -39.1(3) ?
    P1 P2 N3 C5 . . . . -152.5(2) ?
    N6 P3 N4 C7 . . . . 70.3(3) ?
    N5 P3 N4 C7 . . . . -174.5(2) ?
    P1 P3 N4 C7 . . . . -42.0(3) ?
    N6 P3 N4 C8 . . . . -85.9(3) ?
    N5 P3 N4 C8 . . . . 29.3(3) ?
    P1 P3 N4 C8 . . . . 161.8(2) ?
    N6 P3 N5 C10 . . . . 168.4(2) ?
    N4 P3 N5 C10 . . . . 52.7(3) ?
    P1 P3 N5 C10 . . . . -73.3(3) ?
    N6 P3 N5 C9 . . . . -21.8(3) ?
    N4 P3 N5 C9 . . . . -137.5(2) ?
    P1 P3 N5 C9 . . . . 96.5(2) ?
    N4 P3 N6 C12 . . . . -160.7(2) ?
    N5 P3 N6 C12 . . . . 87.5(3) ?
    P1 P3 N6 C12 . . . . -42.6(3) ?
    N4 P3 N6 C11 . . . . 40.3(3) ?
    N5 P3 N6 C11 . . . . -71.6(2) ?
    P1 P3 N6 C11 . . . . 158.4(2) ?
    C16 O1 C13 C14 . . . . 26.1(5) ?
    O1 C13 C14 C15 . . . . -26.5(5) ?
    C13 C14 C15 C16 . . . . 17.1(6) ?
    C13 O1 C16 C15 . . . . -14.8(6) ?
    C14 C15 C16 O1 . . . . -1.7(6) ?
loop_
    _geom_hbond_atom_site_label_D
    _geom_hbond_atom_site_label_H
    _geom_hbond_atom_site_label_A
    _geom_hbond_site_symmetry_A
    _geom_hbond_distance_DH
    _geom_hbond_distance_HA
    _geom_hbond_distance_DA
    _geom_hbond_angle_DHA
    C11 H33 O1 3_665 0.98 2.52 3.454(4) 158.2
_shelx_hkl_checksum     88615
_shelx_hkl_file
;
   0  -1   0   -1.46    0.03
   0  -1   0   -1.41    0.02
   0   1   0   -1.44    0.03
   0   1   0   -1.42    0.03
   0  -2   0  957.28   28.77
   0  -2   0  934.44   28.84
   0   2   0  959.69   28.52
   0   2   0  946.16   29.99
   0  -3   0   -0.66    0.40
   0  -3   0    0.35    0.20
   0   3   0    0.33    0.35
   0   3   0   -0.31    0.20
   0  -4   0  105.07    3.50
   0  -4   0  106.69    3.32
   0   4   0  102.08    3.46
   0   4   0  107.13    3.44
   0  -5   0    0.28    0.43
   0  -5   0   -0.32    0.23
   0  -5   0   -0.27    0.21
   0   5   0    0.12    0.35
   0  -6   0  209.95    6.73
   0  -6   0  200.59    6.68
   0   6   0  206.85    6.42
   0   6   0  205.21    6.58
   0  -7   0    0.37    0.57
   0  -7   0    0.27    0.39
   0   7   0    0.30    0.49
   0   7   0   -0.09    0.30
   0  -8   0   89.45    3.52
   0  -8   0   97.98    3.39
   0   8   0   91.90    3.46
   0   8   0   99.49    3.21
   0  -9   0    0.14    0.74
   0   9   0    0.81    0.47
   0   9   0    0.08    0.67
   0 -10   0  138.00    5.08
   0  10   0  142.98    5.05
   0 -11   0    0.58    0.79
   0  11   0    0.71    0.72
   0 -12   0    2.96    0.99
   0  12   0    2.37    0.90
   0 -13   0    1.69    1.06
   0  13   0    1.04    0.99
   0 -14   0    0.47    0.95
   0  14   0    2.12    0.97
   0 -15   0    0.17    1.10
   0  15   0    0.05    0.97
   1  15   0    0.21    1.15
  -1 -15   0    0.09    1.11
   1  14   0    0.27    0.90
  -1 -14   0   -0.02    1.06
   1  13   0    1.65    0.87
  -1 -13   0    4.73    1.23
   1  12   0    0.55    0.75
  -1 -12   0   -0.04    0.83
   1  11   0    9.38    1.13
  -1 -11   0    9.61    1.26
   1  10   0   -0.46    0.71
  -1 -10   0   -0.14    0.81
   1   9   0   -0.22    0.61
  -1  -9   0   -0.42    0.79
  -1  -9   0   -0.11    0.58
   1   8   0    1.39    0.38
   1   8   0    1.11    0.61
  -1  -8   0    0.29    0.70
  -1  -8   0    1.09    0.57
   1   7   0    2.51    0.60
   1   7   0    2.44    0.35
  -1  -7   0    1.72    0.47
  -1  -7   0    1.09    0.61
   1   6   0    4.92    0.63
   1   6   0    5.40    0.41
  -1  -6   0    6.23    0.58
  -1  -6   0    4.15    0.65
   1   5   0   12.09    0.68
   1   5   0   12.59    0.79
   1   5   0   12.63    0.56
  -1  -5   0   12.17    0.82
   1   4   0    7.50    0.37
   1   4   0    6.83    0.49
   1   4   0    6.40    0.56
  -1  -4   0    6.53    0.60
   1   3   0   71.41    2.22
   1   3   0   70.97    2.38
   1   3   0   69.98    2.42
  -1  -3   0   72.60    2.41
   1   2   0    4.49    0.33
   1   2   0    4.53    0.32
   1   2   0    4.48    0.20
  -1  -2   0    4.80    0.34
   1   1   0    0.20    0.08
  -1  -1   0   -0.06    0.07
   1   0   0   -0.01    0.02
   1   0   0   -0.01    0.03
   1   0   0    0.01    0.03
   1   0   0    0.00    0.03
   1  -1   0    1.03    0.12
  -1   1   0   -0.21    0.07
   1  -2   0    4.38    0.19
   1  -2   0    4.95    0.37
   1  -2   0    4.34    0.28
  -1   2   0    5.37    0.36
   1  -3   0   67.45    2.25
   1  -3   0   69.72    2.35
   1  -3   0   70.44    2.25
  -1   3   0   68.14    2.31
   1  -4   0    7.39    0.64
   1  -4   0    7.95    0.47
   1  -4   0    7.47    0.41
  -1   4   0    8.43    0.62
   1  -5   0   12.76    0.60
   1  -5   0   12.50    0.64
   1  -5   0   11.52    0.81
  -1   5   0   12.43    0.79
   1  -6   0    5.98    0.51
   1  -6   0    5.57    0.69
   1  -6   0    5.46    0.45
  -1   6   0    5.54    0.65
   1  -7   0    1.83    0.38
   1  -7   0    1.66    0.39
   1  -7   0    1.72    0.61
  -1   7   0    0.99    0.53
   1  -8   0    0.94    0.47
   1  -8   0    1.88    0.73
  -1   8   0    1.52    0.47
  -1   8   0    0.97    0.63
   1  -9   0    0.06    0.72
  -1   9   0   -0.53    0.74
  -1   9   0   -0.04    0.49
   1 -10   0    1.51    0.93
  -1  10   0    0.46    0.75
  -1  10   0   -0.49    0.54
   1 -11   0   10.16    1.28
  -1  11   0   10.12    1.16
   1 -12   0    0.22    0.79
  -1  12   0    0.98    0.82
   1 -13   0    2.11    1.00
  -1  13   0    2.34    1.07
   1 -14   0   -1.17    0.84
  -1  14   0    2.27    1.04
   1 -15   0    0.33    1.09
  -1  15   0    1.98    1.18
  -2 -15   0    6.52    1.44
   2  14   0   -0.02    0.83
  -2 -14   0    1.21    1.02
   2  13   0    0.74    0.90
  -2 -13   0   -0.66    0.88
   2  12   0    2.59    0.90
  -2 -12   0    3.37    1.05
   2  11   0    3.40    0.86
  -2 -11   0    3.46    0.97
   2  10   0    0.87    0.75
  -2 -10   0    0.30    0.71
  -2 -10   0    1.07    0.87
   2   9   0   36.98    1.82
  -2  -9   0   33.32    1.74
  -2  -9   0   34.52    2.06
   2   8   0    0.30    0.56
  -2  -8   0    0.31    0.55
  -2  -8   0   -0.09    0.69
   2   7   0    9.81    0.91
   2   7   0    8.95    0.53
  -2  -7   0    8.24    0.90
  -2  -7   0   10.35    0.84
   2   6   0    9.53    0.81
   2   6   0   10.47    0.51
  -2  -6   0    8.86    0.84
   2   5   0   58.13    2.19
   2   5   0   60.95    1.92
   2   5   0   58.74    2.17
  -2  -5   0   59.86    2.20
   2   4   0    1.35    0.39
   2   4   0    1.88    0.19
   2   4   0    2.09    0.38
  -2  -4   0    2.25    0.44
   2   3   0    3.30    0.20
   2   3   0    3.04    0.37
   2   3   0    3.15    0.39
  -2  -3   0    2.09    0.38
   2   2   0  174.56    5.28
   2   2   0  173.42    5.65
   2   2   0  178.05    5.40
  -2  -2   0  169.87    5.41
   2   1   0  390.96   11.65
   2   1   0  381.26   12.24
   2   1   0  383.69   11.64
  -2  -1   0  384.21   11.73
   2   0   0    3.59    0.23
   2   0   0    3.80    0.21
   2   0   0    3.59    0.25
   2   0   0    4.25    0.28
   2  -1   0  380.90   11.73
   2  -1   0  387.68   11.70
   2  -1   0  386.57   12.15
  -2   1   0  383.03   11.63
   2  -2   0  169.70    5.30
   2  -2   0  172.21    5.28
  -2   2   0  167.54    5.26
   2  -3   0    2.25    0.41
   2  -3   0    2.80    0.35
  -2   3   0    3.15    0.43
   2  -4   0    1.65    0.30
   2  -4   0    1.46    0.40
   2  -4   0    1.90    0.15
  -2   4   0    1.74    0.41
   2  -5   0   59.80    2.23
   2  -5   0   59.76    1.98
   2  -5   0   59.66    2.10
  -2   5   0   61.92    2.20
   2  -6   0    9.61    0.85
   2  -6   0    9.33    0.52
   2  -6   0    9.60    0.70
  -2   6   0    9.95    0.82
   2  -7   0    9.27    0.90
   2  -7   0   10.65    0.78
   2  -7   0    9.66    0.62
  -2   7   0   10.64    0.97
   2  -8   0    0.26    0.66
   2  -8   0    0.90    0.44
  -2   8   0   -1.19    0.56
   2  -9   0   32.83    1.83
  -2   9   0   33.10    1.85
   2 -10   0    2.40    0.91
  -2  10   0    0.23    0.55
  -2  10   0    0.18    0.78
   2 -11   0    3.88    0.98
  -2  11   0    3.19    1.00
   2 -12   0    2.86    0.95
  -2  12   0    4.26    1.05
   2 -13   0    0.80    0.94
  -2  13   0   -1.27    0.88
   2 -14   0   -0.05    1.02
  -2  14   0   -0.16    1.04
  -2  15   0    5.70    1.37
  -3 -15   0    4.10    1.37
   3  14   0    1.18    0.91
  -3 -14   0    0.32    1.01
   3  13   0   -0.07    0.91
  -3 -13   0    1.15    0.99
   3  12   0    2.84    0.93
  -3 -12   0    3.40    1.04
   3  11   0    0.62    0.65
  -3 -11   0   -0.84    0.80
   3  10   0    6.38    0.99
  -3 -10   0    6.09    0.98
  -3 -10   0    5.43    1.05
   3   9   0   -0.63    0.61
  -3  -9   0    0.35    0.69
  -3  -9   0   -0.69    0.77
   3   8   0    6.54    0.85
  -3  -8   0    5.35    0.84
  -3  -8   0    6.14    1.00
   3   7   0    5.85    0.78
  -3  -7   0    5.91    0.77
  -3  -7   0    8.50    0.95
   3   6   0    1.24    0.50
   3   6   0    0.41    0.21
   3   6   0    1.65    0.49
  -3  -6   0    0.05    0.55
   3   5   0    1.38    0.21
   3   5   0    1.68    0.41
   3   5   0    1.55    0.47
  -3  -5   0    1.59    0.46
   3   4   0   -0.04    0.33
   3   4   0    0.13    0.28
   3   4   0    0.47    0.14
  -3  -4   0    0.18    0.33
   3   3   0    9.34    0.61
   3   3   0    9.24    0.39
   3   3   0   10.53    0.64
  -3  -3   0    9.89    0.58
   3   2   0    1.16    0.19
   3   2   0    1.23    0.33
   3   2   0    1.39    0.35
  -3  -2   0    1.85    0.32
   3   1   0    6.85    0.49
   3   1   0    6.05    0.38
   3   1   0    5.36    0.46
  -3  -1   0    6.57    0.39
   3   0   0    0.02    0.21
   3   0   0   -0.27    0.22
   3   0   0   -0.04    0.24
   3   0   0    0.04    0.18
   3  -1   0    7.44    0.49
   3  -1   0    5.65    0.42
   3  -1   0    8.13    0.52
   3  -1   0    6.69    0.41
   3  -2   0    0.40    0.27
   3  -2   0    0.66    0.28
  -3   2   0    1.47    0.34
  -3   2   0    1.36    0.21
   3  -3   0    8.75    0.62
   3  -3   0    8.95    0.56
  -3   3   0    9.59    0.66
   3  -4   0    0.23    0.30
   3  -4   0    0.24    0.34
  -3   4   0    0.65    0.36
   3  -5   0    1.00    0.34
   3  -5   0    1.07    0.44
  -3   5   0    2.68    0.52
   3  -6   0    0.27    0.49
   3  -6   0    1.01    0.41
  -3   6   0    0.63    0.51
   3  -7   0    5.15    0.78
   3  -7   0    6.55    0.69
  -3   7   0    5.33    0.80
   3  -8   0    5.99    0.92
   3  -8   0    6.06    0.68
  -3   8   0    6.34    0.94
   3  -9   0    0.34    0.71
   3  -9   0    0.22    0.55
  -3   9   0    0.17    0.73
   3 -10   0    5.68    1.01
  -3  10   0    5.61    0.99
   3 -11   0    0.05    0.76
  -3  11   0   -0.04    0.73
  -3  11   0    0.66    0.64
   3 -12   0    2.73    0.96
  -3  12   0    3.33    1.07
   3 -13   0    0.29    0.99
  -3  13   0    0.48    0.90
   3 -14   0   -0.99    0.93
  -3  14   0    0.85    1.11
   4  14   0    2.83    1.18
  -4 -14   0    2.66    1.25
   4  13   0    0.85    0.89
  -4 -13   0    2.17    1.03
   4  12   0    1.19    0.87
  -4 -12   0    1.00    0.96
   4  11   0    0.42    0.68
  -4 -11   0    0.58    0.88
  -4 -11   0   -0.86    0.78
   4  10   0   -0.38    0.63
  -4 -10   0    0.58    0.79
  -4 -10   0    1.02    0.76
   4   9   0    0.64    0.69
  -4  -9   0    0.25    0.84
  -4  -9   0    0.86    0.79
   4   8   0    0.43    0.61
  -4  -8   0   -0.91    0.69
  -4  -8   0    0.09    0.71
   4   7   0    2.70    0.68
  -4  -7   0    3.60    0.70
  -4  -7   0    2.57    0.71
   4   6   0    0.96    0.48
   4   6   0    0.45    0.20
   4   6   0    1.28    0.51
  -4  -6   0    0.09    0.48
   4   5   0    2.60    0.49
   4   5   0    2.98    0.22
   4   5   0    2.27    0.48
  -4  -5   0    2.94    0.52
   4   4   0    1.63    0.18
   4   4   0    0.80    0.39
   4   4   0    0.94    0.38
  -4  -4   0    1.55    0.40
   4   3   0   40.81    1.61
   4   3   0   40.21    1.54
   4   3   0   39.96    1.32
  -4  -3   0   40.18    1.49
   4   2   0   43.97    1.72
   4   2   0   45.03    1.64
   4   2   0   46.22    1.50
  -4  -2   0   45.74    1.57
   4   1   0  149.88    4.68
   4   1   0  150.81    4.97
   4   1   0  148.30    4.74
  -4  -1   0  151.64    4.70
   4   0   0   28.07    1.13
   4   0   0   29.01    1.09
   4   0   0   29.39    1.14
   4   0   0   28.33    1.03
   4  -1   0  149.20    4.69
   4  -1   0  152.49    4.73
   4  -1   0  148.40    4.74
   4  -1   0  148.63    4.87
   4  -2   0   44.59    1.63
   4  -2   0   44.42    1.57
  -4   2   0   45.75    1.56
  -4   2   0   44.29    1.63
   4  -3   0   42.30    1.58
   4  -3   0   40.19    1.54
  -4   3   0   41.70    1.57
  -4   3   0   41.99    1.41
   4  -4   0    1.43    0.35
   4  -4   0    1.11    0.38
  -4   4   0    1.25    0.43
   4  -5   0    3.42    0.51
   4  -5   0    2.05    0.49
  -4   5   0    2.39    0.53
   4  -6   0    0.62    0.38
   4  -6   0   -0.06    0.46
  -4   6   0    0.08    0.57
   4  -7   0    2.50    0.65
   4  -7   0    2.72    0.57
  -4   7   0    1.38    0.67
   4  -8   0    1.16    0.58
   4  -8   0    0.37    0.70
  -4   8   0    1.39    0.73
   4  -9   0   -0.36    0.46
   4  -9   0   -0.22    0.76
  -4   9   0    1.17    0.90
   4 -10   0   -0.79    0.54
   4 -10   0    0.11    0.83
  -4  10   0    1.73    0.83
   4 -11   0   -0.53    0.86
  -4  11   0    0.65    0.66
  -4  11   0    0.80    0.79
   4 -12   0   -0.29    0.85
  -4  12   0   -0.04    0.83
   4 -13   0    2.70    1.00
  -4  13   0    1.38    0.97
   4 -14   0    2.36    1.04
  -4  14   0   -0.10    0.98
   5  14   0   -0.64    0.91
  -5 -14   0   -0.27    1.02
   5  13   0    5.74    1.24
  -5 -13   0    4.87    1.27
   5  12   0   -0.14    0.73
  -5 -12   0   -0.42    0.91
  -5 -12   0    0.36    1.06
   5  11   0   -0.32    0.72
  -5 -11   0    0.68    0.89
  -5 -11   0    1.72    0.95
   5  10   0    0.09    0.64
  -5 -10   0    0.03    0.88
  -5 -10   0   -0.21    0.72
   5   9   0    4.92    0.88
  -5  -9   0    2.69    0.93
  -5  -9   0    6.40    1.01
   5   8   0    0.44    0.63
  -5  -8   0    0.22    0.79
  -5  -8   0    0.03    0.71
   5   7   0    2.55    0.70
  -5  -7   0    2.32    0.73
  -5  -7   0    3.55    0.84
   5   6   0    2.56    0.62
   5   6   0    2.68    0.64
  -5  -6   0    1.51    0.64
   5   5   0   16.95    1.05
   5   5   0   17.50    0.64
   5   5   0   17.78    1.05
  -5  -5   0   17.74    1.04
   5   4   0   22.38    1.16
   5   4   0   23.15    1.16
   5   4   0   21.64    0.79
  -5  -4   0   20.67    1.04
   5   3   0    6.00    0.59
   5   3   0    5.92    0.38
   5   3   0    5.61    0.62
  -5  -3   0    5.04    0.47
   5   2   0    0.35    0.32
   5   2   0    0.24    0.21
   5   2   0    0.34    0.35
  -5  -2   0    0.66    0.27
   5   1   0    5.08    0.52
   5   1   0    6.29    0.47
   5   1   0    5.84    0.56
  -5  -1   0    5.49    0.41
   5   0   0   -0.07    0.29
   5   0   0   -0.17    0.28
   5   0   0   -0.12    0.25
   5   0   0   -0.15    0.19
   5  -1   0    5.37    0.43
   5  -1   0    6.38    0.55
   5  -1   0    4.57    0.44
   5  -1   0    6.71    0.55
   5  -2   0    0.24    0.28
   5  -2   0    0.04    0.25
  -5   2   0    0.47    0.32
  -5   2   0    0.16    0.24
   5  -3   0    6.18    0.54
   5  -3   0    4.56    0.52
  -5   3   0    5.38    0.41
  -5   3   0    5.55    0.57
   5  -4   0   22.64    1.07
   5  -4   0   20.17    1.05
  -5   4   0   23.72    1.13
  -5   4   0   21.86    0.81
   5  -5   0   18.38    1.02
   5  -5   0   17.31    1.00
  -5   5   0   18.74    1.08
   5  -6   0    1.70    0.49
   5  -6   0    1.81    0.56
  -5   6   0    2.66    0.64
   5  -7   0    2.34    0.58
   5  -7   0    3.66    0.74
  -5   7   0    4.21    0.82
   5  -8   0    0.49    0.60
   5  -8   0    0.11    0.66
  -5   8   0   -0.69    0.71
   5  -9   0    5.68    0.85
   5  -9   0    5.19    0.95
  -5   9   0    5.73    1.07
   5 -10   0    0.06    0.79
   5 -10   0   -0.19    0.52
  -5  10   0    0.45    0.77
   5 -11   0    0.55    0.56
   5 -11   0    0.86    0.84
  -5  11   0   -0.26    0.83
   5 -12   0    0.88    0.90
  -5  12   0    2.02    0.78
  -5  12   0    1.46    0.94
   5 -13   0    6.23    1.20
  -5  13   0    5.36    1.17
   5 -14   0    1.63    1.04
  -5  14   0    2.34    1.24
   6  14   0    1.88    1.08
  -6 -14   0   -1.19    1.18
   6  13   0    1.53    0.97
  -6 -13   0    1.84    1.19
   6  12   0    3.94    1.03
  -6 -12   0    3.89    1.22
  -6 -12   0    4.18    1.21
   6  11   0    2.33    0.90
  -6 -11   0    2.08    1.01
  -6 -11   0    2.93    1.08
   6  10   0    1.55    0.76
  -6 -10   0    0.84    0.97
  -6 -10   0    1.78    0.86
   6   9   0   22.42    1.63
  -6  -9   0   21.93    1.60
  -6  -9   0   19.18    1.63
   6   8   0    0.92    0.69
  -6  -8   0    0.80    0.80
  -6  -8   0    1.01    0.80
   6   7   0   20.60    1.37
  -6  -7   0   20.87    1.44
  -6  -7   0   21.42    1.36
   6   6   0   20.38    1.26
  -6  -6   0   21.18    1.29
   6   5   0   13.51    1.01
   6   5   0   14.67    1.02
  -6  -5   0   15.34    1.00
   6   4   0    5.27    0.68
   6   4   0    6.58    0.72
   6   4   0    6.70    0.44
  -6  -4   0    6.33    0.61
   6   3   0   11.61    0.84
   6   3   0   10.67    0.59
   6   3   0   11.39    0.86
  -6  -3   0   10.99    0.69
   6   2   0   10.97    0.80
   6   2   0   12.19    0.87
   6   2   0    9.90    0.60
  -6  -2   0   10.51    0.63
   6   1   0   54.27    2.13
   6   1   0   58.47    1.98
   6   1   0   57.08    2.08
  -6  -1   0   55.95    1.94
   6   0   0   12.44    0.62
   6   0   0   11.58    0.75
   6   0   0   11.23    0.76
   6   0   0   11.36    0.70
   6  -1   0   55.55    2.02
   6  -1   0   57.34    2.06
   6  -1   0   56.84    1.94
   6  -1   0   53.66    2.04
   6  -2   0    9.47    0.60
   6  -2   0    9.73    0.74
  -6   2   0    9.54    0.62
  -6   2   0   12.70    0.85
   6  -3   0   11.52    0.77
   6  -3   0    9.97    0.66
  -6   3   0   11.24    0.85
  -6   3   0   10.16    0.62
   6  -4   0    6.32    0.62
   6  -4   0    6.14    0.67
  -6   4   0    6.45    0.72
  -6   4   0    6.44    0.44
   6  -5   0   15.12    1.03
   6  -5   0   13.00    0.92
  -6   5   0   15.73    1.10
   6  -6   0   20.46    1.23
   6  -6   0   22.74    1.27
  -6   6   0   23.11    1.42
   6  -7   0   21.40    1.42
   6  -7   0   21.99    1.34
  -6   7   0   20.25    1.40
   6  -8   0    0.02    0.80
   6  -8   0    1.30    0.61
  -6   8   0    2.02    0.91
   6  -9   0   19.77    1.37
   6  -9   0   18.78    1.53
  -6   9   0   22.34    1.66
   6 -10   0    0.73    0.82
   6 -10   0    1.46    0.68
  -6  10   0    0.86    0.86
   6 -11   0    4.08    1.06
   6 -11   0    4.00    0.85
  -6  11   0    6.16    1.17
   6 -12   0    3.27    1.46
  -6  12   0    2.34    1.03
  -6  12   0    3.48    0.90
   6 -13   0    2.68    1.05
  -6  13   0    3.09    1.01
  -6  13   0    3.49    1.13
   6 -14   0    0.19    1.00
  -6  14   0    0.55    1.23
   7  13   0   -0.24    0.89
  -7 -13   0   -1.33    1.31
  -7 -13   0    1.05    1.12
   7  12   0    2.14    0.92
  -7 -12   0    2.03    1.16
  -7 -12   0    1.46    1.21
   7  11   0    0.76    0.92
  -7 -11   0    0.73    1.06
  -7 -11   0   -0.47    0.85
   7  10   0    2.66    0.87
  -7 -10   0    1.39    0.90
  -7 -10   0    2.79    0.97
   7   9   0    0.29    0.69
  -7  -9   0    0.08    0.76
  -7  -9   0    0.29    0.81
   7   8   0   -0.42    0.64
  -7  -8   0    0.94    0.82
  -7  -8   0   -0.11    0.71
   7   7   0    4.99    0.93
  -7  -7   0    4.21    0.88
  -7  -7   0    2.33    0.93
   7   6   0    2.82    0.83
  -7  -6   0    3.60    0.75
  -7  -6   0    2.79    0.80
   7   5   0    7.65    0.88
  -7  -5   0    6.48    0.77
   7   4   0   10.56    0.92
   7   4   0    8.61    0.59
   7   4   0   10.89    0.98
  -7  -4   0   10.17    0.78
   7   3   0    0.13    0.29
   7   3   0    0.20    0.45
   7   3   0    0.84    0.50
  -7  -3   0   -0.01    0.33
   7   2   0    0.61    0.44
   7   2   0    0.19    0.36
   7   2   0   -0.19    0.27
  -7  -2   0   -0.07    0.27
   7   1   0    0.26    0.45
   7   1   0   -0.26    0.38
   7   1   0   -0.36    0.31
  -7  -1   0    0.33    0.27
   7   0   0    0.01    0.27
   7   0   0    0.23    0.39
   7   0   0    0.08    0.39
   7   0   0   -0.05    0.34
   7  -1   0   -0.08    0.36
   7  -1   0   -0.44    0.32
   7  -1   0    0.12    0.29
  -7   1   0    0.23    0.38
   7  -2   0   -0.11    0.35
   7  -2   0   -0.09    0.29
  -7   2   0   -0.25    0.41
  -7   2   0    0.04    0.34
   7  -3   0    0.00    0.32
   7  -3   0    0.59    0.43
  -7   3   0   -0.35    0.33
  -7   3   0    0.31    0.44
   7  -4   0   10.60    0.84
   7  -4   0    9.56    0.84
  -7   4   0    8.94    0.65
  -7   4   0   10.55    0.96
   7  -5   0    7.82    0.77
   7  -5   0    6.89    0.79
  -7   5   0    7.53    0.92
   7  -6   0    1.34    0.67
   7  -6   0    1.87    0.63
  -7   6   0    2.72    0.77
   7  -7   0    2.42    0.72
   7  -7   0    2.79    0.69
  -7   7   0    3.10    0.88
   7  -8   0   -0.86    0.66
   7  -8   0   -0.20    0.56
  -7   8   0    0.21    0.80
   7  -9   0    0.09    0.62
   7  -9   0   -0.78    0.63
  -7   9   0    0.00    0.76
   7 -10   0    2.18    0.70
   7 -10   0    2.75    0.87
  -7  10   0    2.84    1.07
   7 -11   0    0.13    0.76
   7 -11   0    0.74    0.85
  -7  11   0    2.89    1.12
   7 -12   0    0.83    0.90
  -7  12   0    1.89    1.06
   7 -13   0    0.82    1.02
  -7  13   0   -0.05    1.03
  -7  13   0   -0.04    0.81
   8  13   0    1.72    1.07
  -8 -13   0    1.86    1.28
  -8 -13   0   -0.87    1.40
   8  12   0    1.89    0.91
  -8 -12   0    2.81    1.31
  -8 -12   0    2.66    1.10
   8  11   0    1.50    0.89
  -8 -11   0   -0.04    1.02
  -8 -11   0   -0.88    0.88
   8  10   0    2.69    0.89
  -8 -10   0    1.48    0.90
  -8 -10   0    1.75    0.95
   8   9   0    1.50    0.81
  -8  -9   0    0.85    0.83
  -8  -9   0    4.43    1.02
   8   8   0    8.88    1.15
  -8  -8   0    9.88    1.15
  -8  -8   0   12.54    1.42
   8   7   0    6.35    0.98
  -8  -7   0    5.32    0.94
  -8  -7   0    5.92    1.05
   8   6   0    1.66    0.72
  -8  -6   0    0.88    0.69
  -8  -6   0    1.29    0.78
   8   5   0   36.89    1.79
  -8  -5   0   36.12    1.90
  -8  -5   0   36.48    1.68
   8   4   0    6.51    0.82
  -8  -4   0    5.94    0.70
  -8  -4   0    7.11    0.93
   8   3   0   55.18    1.94
   8   3   0   51.98    2.17
  -8  -3   0   52.48    2.00
   8   2   0   14.91    1.12
   8   2   0   15.97    1.06
   8   2   0   13.45    0.85
  -8  -2   0   13.75    0.82
   8   1   0   30.97    1.47
   8   1   0   31.65    1.36
  -8  -1   0   31.95    1.29
   8   0   0   20.52    1.06
   8   0   0   17.61    1.08
   8   0   0   20.35    0.93
  -8   0   0   17.75    1.13
   8  -1   0   32.02    1.42
   8  -1   0   30.78    1.47
   8  -1   0   31.71    1.31
  -8   1   0   32.42    1.47
   8  -2   0   14.70    1.02
   8  -2   0   14.59    0.81
  -8   2   0   12.66    1.03
  -8   2   0   14.67    0.92
   8  -3   0   54.21    2.12
   8  -3   0   50.41    1.95
  -8   3   0   51.97    2.00
  -8   3   0   50.15    2.12
   8  -4   0    7.27    0.85
   8  -4   0    7.43    0.77
  -8   4   0    7.13    0.88
   8  -5   0   38.41    1.89
   8  -5   0   39.53    1.73
  -8   5   0   40.04    1.87
   8  -6   0    1.66    0.65
   8  -6   0    2.28    0.72
  -8   6   0    1.81    0.84
   8  -7   0    5.72    0.91
   8  -7   0    3.74    0.79
  -8   7   0    4.29    0.96
   8  -8   0   12.04    1.14
   8  -8   0    8.71    1.05
  -8   8   0   10.64    1.21
   8  -9   0    3.22    0.79
   8  -9   0    3.17    0.88
  -8   9   0    2.29    0.93
   8 -10   0    1.31    0.83
   8 -10   0    3.01    0.79
  -8  10   0    1.74    1.06
   8 -11   0    0.08    0.77
   8 -11   0    0.69    0.80
  -8  11   0    0.18    0.94
   8 -12   0    3.08    1.14
   8 -12   0    3.89    0.93
  -8  12   0    2.28    1.10
   8 -13   0    0.60    1.09
  -8  13   0    1.08    1.03
  -8  13   0    1.41    1.19
   9  12   0    0.82    0.91
  -9 -12   0    0.60    1.30
   9  11   0   -0.34    0.76
  -9 -11   0    0.51    1.00
   9  10   0    0.73    0.77
  -9 -10   0    0.23    0.96
  -9 -10   0   -1.89    0.85
   9   9   0    0.31    0.70
  -9  -9   0   -0.38    0.87
  -9  -9   0    0.50    0.87
   9   8   0    1.43    0.85
  -9  -8   0    2.34    1.01
  -9  -8   0    1.77    0.85
   9   7   0    1.69    0.73
  -9  -7   0    1.31    0.94
  -9  -7   0    2.15    0.74
   9   6   0    0.94    0.77
  -9  -6   0    0.67    0.68
  -9  -6   0   -0.55    0.78
   9   5   0   -0.15    0.65
  -9  -5   0   -0.88    0.54
  -9  -5   0    0.30    0.75
   9   4   0    2.26    0.74
  -9  -4   0    2.23    0.59
  -9  -4   0    0.55    0.71
   9   3   0   14.72    1.21
   9   3   0   16.23    0.95
  -9  -3   0   14.89    1.27
  -9  -3   0   16.78    1.00
   9   2   0    2.68    0.53
   9   2   0    1.69    0.62
  -9  -2   0    2.48    0.49
  -9  -2   0    1.50    0.67
   9   1   0   -0.19    0.56
   9   1   0    0.54    0.47
  -9  -1   0   -0.39    0.56
  -9  -1   0   -0.53    0.33
   9   0   0    0.13    0.49
   9   0   0   -0.96    0.60
   9   0   0   -0.23    0.37
  -9   0   0    0.17    0.59
   9  -1   0    0.04    0.54
   9  -1   0    1.21    0.66
   9  -1   0    0.12    0.41
  -9   1   0    0.64    0.58
   9  -2   0    2.89    0.50
   9  -2   0    2.37    0.66
  -9   2   0    1.92    0.62
  -9   2   0    2.87    0.72
   9  -3   0   15.90    0.97
   9  -3   0   15.43    1.23
  -9   3   0   17.02    1.28
  -9   3   0   16.10    1.08
   9  -4   0    1.15    0.55
   9  -4   0    0.63    0.61
  -9   4   0    2.46    0.80
   9  -5   0   -0.56    0.59
   9  -5   0    0.20    0.52
  -9   5   0    1.70    0.76
   9  -6   0    0.50    0.64
   9  -6   0   -0.06    0.59
  -9   6   0   -0.18    0.84
   9  -7   0    1.20    0.70
   9  -7   0    1.09    0.71
  -9   7   0    1.27    0.78
   9  -8   0    2.14    0.80
   9  -8   0    2.21    0.73
  -9   8   0    2.18    0.96
   9  -9   0   -0.88    0.61
   9  -9   0    0.11    0.71
  -9   9   0   -0.51    0.90
   9 -10   0   -0.25    0.71
   9 -10   0    1.58    0.66
  -9  10   0   -1.56    0.94
   9 -11   0    0.60    0.77
   9 -11   0    0.21    0.90
  -9  11   0   -1.90    0.85
   9 -12   0   -0.47    1.09
   9 -12   0    1.24    0.97
  -9  12   0    0.68    1.18
  10  12   0    0.05    1.02
 -10 -12   0    0.24    1.37
  10  11   0    0.27    1.01
 -10 -11   0    0.18    1.21
  10  10   0   -0.56    0.73
 -10 -10   0    2.45    1.11
  10   9   0    0.67    0.79
 -10  -9   0    0.74    1.06
  10   8   0    0.69    0.78
 -10  -8   0    4.66    1.04
  10   7   0    1.70    0.78
 -10  -7   0    2.23    0.89
  10   6   0    1.77    0.77
 -10  -6   0    3.17    0.92
  10   5   0   -0.52    0.65
 -10  -5   0    0.60    0.78
 -10  -5   0    0.57    0.59
  10   4   0    0.42    0.68
 -10  -4   0   -0.33    0.52
 -10  -4   0    0.41    0.75
  10   3   0   -0.54    0.61
 -10  -3   0   -1.35    0.76
 -10  -3   0    0.55    0.53
  10   2   0    2.52    0.61
  10   2   0    1.86    0.80
 -10  -2   0    2.76    0.55
 -10  -2   0    2.48    0.78
  10   1   0    9.17    0.88
  10   1   0    9.45    1.00
 -10  -1   0    7.96    0.74
 -10  -1   0    7.45    0.97
  10   0   0    6.75    0.95
  10   0   0    6.27    0.67
  10   0   0    6.75    0.83
 -10   0   0    4.71    0.89
  10  -1   0   10.76    0.84
  10  -1   0    7.61    0.85
  10  -1   0   10.48    1.14
 -10   1   0   10.40    0.97
  10  -2   0    2.72    0.58
  10  -2   0    2.52    0.72
 -10   2   0    1.50    0.79
 -10   2   0    1.50    0.67
  10  -3   0    0.09    0.55
  10  -3   0    0.04    0.60
 -10   3   0   -0.50    0.76
  10  -4   0    0.53    0.73
  10  -4   0    0.34    0.57
 -10   4   0   -0.13    0.73
  10  -5   0    1.22    0.69
  10  -5   0    0.52    0.53
 -10   5   0    1.96    0.86
  10  -6   0    2.26    0.70
  10  -6   0    2.91    0.86
 -10   6   0    1.29    0.90
  10  -7   0    1.38    0.71
  10  -7   0    1.13    0.69
 -10   7   0    1.27    0.84
  10  -8   0    2.72    0.83
  10  -8   0    4.24    0.95
 -10   8   0    1.91    0.96
  10  -9   0    1.44    0.85
  10  -9   0    1.20    0.83
 -10   9   0   -0.16    0.87
  10 -10   0    1.30    0.90
  10 -10   0    2.50    0.85
 -10  10   0    1.40    1.08
  10 -11   0    0.13    0.81
  10 -11   0    1.13    1.01
 -10  11   0    1.33    1.15
  10 -12   0    0.79    0.96
  10 -12   0   -0.75    0.80
 -10  12   0   -0.75    1.25
  11  11   0    0.39    0.98
 -11 -11   0    0.04    1.23
  11  10   0    4.22    1.18
 -11 -10   0    1.15    1.12
  11   9   0   -0.66    0.81
 -11  -9   0   -0.07    0.95
  11   8   0    2.92    0.97
 -11  -8   0    3.34    1.08
  11   7   0   -1.16    0.68
 -11  -7   0    0.32    0.81
  11   6   0    0.59    0.76
 -11  -6   0    0.28    0.76
  11   5   0    0.51    0.72
 -11  -5   0    1.09    0.77
  11   4   0    2.90    0.91
 -11  -4   0    4.97    0.97
  11   3   0   -0.05    0.70
 -11  -3   0   -0.97    0.66
  11   2   0    0.80    0.81
  11   2   0   -0.62    0.50
 -11  -2   0    0.70    0.81
  11   1   0    0.37    0.69
  11   1   0    0.41    0.59
 -11  -1   0   -0.28    0.70
  11   0   0    0.92    0.54
  11   0   0    0.17    0.68
  11   0   0    0.66    0.62
 -11   0   0    0.46    0.77
  11  -1   0   -0.43    0.67
  11  -1   0    0.71    0.67
  11  -1   0    0.16    0.50
 -11   1   0    0.42    0.70
  11  -2   0    0.57    0.71
  11  -2   0   -0.26    0.50
 -11   2   0    0.11    0.68
  11  -3   0    0.27    0.53
  11  -3   0    0.63    0.65
 -11   3   0    0.67    0.82
  11  -4   0    4.88    0.86
  11  -4   0    5.77    0.79
 -11   4   0    3.54    0.87
  11  -5   0    0.22    0.59
  11  -5   0    0.84    0.68
 -11   5   0    1.19    0.75
  11  -6   0    0.16    0.63
  11  -6   0   -0.14    0.76
 -11   6   0    1.04    0.91
  11  -7   0    0.95    0.74
  11  -7   0   -0.15    0.56
 -11   7   0   -0.63    0.83
  11  -8   0    2.64    1.68
  11  -8   0    2.78    0.90
 -11   8   0    1.97    1.12
  11  -9   0    0.14    0.73
  11  -9   0    0.50    0.81
 -11   9   0   -0.58    0.95
  11 -10   0    0.41    0.87
  11 -10   0    0.63    0.78
 -11  10   0   -0.07    0.99
  11 -11   0   -0.54    0.92
  11 -11   0    0.64    1.06
 -11  11   0    0.52    1.30
  12  10   0    1.52    1.03
 -12 -10   0   -0.83    1.42
  12   9   0    1.33    0.96
 -12  -9   0    0.85    1.16
  12   8   0    3.59    1.10
 -12  -8   0    3.57    1.14
  12   7   0    4.65    1.10
 -12  -7   0    4.78    1.27
  12   6   0    1.93    0.97
 -12  -6   0    1.72    0.94
  12   5   0    0.91    0.79
 -12  -5   0    3.05    1.06
  12   4   0    5.77    1.01
 -12  -4   0    5.40    1.04
  12   3   0   20.65    1.60
 -12  -3   0   16.99    1.53
  12   2   0    1.38    0.82
 -12  -2   0    2.42    0.89
  12   1   0   23.58    1.41
  12   1   0   24.75    1.65
 -12  -1   0   20.58    1.52
  12   0   0    1.45    0.76
  12   0   0    0.63    0.65
 -12   0   0    1.85    0.82
  12  -1   0   22.74    1.47
  12  -1   0   20.02    1.62
 -12   1   0   22.32    1.52
  12  -2   0    1.68    0.72
 -12   2   0    1.38    0.85
  12  -3   0   20.44    1.46
 -12   3   0   22.41    1.56
  12  -4   0    7.86    1.15
 -12   4   0    7.09    1.09
  12  -5   0    1.76    0.89
 -12   5   0    1.56    0.87
  12  -6   0    0.94    0.85
 -12   6   0    0.02    0.82
  12  -7   0    4.43    0.93
  12  -7   0    4.81    0.99
 -12   7   0    5.81    1.24
  12  -8   0    3.06    0.87
  12  -8   0    2.18    0.90
 -12   8   0    2.61    1.19
  12  -9   0    2.89    1.05
  12  -9   0    3.47    1.09
 -12   9   0    2.16    1.10
  12 -10   0    0.85    0.97
  12 -10   0   -0.18    0.81
 -12  10   0   -0.74    1.15
  13   9   0    1.92    1.19
 -13  -9   0    1.19    1.25
  13   8   0    0.89    0.96
 -13  -8   0    2.30    1.28
  13   7   0    3.72    0.98
 -13  -7   0    4.20    1.32
  13   6   0    1.58    1.02
 -13  -6   0    0.73    0.97
  13   5   0    0.43    0.78
 -13  -5   0    1.12    0.94
  13   4   0    2.10    0.94
 -13  -4   0    2.91    1.08
  13   3   0   -0.41    0.78
 -13  -3   0    2.22    1.04
  13   2   0    0.28    0.80
 -13  -2   0    0.31    0.92
  13   1   0    1.59    0.84
 -13  -1   0    0.50    0.75
  13   0   0    0.08    0.73
  13   0   0   -0.79    0.87
 -13   0   0    0.65    0.83
  13  -1   0    1.06    0.76
  13  -2   0    1.13    0.89
 -13   2   0    0.35    0.82
  13  -3   0    1.74    0.84
 -13   3   0    0.32    0.93
  13  -4   0    3.10    0.97
 -13   4   0    1.37    1.01
  13  -5   0    1.35    0.78
 -13   5   0   -0.48    0.85
  13  -6   0    0.15    0.85
 -13   6   0   -0.16    1.01
  13  -7   0    3.91    1.01
 -13   7   0    6.16    1.36
  13  -8   0    0.44    1.01
 -13   8   0    0.00    0.98
  13  -9   0    0.65    1.00
 -13   9   0    2.10    1.20
  14   8   0    7.24    1.38
  14   7   0    0.26    0.88
 -14  -7   0    1.10    1.11
  14   6   0    2.29    0.98
 -14  -6   0    5.79    1.39
  14   5   0    0.95    0.92
 -14  -5   0    0.64    1.14
  14   4   0    8.68    1.35
 -14  -4   0    6.35    1.25
  14   3   0    0.03    0.84
 -14  -3   0    2.15    1.08
  14   2   0   20.16    1.74
 -14  -2   0   21.85    1.90
  14   1   0   -1.32    0.95
 -14  -1   0   -0.22    0.88
  14   0   0   32.04    2.03
  14   0   0   32.36    1.87
  14  -1   0    0.10    0.79
 -14   1   0   -1.33    0.90
  14  -2   0   25.16    1.76
 -14   2   0   23.01    1.93
  14  -3   0    0.25    0.86
 -14   3   0   -0.28    0.83
  14  -4   0    8.72    1.29
 -14   4   0    6.09    1.30
  14  -5   0   -0.02    0.81
 -14   5   0   -0.78    0.98
  14  -6   0    5.68    1.23
 -14   6   0    3.56    1.23
  14  -7   0    0.06    0.99
 -14   7   0    1.26    1.11
 -14   8   0    8.34    1.60
  15   6   0   -0.96    1.00
 -15  -6   0    0.54    1.22
  15   5   0    0.56    1.09
 -15  -5   0   -0.53    1.07
  15   4   0   -0.37    0.98
 -15  -4   0    0.02    1.04
  15   3   0    1.18    1.00
 -15  -3   0    2.93    1.24
  15   2   0    0.03    1.69
 -15  -2   0   -1.93    0.96
  15   1   0    0.02    0.95
 -15  -1   0   -0.35    0.99
  15   0   0   -0.51    0.90
  15  -1   0   -0.51    0.86
 -15   1   0   -0.67    0.98
  15  -2   0    0.26    0.90
 -15   2   0    0.98    0.95
  15  -3   0    2.68    1.05
 -15   3   0    1.26    0.97
  15  -4   0    0.39    0.88
 -15   4   0   -0.82    1.04
  15  -5   0    0.23    0.90
 -15   5   0   -1.45    1.03
  15  -6   0   -0.02    1.07
 -15   6   0   -1.57    1.01
  16   4   0    0.14    1.26
 -16  -4   0    0.50    1.20
  16   3   0    4.62    1.46
 -16  -3   0    3.22    1.43
  16   2   0    2.47    1.16
 -16  -2   0    1.05    1.15
  16   1   0    2.54    1.31
 -16   1   0    2.00    1.08
  16  -2   0    1.05    1.06
 -16   2   0    2.52    1.19
  16  -3   0    3.72    1.12
 -16   3   0    3.22    1.22
  16  -4   0   -0.52    1.12
 -16   4   0    0.39    1.22
 -16   4  -1   -0.56    1.26
  16  -4   1    0.68    1.15
 -16   3  -1    1.84    1.24
  16  -3   1    0.22    1.15
 -16   2  -1    0.55    1.22
  16  -2   1    0.68    1.11
 -16   1  -1    0.05    1.11
  16   1   1   -2.77    1.05
 -16  -2  -1   -0.35    1.10
  16   2   1    0.80    1.24
 -16  -3  -1    0.93    1.35
  16   3   1    0.14    1.08
 -16  -4  -1    1.03    1.23
  16   4   1    1.56    1.24
 -15   6  -1    0.91    1.13
  15  -6   1    1.06    1.12
 -15   5  -1    0.35    1.22
  15  -5   1    2.84    1.05
 -15   4  -1    3.48    1.16
  15  -4   1    2.93    1.25
 -15   3  -1   -0.99    1.07
  15  -3   1    0.33    0.96
 -15   2  -1   10.04    1.41
  15  -2   1    9.24    1.34
 -15   1  -1    1.41    1.12
  15  -1   1    1.01    0.96
  15   0   1    5.54    1.28
 -15  -1  -1    1.29    1.05
  15   1   1    1.97    1.01
 -15  -2  -1    7.90    1.34
  15   2   1    7.75    1.31
 -15  -3  -1   -0.28    1.07
  15   3   1   -0.56    0.91
 -15  -4  -1    1.03    1.11
  15   4   1    2.95    1.32
 -15  -5  -1    0.31    1.12
  15   5   1    2.20    1.13
 -15  -6  -1    1.83    1.48
  15   6   1    0.05    1.03
 -14   8  -1    0.04    1.11
 -14   7  -1    1.17    1.09
  14  -7   1    2.67    1.12
 -14   6  -1   -0.45    1.11
  14  -6   1    1.21    0.97
 -14   5  -1   -0.87    1.01
  14  -5   1   -0.05    0.94
 -14   4  -1    1.83    1.08
  14  -4   1   -0.06    0.76
 -14   3  -1   -0.48    0.96
  14  -3   1    0.31    0.77
 -14   2  -1    1.36    1.00
  14  -2   1    1.05    0.86
 -14   1  -1    1.62    0.95
  14  -1   1    1.60    0.86
  14   0   1   -0.22    0.77
  14   0   1    0.43    1.00
 -14  -1  -1   -0.40    0.83
  14   1   1    0.68    0.88
 -14  -2  -1    0.38    0.90
  14   2   1    0.75    0.89
 -14  -3  -1    0.86    0.95
  14   3   1    0.28    0.98
 -14  -4  -1    0.69    1.04
  14   4   1    0.19    0.91
 -14  -5  -1    1.35    1.18
  14   5   1    1.29    1.01
 -14  -6  -1   -0.62    1.00
  14   6   1    0.20    1.02
 -14  -7  -1    2.16    1.27
  14   7   1    1.70    1.02
  14   8   1   -0.31    0.98
 -13   9  -1    2.65    1.24
  13  -9   1    1.81    1.08
 -13   8  -1    0.52    1.03
  13  -8   1   -1.05    0.85
 -13   7  -1    4.47    1.24
  13  -7   1    4.97    1.07
 -13   6  -1   13.98    1.63
  13  -6   1   16.52    1.65
 -13   5  -1    6.77    1.20
  13  -5   1    7.46    1.19
 -13   4  -1   18.82    1.74
  13  -4   1   17.17    1.57
 -13   3  -1    1.27    0.91
  13  -3   1    2.05    0.88
 -13   2  -1    8.08    1.17
  13  -2   1    8.47    1.14
  13  -1   1   11.00    1.28
  13  -1   1   10.00    1.11
 -13   0  -1    3.93    0.91
  13   0   1    2.42    0.92
  13   0   1    4.61    0.90
 -13  -1  -1    7.86    1.15
  13   1   1    9.56    1.29
 -13  -2  -1    8.80    1.25
  13   2   1    9.23    1.24
 -13  -3  -1    1.96    0.96
  13   3   1    2.81    0.99
 -13  -4  -1   15.48    1.65
  13   4   1   21.40    1.79
 -13  -5  -1    3.39    1.11
  13   5   1    4.71    1.02
 -13  -6  -1   11.81    1.55
  13   6   1   12.42    1.39
 -13  -7  -1    3.72    1.23
  13   7   1    4.17    1.10
 -13  -8  -1    0.53    1.15
  13   8   1   -0.36    0.89
 -13  -9  -1    1.54    1.46
  13   9   1    2.38    1.14
 -12  10  -1   -0.43    1.07
  12 -10   1    0.75    0.91
 -12   9  -1    0.90    1.17
  12  -9   1    0.21    0.96
 -12   8  -1    0.17    0.98
  12  -8   1    0.14    0.85
 -12   7  -1    0.79    0.95
  12  -7   1    0.74    0.91
 -12   6  -1    7.35    1.18
  12  -6   1    8.07    1.14
 -12   5  -1    1.43    0.88
  12  -5   1    0.02    0.79
 -12   4  -1    0.86    0.81
  12  -4   1    0.63    0.80
 -12   3  -1    2.20    0.86
  12  -3   1    2.62    0.79
 -12   2  -1    6.20    0.99
  12  -2   1    7.16    1.02
 -12   1  -1    3.09    0.87
  12  -1   1    3.34    0.96
  12  -1   1    4.44    0.85
 -12   0  -1   -0.05    0.72
  12   0   1    0.78    0.64
  12   0   1   -0.02    0.72
 -12  -1  -1    3.68    0.96
  12   1   1    3.95    0.75
  12   1   1    2.78    0.84
 -12  -2  -1    6.50    1.13
  12   2   1    5.17    0.97
 -12  -3  -1    3.81    0.95
  12   3   1    2.67    0.91
 -12  -4  -1    1.07    0.96
  12   4   1    0.10    0.81
 -12  -5  -1    1.23    0.90
  12   5   1    0.04    0.74
 -12  -6  -1    7.92    1.32
  12   6   1    6.76    1.11
 -12  -7  -1    1.14    1.10
  12   7   1    0.48    0.81
 -12  -8  -1    0.60    1.15
  12   8   1   -1.03    0.80
 -12  -9  -1   -0.02    1.12
  12   9   1    1.11    0.94
 -12 -10  -1   -0.43    3.49
  12  10   1   -0.39    1.01
 -11  11  -1    2.11    1.22
  11 -11   1    1.49    1.09
  11 -11   1   -0.98    0.90
 -11  10  -1   -1.20    1.05
  11 -10   1   -0.39    0.85
  11 -10   1    0.36    0.91
 -11   9  -1    4.42    1.27
  11  -9   1    6.52    1.11
  11  -9   1    4.37    0.93
 -11   8  -1    2.95    1.04
  11  -8   1    3.20    1.01
  11  -8   1    3.30    0.84
 -11   7  -1    0.31    0.87
  11  -7   1    1.07    0.74
  11  -7   1    0.30    0.77
 -11   6  -1    0.84    0.83
  11  -6   1   -0.22    0.60
  11  -6   1    1.63    0.84
 -11   5  -1    1.71    0.82
  11  -5   1    2.99    0.72
  11  -5   1    0.77    0.68
 -11   4  -1    4.04    0.90
  11  -4   1    3.64    0.89
  11  -4   1    4.28    0.74
 -11   3  -1    2.36    0.81
  11  -3   1    0.94    0.57
  11  -3   1    1.36    0.73
 -11   2  -1    9.15    1.15
  11  -2   1    6.83    1.00
 -11   1  -1   26.21    1.61
  11  -1   1   24.99    1.59
  11  -1   1   24.06    1.52
 -11   0  -1    2.10    0.88
  11   0   1    3.23    0.74
  11   0   1    1.21    0.82
 -11  -1  -1   25.12    1.62
  11   1   1   23.93    1.38
  11   1   1   24.72    1.66
 -11  -2  -1    7.26    1.06
  11   2   1    7.05    1.03
  11   2   1    7.53    0.86
 -11  -3  -1    2.15    0.84
  11   3   1    1.44    0.78
 -11  -4  -1    3.29    0.88
  11   4   1    4.20    0.88
 -11  -5  -1    3.14    0.94
  11   5   1    1.64    0.74
 -11  -6  -1    0.64    0.84
  11   6   1    0.50    0.81
 -11  -7  -1   -0.13    0.90
  11   7   1    0.07    0.78
 -11  -8  -1    1.42    1.00
  11   8   1    1.75    0.93
 -11  -9  -1    4.75    1.30
  11   9   1    4.12    1.13
 -11 -10  -1   -1.13    1.14
  11  10   1   -0.69    0.83
 -11 -11  -1    0.82    1.28
  11  11   1    0.78    1.19
 -10  12  -1   -0.21    1.10
  10 -12   1   -0.85    0.81
  10 -12   1    2.13    1.17
 -10  11  -1   -0.71    1.13
  10 -11   1    1.48    0.90
  10 -11   1   -1.56    0.78
 -10  10  -1   -0.25    0.95
  10 -10   1    0.73    0.79
  10 -10   1   -0.61    0.79
 -10   9  -1   -0.25    0.90
  10  -9   1    0.01    0.68
  10  -9   1    0.43    0.69
 -10   8  -1   -0.16    0.93
  10  -8   1   -0.14    0.64
  10  -8   1    0.01    0.67
 -10   7  -1   -0.82    0.79
  10  -7   1    1.49    0.71
  10  -7   1   -0.04    0.59
 -10   6  -1    3.17    0.87
  10  -6   1    3.46    0.68
  10  -6   1    3.34    0.88
 -10   5  -1    0.71    0.81
  10  -5   1   -0.33    0.52
  10  -5   1    1.58    0.75
 -10   4  -1   16.55    1.39
  10  -4   1   15.03    1.12
  10  -4   1   18.53    1.43
 -10   3  -1    1.53    0.76
  10  -3   1    1.84    0.57
  10  -3   1    1.09    0.66
 -10   2  -1   -0.59    0.61
 -10   2  -1   -0.45    0.67
  10  -2   1    0.13    0.47
  10  -2   1    0.45    0.60
 -10   1  -1    0.60    0.69
  10  -1   1    0.66    0.76
  10  -1   1    1.32    0.48
  10  -1   1    0.90    0.63
 -10   0  -1    0.81    0.66
  10   0   1   -0.19    0.44
  10   0   1   -0.04    0.54
  10   0   1    0.49    0.65
 -10  -1  -1    0.55    0.71
 -10  -1  -1    1.29    0.46
  10   1   1    0.91    0.67
  10   1   1    0.13    0.54
 -10  -2  -1   -0.43    0.66
 -10  -2  -1    0.22    0.49
  10   2   1    0.25    0.62
  10   2   1    0.04    0.54
 -10  -3  -1    1.85    0.86
  10   3   1    1.65    0.69
 -10  -4  -1   14.49    1.42
  10   4   1   15.79    1.34
 -10  -5  -1   -0.92    0.70
  10   5   1   -0.53    0.65
 -10  -6  -1    3.44    0.98
  10   6   1    3.95    0.88
 -10  -7  -1    1.02    1.00
  10   7   1    0.26    0.69
 -10  -8  -1    0.71    0.89
  10   8   1    1.16    0.80
 -10  -9  -1    1.02    0.94
  10   9   1   -0.21    0.75
 -10 -10  -1    0.75    1.05
  10  10   1   -0.18    0.84
 -10 -11  -1    0.71    1.13
  10  11   1   -1.27    0.79
 -10 -12  -1   -3.29    1.09
  -9  12  -1    0.11    1.13
   9 -12   1    0.62    0.89
   9 -12   1    1.16    0.87
  -9  11  -1    0.76    0.98
   9 -11   1   -0.03    0.79
   9 -11   1    0.14    0.81
  -9  10  -1   -0.06    1.02
   9 -10   1    0.16    0.66
   9 -10   1    0.59    0.85
  -9   9  -1    0.89    1.00
   9  -9   1   -0.08    0.69
   9  -9   1    1.06    0.69
  -9   8  -1    0.33    0.81
   9  -8   1    0.02    0.72
   9  -8   1    0.41    0.70
  -9   7  -1    0.98    0.78
   9  -7   1    0.04    0.60
   9  -7   1    0.11    0.63
  -9   6  -1    0.70    0.79
   9  -6   1    0.07    0.54
   9  -6   1    0.09    0.66
  -9   5  -1    9.38    1.07
   9  -5   1    8.03    0.88
   9  -5   1    7.13    0.93
  -9   4  -1   11.12    1.15
   9  -4   1    9.72    1.17
   9  -4   1   10.69    0.89
  -9   3  -1   12.92    0.99
  -9   3  -1   12.79    1.16
   9  -3   1   11.86    0.88
   9  -3   1   12.70    1.06
  -9   2  -1   14.17    1.20
  -9   2  -1   11.47    0.98
   9  -2   1   11.95    0.86
   9  -2   1   13.05    1.06
  -9   1  -1   -1.90    0.56
   9  -1   1    0.26    0.39
   9  -1   1   -0.06    0.49
   9  -1   1    0.24    0.63
  -9   0  -1   10.01    1.00
   9   0   1   12.85    0.98
   9   0   1   10.36    0.72
   9   0   1    9.59    1.00
  -9  -1  -1   -1.19    0.58
  -9  -1  -1   -0.33    0.34
   9   1   1    0.29    0.58
   9   1   1   -0.49    0.43
  -9  -2  -1   13.79    1.23
  -9  -2  -1   11.36    0.80
   9   2   1   13.08    0.92
   9   2   1   10.21    1.02
  -9  -3  -1   12.86    0.89
  -9  -3  -1   10.04    1.13
   9   3   1   11.73    1.07
   9   3   1   12.09    0.86
  -9  -4  -1   11.39    1.18
  -9  -4  -1   10.57    0.87
   9   4   1    7.70    0.97
  -9  -5  -1    9.20    1.25
  -9  -5  -1    9.92    0.94
   9   5   1    8.56    1.04
  -9  -6  -1    1.48    0.87
  -9  -6  -1    1.03    0.66
   9   6   1    1.68    0.73
  -9  -7  -1   -0.65    0.73
  -9  -7  -1    0.87    0.72
   9   7   1    0.16    0.66
  -9  -8  -1    0.81    0.88
  -9  -8  -1    0.45    0.79
   9   8   1    1.21    0.80
  -9  -9  -1    0.51    0.93
   9   9   1   -0.09    0.77
  -9 -10  -1   -0.88    1.07
   9  10   1   -0.72    0.75
  -9 -11  -1   -0.43    0.99
   9  11   1    0.50    0.90
  -9 -12  -1   -0.45    1.14
   9  12   1    0.99    0.94
  -8  13  -1    0.62    1.15
  -8  13  -1    2.88    1.05
   8 -13   1    2.49    1.21
  -8  12  -1   -0.94    0.95
   8 -12   1   -0.70    0.78
   8 -12   1   -0.14    0.86
  -8  11  -1   -0.18    0.90
   8 -11   1    1.78    0.87
   8 -11   1    1.20    0.78
  -8  10  -1    2.22    0.96
   8 -10   1    3.58    0.83
   8 -10   1    4.09    0.93
  -8   9  -1    1.09    0.83
   8  -9   1    1.72    0.71
   8  -9   1    1.27    0.74
  -8   8  -1    0.94    0.80
   8  -8   1    0.37    0.64
   8  -8   1    1.21    0.70
  -8   7  -1   -0.64    0.72
   8  -7   1    0.17    0.67
   8  -7   1   -0.62    0.54
  -8   6  -1    1.10    0.75
   8  -6   1    0.18    0.58
   8  -6   1    1.47    0.67
  -8   5  -1   -0.12    0.64
   8  -5   1    0.02    0.62
   8  -5   1    1.18    0.60
  -8   4  -1    0.08    0.62
   8  -4   1   -0.25    0.49
   8  -4   1    0.03    0.47
  -8   3  -1   13.02    0.88
  -8   3  -1   10.70    1.02
   8  -3   1   12.24    0.84
   8  -3   1    9.60    0.90
  -8   2  -1   34.98    1.72
  -8   2  -1   36.20    1.59
   8  -2   1   36.68    1.47
   8  -2   1   36.81    1.61
  -8   1  -1   -0.20    0.47
   8  -1   1   -0.42    0.30
   8  -1   1    0.41    0.43
   8  -1   1    0.76    0.49
  -8   0  -1   -0.27    0.50
   8   0   1   -0.03    0.28
   8   0   1    0.55    0.50
   8   0   1   -0.95    0.41
  -8  -1  -1    0.62    0.52
  -8  -1  -1   -0.15    0.28
   8   1   1   -0.30    0.38
   8   1   1    0.02    0.48
  -8  -2  -1   36.63    1.82
  -8  -2  -1   37.34    1.47
   8   2   1   37.77    1.50
   8   2   1   36.42    1.68
  -8  -3  -1   11.29    0.77
  -8  -3  -1   10.05    1.04
   8   3   1   11.46    0.76
   8   3   1    9.83    0.93
  -8  -4  -1   -0.58    0.45
  -8  -4  -1   -0.67    0.60
   8   4   1    0.15    0.54
   8   4   1   -0.19    0.36
  -8  -5  -1    0.99    0.60
  -8  -5  -1    0.90    0.72
   8   5   1    0.34    0.62
  -8  -6  -1    1.57    0.69
  -8  -6  -1    0.19    0.78
   8   6   1    0.90    0.68
  -8  -7  -1    0.15    0.65
  -8  -7  -1    1.49    0.96
   8   7   1    0.11    0.69
  -8  -8  -1    1.09    0.83
  -8  -8  -1   -0.50    0.79
   8   8   1   -0.34    0.65
  -8  -9  -1    2.68    0.99
  -8  -9  -1    0.25    0.75
   8   9   1    2.00    0.87
  -8 -10  -1    4.17    1.10
  -8 -10  -1    3.90    1.19
   8  10   1    3.60    1.05
  -8 -11  -1    0.87    1.16
  -8 -11  -1   -0.24    1.00
   8  11   1   -0.78    0.74
  -8 -12  -1   -0.19    1.09
  -8 -12  -1   -1.49    1.11
   8  12   1   -0.20    0.92
  -8 -13  -1   -0.05    1.45
   8  13   1    1.50    1.05
  -7  13  -1    5.51    1.19
  -7  13  -1    4.78    1.39
   7 -13   1    5.12    1.16
  -7  12  -1    0.06    1.04
   7 -12   1   -0.13    0.79
   7 -12   1    1.51    0.93
  -7  11  -1   15.30    1.66
   7 -11   1   16.22    1.53
   7 -11   1   16.19    1.43
  -7  10  -1   -0.32    0.94
   7 -10   1    0.83    0.75
   7 -10   1   -0.12    0.67
  -7   9  -1   16.60    1.49
   7  -9   1   16.55    1.34
   7  -9   1   18.19    1.44
  -7   8  -1    3.89    0.95
   7  -8   1    3.34    0.78
   7  -8   1    2.04    0.83
  -7   7  -1   48.48    2.34
   7  -7   1   48.81    2.15
   7  -7   1   49.02    2.16
  -7   6  -1    1.02    0.69
   7  -6   1    1.15    0.57
   7  -6   1   -0.08    0.60
  -7   5  -1   33.54    1.70
   7  -5   1   30.65    1.53
   7  -5   1   32.28    1.48
  -7   4  -1    0.58    0.36
  -7   4  -1   -0.16    0.52
   7  -4   1    0.19    0.42
   7  -4   1    0.24    0.43
  -7   3  -1  153.11    5.09
  -7   3  -1  154.31    5.08
   7  -3   1  152.73    4.96
   7  -3   1  150.54    5.07
  -7   2  -1    1.20    0.42
  -7   2  -1    0.56    0.52
   7  -2   1    1.17    0.42
   7  -2   1    0.63    0.33
  -7   1  -1  116.47    4.04
   7  -1   1  115.09    3.79
   7  -1   1  115.30    3.91
   7  -1   1  120.08    3.96
  -7   0  -1   16.37    0.98
   7   0   1   17.73    0.94
   7   0   1   16.83    0.98
   7   0   1   17.98    0.80
  -7  -1  -1  120.09    4.21
  -7  -1  -1  118.18    3.87
   7   1   1  118.34    4.04
   7   1   1  122.29    3.94
  -7  -2  -1    1.00    0.32
  -7  -2  -1    1.23    0.47
   7   2   1    1.05    0.46
   7   2   1    0.91    0.35
  -7  -3  -1  155.53    5.29
  -7  -3  -1  142.74    4.84
   7   3   1  148.88    4.77
   7   3   1  153.90    5.02
  -7  -4  -1   -0.30    0.53
  -7  -4  -1   -0.20    0.40
   7   4   1   -0.16    0.45
   7   4   1   -0.35    0.29
  -7  -5  -1   29.94    1.69
  -7  -5  -1   30.77    1.48
   7   5   1   33.22    1.60
  -7  -6  -1    0.64    0.62
  -7  -6  -1    0.61    0.73
   7   6   1    0.09    0.61
  -7  -7  -1   48.98    2.39
  -7  -7  -1   47.56    2.13
   7   7   1   48.34    2.23
  -7  -8  -1    3.54    0.86
  -7  -8  -1    1.21    0.84
   7   8   1    3.48    0.80
  -7  -9  -1   18.99    1.62
  -7  -9  -1   16.09    1.39
   7   9   1   17.17    1.43
  -7 -10  -1   -1.15    0.85
  -7 -10  -1    1.72    0.92
   7  10   1    0.13    0.68
  -7 -11  -1   14.81    1.60
  -7 -11  -1   15.71    1.64
   7  11   1   12.42    1.45
  -7 -12  -1   -0.86    1.10
  -7 -12  -1   -0.72    0.89
   7  12   1    0.66    0.81
  -7 -13  -1    3.53    1.23
  -7 -13  -1    3.91    1.54
   7  13   1    2.42    1.14
  -6  14  -1    0.86    1.31
   6 -14   1    1.48    1.28
  -6  13  -1    1.51    0.99
  -6  13  -1    0.74    1.04
   6 -13   1    0.80    0.98
  -6  12  -1    2.33    1.05
   6 -12   1    2.10    0.82
   6 -12   1    2.00    0.93
  -6  11  -1    5.16    1.10
   6 -11   1    4.63    0.86
   6 -11   1    4.20    1.00
  -6  10  -1    0.27    0.82
   6 -10   1    0.65    0.60
   6 -10   1   -0.58    0.79
  -6   9  -1    0.96    0.92
   6  -9   1    0.43    0.57
   6  -9   1    1.06    0.71
  -6   8  -1    0.78    0.81
   6  -8   1   -0.23    0.53
   6  -8   1   -0.18    0.67
  -6   7  -1   -0.46    0.70
   6  -7   1    0.51    0.62
   6  -7   1    0.87    0.57
  -6   6  -1    0.39    0.62
   6  -6   1    0.10    0.48
   6  -6   1    0.15    0.51
  -6   5  -1    9.88    0.94
   6  -5   1    6.79    0.74
   6  -5   1    7.48    0.74
  -6   4  -1    0.05    0.27
  -6   4  -1    0.70    0.47
   6  -4   1    0.22    0.39
   6  -4   1   -0.09    0.36
  -6   3  -1    0.50    0.32
  -6   3  -1   -0.01    0.46
   6  -3   1    0.06    0.29
   6  -3   1    0.04    0.36
  -6   2  -1    9.10    0.65
  -6   2  -1   10.89    0.80
   6  -2   1   11.82    0.83
   6  -2   1    9.57    0.61
  -6   1  -1   13.42    0.81
   6  -1   1   13.75    0.84
   6  -1   1   14.61    0.69
   6  -1   1   15.21    0.82
  -6   0  -1   -0.43    0.36
   6   0   1    0.11    0.22
   6   0   1    0.19    0.34
   6   0   1   -0.14    0.31
  -6  -1  -1   13.61    0.91
  -6  -1  -1   13.52    0.65
   6   1   1   13.93    0.76
   6   1   1   15.19    0.86
  -6  -2  -1    9.79    0.81
  -6  -2  -1    9.32    0.57
   6   2   1   10.73    0.80
   6   2   1    8.92    0.59
  -6  -3  -1    0.14    0.31
  -6  -3  -1    1.31    0.50
   6   3   1    0.79    0.27
   6   3   1    0.07    0.39
  -6  -4  -1    0.19    0.35
  -6  -4  -1   -0.71    0.43
   6   4   1    0.06    0.24
   6   4   1    0.84    0.45
  -6  -5  -1    9.29    0.94
  -6  -5  -1    9.85    0.81
   6   5   1    7.77    0.50
   6   5   1    7.79    0.84
  -6  -6  -1    0.27    0.63
  -6  -6  -1    0.19    0.59
   6   6   1    0.56    0.58
  -6  -7  -1    1.26    0.78
  -6  -7  -1    0.93    0.76
   6   7   1    1.21    0.67
  -6  -8  -1    0.65    0.80
  -6  -8  -1    1.13    0.94
   6   8   1   -0.49    0.66
  -6  -9  -1    1.22    0.81
  -6  -9  -1    0.28    0.90
   6   9   1    1.64    0.75
  -6 -10  -1   -0.09    0.88
  -6 -10  -1   -0.51    0.75
   6  10   1    0.88    0.71
  -6 -11  -1    5.87    1.21
  -6 -11  -1    5.40    1.12
   6  11   1    3.21    0.95
  -6 -12  -1    2.70    1.09
  -6 -12  -1    1.45    1.02
   6  12   1    1.19    0.88
  -6 -13  -1    1.36    1.19
   6  13   1    0.95    0.90
  -6 -14  -1    0.93    1.12
  -5  14  -1    2.42    1.26
   5 -14   1    2.11    1.10
  -5  13  -1    1.12    0.97
   5 -13   1   -0.15    0.87
  -5  12  -1    2.63    1.02
   5 -12   1    1.13    0.89
  -5  11  -1    2.97    1.01
   5 -11   1    0.90    0.66
   5 -11   1    2.16    0.87
  -5  10  -1    9.83    1.24
   5 -10   1    9.15    0.96
   5 -10   1    6.79    1.06
  -5   9  -1    1.58    0.85
   5  -9   1    2.22    0.72
   5  -9   1    1.71    0.82
  -5   8  -1   23.93    1.58
   5  -8   1   24.37    1.50
   5  -8   1   24.65    1.36
  -5   7  -1    0.61    0.74
   5  -7   1    0.37    0.48
   5  -7   1    0.86    0.63
  -5   6  -1    5.84    0.79
   5  -6   1    4.97    0.66
   5  -6   1    4.56    0.74
  -5   5  -1   15.15    1.03
   5  -5   1   15.99    0.97
   5  -5   1   18.06    0.97
  -5   4  -1   13.60    0.96
  -5   4  -1   12.87    0.58
   5  -4   1   12.38    0.79
   5  -4   1   12.93    0.81
  -5   3  -1   91.27    3.20
  -5   3  -1   94.83    3.13
   5  -3   1   97.91    3.15
   5  -3   1   92.52    3.21
  -5   2  -1  151.34    4.93
  -5   2  -1  146.81    4.83
   5  -2   1  151.73    4.76
   5  -2   1  149.90    4.84
  -5   1  -1    4.12    0.44
   5  -1   1    3.67    0.46
   5  -1   1    3.96    0.45
   5  -1   1    3.80    0.35
  -5   0  -1   10.84    0.71
   5   0   1   12.17    0.56
   5   0   1   12.12    0.67
   5   0   1   10.81    0.69
  -5  -1  -1    3.82    0.34
   5   1   1    3.78    0.48
   5   1   1    3.89    0.39
  -5  -2  -1  152.46    4.78
   5   2   1  149.68    5.10
   5   2   1  152.37    4.88
   5   2   1  150.35    4.74
  -5  -3  -1   91.84    3.08
   5   3   1   94.70    3.18
   5   3   1   93.44    2.98
  -5  -4  -1   11.98    0.94
  -5  -4  -1   11.10    0.76
   5   4   1   11.69    0.55
   5   4   1   11.92    0.83
  -5  -5  -1   15.74    0.98
  -5  -5  -1   17.15    1.09
   5   5   1   16.58    1.02
   5   5   1   15.86    0.65
  -5  -6  -1    7.07    0.83
  -5  -6  -1    4.75    0.77
   5   6   1    6.44    0.80
  -5  -7  -1    0.45    0.74
  -5  -7  -1   -0.71    0.63
   5   7   1    0.15    0.58
  -5  -8  -1   24.95    1.69
  -5  -8  -1   28.51    1.71
   5   8   1   23.93    1.49
  -5  -9  -1    2.57    0.95
  -5  -9  -1    1.84    0.98
   5   9   1    2.30    0.78
  -5 -10  -1    6.50    1.08
  -5 -10  -1   11.06    1.22
   5  10   1    7.18    1.06
  -5 -11  -1    1.75    1.03
  -5 -11  -1    1.05    0.87
   5  11   1    1.40    0.78
  -5 -12  -1    0.90    1.11
  -5 -12  -1    1.07    1.00
   5  12   1    1.12    0.82
  -5 -13  -1   -0.15    1.09
   5  13   1    1.24    0.97
  -5 -14  -1   -0.24    1.04
   5  14   1    0.73    0.91
  -4  14  -1    2.60    1.07
   4 -14   1    4.33    1.18
  -4  13  -1    0.67    0.93
   4 -13   1   -0.34    0.80
  -4  12  -1   -0.06    0.85
   4 -12   1   -0.01    0.84
  -4  11  -1    2.01    0.88
   4 -11   1    0.43    0.56
   4 -11   1    0.61    0.83
  -4  10  -1    1.01    0.79
   4 -10   1    0.73    0.57
   4 -10   1    0.51    0.76
  -4   9  -1    5.27    1.01
   4  -9   1    3.93    0.91
   4  -9   1    4.79    0.76
  -4   8  -1    2.62    0.88
   4  -8   1    1.85    0.76
   4  -8   1    2.77    0.64
  -4   7  -1    7.98    0.95
   4  -7   1    7.51    0.90
   4  -7   1    8.71    0.84
  -4   6  -1   15.46    1.11
   4  -6   1   16.19    0.98
   4  -6   1   15.74    1.02
  -4   5  -1   40.95    1.72
   4  -5   1   44.10    1.68
   4  -5   1   39.47    1.70
  -4   4  -1    0.33    0.40
   4  -4   1    0.20    0.32
   4  -4   1    0.01    0.29
  -4   3  -1    8.62    0.45
  -4   3  -1    9.53    0.66
   4  -3   1   10.15    0.70
   4  -3   1    8.85    0.61
  -4   2  -1   30.28    1.24
  -4   2  -1   30.42    1.15
   4  -2   1   32.48    1.16
   4  -2   1   29.95    1.21
  -4   1  -1   61.61    2.14
   4  -1   1   61.02    2.11
   4  -1   1   61.15    2.02
   4  -1   1   62.75    2.11
  -4   0  -1   -0.29    0.26
   4   0   1   -0.11    0.24
   4   0   1    0.01    0.17
   4   0   1    0.16    0.27
  -4  -1  -1   61.53    1.95
   4   1   1   57.94    1.98
   4   1   1   60.56    2.06
   4   1   1   58.40    2.13
  -4  -2  -1   30.41    1.09
   4   2   1   28.27    1.18
   4   2   1   29.87    1.06
   4   2   1   29.05    1.24
  -4  -3  -1    8.72    0.57
   4   3   1    9.42    0.70
   4   3   1    7.35    0.42
   4   3   1    8.09    0.64
  -4  -4  -1    0.05    0.35
   4   4   1    0.04    0.31
   4   4   1    0.19    0.18
  -4  -5  -1   44.07    1.70
  -4  -5  -1   39.66    1.77
   4   5   1   41.98    1.39
   4   5   1   41.66    1.72
  -4  -6  -1   16.58    1.08
  -4  -6  -1   14.74    1.04
   4   6   1   15.56    1.03
   4   6   1   16.62    0.68
  -4  -7  -1    7.62    0.90
  -4  -7  -1    6.23    0.83
   4   7   1    7.42    0.88
  -4  -8  -1    1.73    0.71
  -4  -8  -1    3.45    0.83
   4   8   1    2.65    0.72
  -4  -9  -1    5.59    1.02
  -4  -9  -1    3.09    0.92
   4   9   1    5.01    0.89
  -4 -10  -1    2.61    0.90
  -4 -10  -1    0.79    0.84
   4  10   1    0.51    0.70
  -4 -11  -1    0.01    0.88
  -4 -11  -1    1.35    1.01
   4  11   1    0.93    0.73
  -4 -12  -1   -0.26    0.90
   4  12   1    0.67    0.86
  -4 -13  -1   -0.04    0.92
   4  13   1   -0.10    0.87
  -4 -14  -1    3.00    1.15
   4  14   1    3.33    1.24
  -3  14  -1    1.15    1.04
   3 -14   1    1.53    1.07
  -3  13  -1    1.45    0.96
   3 -13   1   -0.36    0.87
  -3  12  -1    2.36    0.93
   3 -12   1    0.80    0.87
  -3  11  -1    1.21    0.79
  -3  11  -1    0.90    0.63
   3 -11   1    0.39    0.80
  -3  10  -1    0.05    0.78
   3 -10   1    0.16    0.79
   3 -10   1    0.65    0.55
  -3   9  -1   -0.52    0.70
   3  -9   1    0.31    0.52
   3  -9   1    0.30    0.76
  -3   8  -1   12.74    1.18
   3  -8   1   13.34    1.19
   3  -8   1   12.84    0.95
  -3   7  -1    0.23    0.55
   3  -7   1   -0.06    0.35
   3  -7   1    0.47    0.60
  -3   6  -1   24.76    1.32
   3  -6   1   27.37    1.21
   3  -6   1   24.71    1.30
  -3   5  -1   17.07    0.97
   3  -5   1   14.38    0.93
   3  -5   1   16.60    0.87
  -3   4  -1   74.61    2.59
   3  -4   1   72.91    2.55
   3  -4   1   76.93    2.60
  -3   3  -1    1.02    0.33
   3  -3   1    0.34    0.31
   3  -3   1    0.63    0.26
  -3   2  -1  155.83    4.98
  -3   2  -1  159.84    5.08
   3  -2   1  159.83    4.97
   3  -2   1  157.99    4.99
  -3   1  -1   48.13    1.68
   3  -1   1   45.71    1.65
   3  -1   1   50.40    1.67
   3  -1   1   48.11    1.60
  -3   0  -1  148.33    4.89
   3   0   1  151.82    4.68
   3   0   1  148.41    4.67
   3   0   1  150.64    4.63
  -3  -1  -1   49.54    1.60
   3   1   1   47.45    1.76
   3   1   1   48.57    1.62
   3   1   1   49.94    1.70
  -3  -2  -1  157.11    4.94
   3   2   1  161.76    5.22
   3   2   1  158.97    4.87
   3   2   1  154.08    4.97
  -3  -3  -1   -0.06    0.25
   3   3   1    0.72    0.34
   3   3   1    0.63    0.30
   3   3   1    0.16    0.16
  -3  -4  -1   72.85    2.57
   3   4   1   73.97    2.59
   3   4   1   77.02    2.36
  -3  -5  -1   13.01    0.88
  -3  -5  -1   12.69    0.88
   3   5   1   14.04    0.88
   3   5   1   17.14    0.63
  -3  -6  -1   27.29    1.33
  -3  -6  -1   27.19    1.31
   3   6   1   26.10    0.96
   3   6   1   24.90    1.28
  -3  -7  -1    0.12    0.57
  -3  -7  -1   -1.21    0.45
   3   7   1   -0.12    0.27
   3   7   1   -0.48    0.48
  -3  -8  -1   13.49    1.16
  -3  -8  -1   15.40    1.26
   3   8   1   12.30    1.11
  -3  -9  -1    0.81    0.82
  -3  -9  -1   -0.87    0.75
   3   9   1   -0.01    0.64
  -3 -10  -1    1.11    0.88
  -3 -10  -1    0.21    0.76
   3  10   1   -0.02    0.69
  -3 -11  -1   -0.40    0.80
   3  11   1   -0.71    0.59
  -3 -12  -1    3.20    1.02
   3  12   1    1.14    0.77
  -3 -13  -1    0.54    0.94
   3  13   1   -0.13    0.81
  -3 -14  -1    1.94    1.13
   3  14   1    2.47    1.10
  -3 -15  -1    1.34    1.35
  -2  15  -1    2.83    1.23
  -2  14  -1    0.09    0.89
   2 -14   1   -0.41    1.05
  -2  13  -1    2.57    1.08
   2 -13   1   -0.41    0.85
  -2  12  -1    1.48    0.86
   2 -12   1    0.52    0.86
  -2  11  -1    1.61    0.82
   2 -11   1    0.79    0.78
  -2  10  -1    0.13    0.83
  -2  10  -1    1.28    0.59
   2 -10   1   -0.56    0.76
  -2   9  -1   -0.31    0.81
   2  -9   1   -0.15    0.44
   2  -9   1    0.62    0.76
  -2   8  -1    3.91    0.77
   2  -8   1    4.25    0.59
   2  -8   1    5.22    0.88
  -2   7  -1    1.09    0.57
   2  -7   1   -0.15    0.54
   2  -7   1    0.00    0.30
   2  -7   1    0.22    0.34
  -2   6  -1    0.24    0.47
   2  -6   1   -0.22    0.22
   2  -6   1   -0.05    0.27
   2  -6   1   -0.11    0.46
  -2   5  -1    9.45    0.75
   2  -5   1    8.93    0.74
   2  -5   1    8.32    0.59
   2  -5   1    8.97    0.41
  -2   4  -1   25.82    1.16
   2  -4   1   27.00    1.09
   2  -4   1   28.13    1.18
  -2   3  -1   25.97    1.05
   2  -3   1   24.47    1.04
   2  -3   1   24.53    0.98
  -2   2  -1    0.34    0.16
  -2   2  -1    0.05    0.31
   2  -2   1   -0.05    0.28
   2  -2   1   -0.37    0.24
  -2   1  -1    0.65    0.15
  -2   1  -1    0.54    0.20
   2  -1   1    0.80    0.18
   2  -1   1    0.68    0.17
  -2   0  -1   -0.38    0.12
   2   0   1   -0.42    0.13
   2   0   1   -0.08    0.12
   2   0   1   -0.11    0.08
  -2  -1  -1    0.56    0.22
  -2  -1  -1    0.53    0.13
   2   1   1    0.55    0.19
   2   1   1    0.74    0.15
  -2  -2  -1    0.23    0.26
   2   2   1    0.02    0.27
   2   2   1   -0.04    0.18
  -2  -3  -1   26.73    1.05
   2   3   1   25.50    0.87
   2   3   1   25.13    1.05
  -2  -4  -1   27.89    1.16
  -2  -4  -1   26.39    1.15
   2   4   1   27.21    1.17
   2   4   1   26.47    0.93
  -2  -5  -1    9.48    0.74
  -2  -5  -1   10.61    0.76
   2   5   1   10.70    0.76
   2   5   1    7.21    0.45
  -2  -6  -1   -0.49    0.41
  -2  -6  -1    0.11    0.47
   2   6   1    0.86    0.44
   2   6   1   -0.25    0.22
  -2  -7  -1   -0.04    0.55
  -2  -7  -1    0.63    0.46
   2   7   1    0.40    0.29
   2   7   1    0.15    0.51
  -2  -8  -1    4.70    0.78
  -2  -8  -1    6.19    0.94
   2   8   1    5.29    0.80
  -2  -9  -1    1.05    0.71
  -2  -9  -1    1.10    0.82
   2   9   1    0.62    0.72
  -2 -10  -1    1.21    0.79
  -2 -10  -1    1.23    0.89
   2  10   1   -0.44    0.71
  -2 -11  -1   -0.16    0.89
   2  11   1    0.85    0.71
  -2 -12  -1    0.49    0.88
   2  12   1    1.42    0.80
  -2 -13  -1    1.72    1.11
   2  13   1    1.62    0.87
  -2 -14  -1    1.72    1.04
   2  14   1    1.33    0.92
  -2 -15  -1    2.41    1.22
  -1  15  -1    0.89    1.07
  -1  14  -1    1.42    0.96
   1 -14   1    0.03    0.99
  -1  13  -1    0.69    0.88
   1 -13   1   -0.11    1.06
  -1  12  -1    3.55    0.97
   1 -12   1    2.49    0.94
  -1  11  -1    1.33    0.78
   1 -11   1   -0.19    0.71
  -1  10  -1   20.26    1.53
   1 -10   1   20.09    1.64
  -1   9  -1   16.15    1.05
  -1   9  -1   17.83    1.40
   1  -9   1   16.57    1.40
  -1   8  -1   56.14    2.30
   1  -8   1   56.22    2.04
   1  -8   1   52.64    2.34
   1  -8   1   54.65    2.06
  -1   7  -1   16.96    1.10
   1  -7   1   17.94    0.85
   1  -7   1   15.71    0.84
   1  -7   1   17.08    1.17
  -1   6  -1    1.57    0.53
   1  -6   1    1.74    0.31
   1  -6   1    1.65    0.55
   1  -6   1    1.68    0.34
  -1   5  -1   -0.02    0.18
  -1   5  -1    0.80    0.41
   1  -5   1    0.75    0.46
   1  -5   1    0.13    0.23
  -1   4  -1   20.27    0.75
  -1   4  -1   20.16    0.94
   1  -4   1   19.73    0.82
   1  -4   1   18.88    0.99
  -1   3  -1   70.37    2.36
  -1   3  -1   70.09    2.28
   1  -3   1   69.60    2.29
   1  -3   1   71.83    2.43
  -1   2  -1  314.37    9.99
  -1   2  -1  317.00    9.63
   1  -2   1  319.62    9.73
   1  -2   1  316.17    9.65
  -1   1  -1   -0.32    0.06
  -1   1  -1   -0.17    0.10
   1  -1   1   -0.23    0.06
   1  -1   1   -0.55    0.09
  -1  -1  -1   -0.18    0.08
  -1  -1  -1   -0.19    0.10
   1   1   1   -0.22    0.07
   1   1   1   -0.24    0.07
  -1  -2  -1  322.76   10.15
  -1  -2  -1  322.12    9.76
   1   2   1  317.87    9.67
   1   2   1  311.03    9.63
  -1  -3  -1   67.87    2.37
  -1  -3  -1   67.94    2.33
   1   3   1   70.04    2.18
   1   3   1   69.97    2.31
  -1  -4  -1   17.33    0.93
  -1  -4  -1   18.85    0.88
   1   4   1   19.61    0.91
   1   4   1   19.62    0.72
  -1  -5  -1    0.11    0.46
  -1  -5  -1    0.09    0.28
   1   5   1    0.29    0.21
   1   5   1    0.62    0.36
  -1  -6  -1    2.44    0.46
  -1  -6  -1    1.12    0.54
   1   6   1    1.18    0.48
   1   6   1    1.88    0.32
  -1  -7  -1   16.53    1.01
  -1  -7  -1   18.29    1.18
   1   7   1   17.12    1.09
   1   7   1   17.39    0.81
  -1  -8  -1   49.63    2.35
  -1  -8  -1   59.54    2.28
   1   8   1   54.43    2.30
   1   8   1   57.84    2.00
  -1  -9  -1   18.14    1.20
  -1  -9  -1   17.77    1.41
   1   9   1   14.13    1.25
  -1 -10  -1   20.22    1.60
   1  10   1   20.07    1.55
  -1 -11  -1   -0.62    0.76
   1  11   1    0.15    0.74
  -1 -12  -1    2.34    1.00
   1  12   1    3.51    0.94
  -1 -13  -1    0.48    0.93
   1  13   1    1.61    0.89
  -1 -14  -1   -0.66    0.94
   1  14   1   -0.23    0.84
  -1 -15  -1    1.57    1.13
   1  15   1    0.89    1.11
   0  15  -1    3.44    1.17
   0 -15   1    0.14    1.07
   0  14  -1    0.85    0.95
   0 -14   1    0.51    0.99
   0  13  -1    3.11    0.98
   0 -13   1    2.88    1.09
   0  12  -1    0.07    0.82
   0 -12   1    0.40    0.86
   0  11  -1   -0.03    0.67
   0 -11   1    0.34    0.80
   0  10  -1    5.27    0.99
   0 -10   1    4.97    1.02
   0   9  -1    1.11    0.47
   0   9  -1    1.11    0.71
   0  -9   1    0.78    0.78
   0   8  -1   12.92    0.82
   0   8  -1   12.41    1.07
   0  -8   1   14.17    0.97
   0  -8   1   16.21    1.30
   0   7  -1   28.56    1.43
   0  -7   1   30.83    1.28
   0  -7   1   28.31    1.50
   0   6  -1    7.67    0.55
   0   6  -1    8.19    0.76
   0  -6   1    7.18    0.50
   0  -6   1    7.17    0.77
   0   5  -1   35.37    1.43
   0   5  -1   34.44    1.32
   0  -5   1   33.98    1.25
   0  -5   1   36.55    1.49
   0   4  -1    1.83    0.37
   0   4  -1    1.47    0.25
   0  -4   1    1.24    0.39
   0  -4   1    1.78    0.24
   0   3  -1   42.83    1.59
   0   3  -1   44.44    1.54
   0  -3   1   45.31    1.48
   0  -3   1   45.81    1.64
   0   2  -1   15.88    0.67
   0   2  -1   16.99    0.63
   0  -2   1   17.96    0.61
   0  -2   1   15.87    0.68
   0   1  -1   -0.07    0.03
   0   1  -1   -0.07    0.04
   0  -1   1   -0.20    0.04
   0  -1   1   -0.06    0.03
   0   0  -1    0.01    0.01
   0   0   1    0.00    0.01
   0   1   1    0.04    0.04
   0  -2  -1   16.92    0.70
   0  -2  -1   16.79    0.66
   0   2   1   17.72    0.69
   0   2   1   16.93    0.62
   0  -3  -1   44.74    1.57
   0  -3  -1   44.82    1.63
   0   3   1   44.33    1.58
   0   3   1   44.30    1.48
   0  -4  -1    1.44    0.42
   0  -4  -1    1.47    0.30
   0   4   1    1.98    0.38
   0   4   1    1.84    0.27
   0  -5  -1   35.60    1.36
   0  -5  -1   33.45    1.48
   0   5   1   36.92    1.45
   0   5   1   35.33    1.28
   0  -6  -1    9.06    0.82
   0  -6  -1    8.59    0.63
   0   6   1    7.35    0.72
   0   6   1    7.86    0.53
   0  -7  -1   30.86    1.50
   0  -7  -1   31.02    1.31
   0   7   1   27.82    1.17
   0   7   1   26.59    1.40
   0  -8  -1   15.01    0.97
   0  -8  -1   14.97    1.20
   0   8   1   11.35    1.04
   0   8   1   12.88    0.84
   0  -9  -1    0.46    0.76
   0   9   1    2.36    0.54
   0   9   1    1.83    0.74
   0 -10  -1    2.87    0.94
   0  10   1    5.75    1.04
   0 -11  -1   -1.16    0.72
   0  11   1    0.09    0.68
   0 -12  -1    0.61    1.00
   0  12   1    0.41    0.77
   0 -13  -1    4.39    1.24
   0  13   1    2.81    1.02
   0 -14  -1    0.67    1.00
   0  14   1   -0.58    0.97
   0 -15  -1    3.88    1.41
   0  15   1    1.62    1.14
   1  15  -1    2.17    1.09
  -1 -15   1    1.84    1.29
   1  14  -1    0.83    0.95
  -1 -14   1    1.63    1.05
   1  13  -1    1.11    0.89
  -1 -13   1    1.72    1.16
   1  12  -1    0.22    0.85
  -1 -12   1    0.14    0.96
   1  11  -1    0.65    0.71
  -1 -11   1    0.93    0.79
   1  10  -1   11.93    1.23
  -1 -10   1    5.66    1.23
   1   9  -1   19.49    1.40
  -1  -9   1   18.31    1.19
  -1  -9   1   18.03    1.45
   1   8  -1    0.39    0.35
   1   8  -1   -0.69    0.56
  -1  -8   1    0.70    0.68
  -1  -8   1    0.38    0.52
   1   7  -1    4.64    0.54
   1   7  -1    5.11    0.72
   1   7  -1    4.14    0.42
  -1  -7   1    4.22    0.73
   1   6  -1    0.21    0.29
   1   6  -1    0.51    0.43
   1   6  -1    0.48    0.23
  -1  -6   1   -0.27    0.45
   1   5  -1    1.99    0.33
   1   5  -1    2.24    0.27
   1   5  -1    1.91    0.41
  -1  -5   1    1.95    0.47
   1   4  -1   13.98    0.67
  -1  -4   1   11.91    0.77
   1   3  -1   95.49    3.13
   1   3  -1   93.06    3.04
  -1  -3   1   92.18    2.89
  -1  -3   1   94.99    3.09
   1   2  -1   29.67    1.06
   1   2  -1   31.02    1.08
  -1  -2   1   29.45    0.94
  -1  -2   1   30.43    1.07
   1   1  -1  363.77   10.96
   1   0  -1   -0.17    0.02
   1   0  -1   -0.14    0.03
   1   0  -1   -0.17    0.03
   1  -1  -1  393.83   12.43
   1  -2  -1   30.61    1.09
   1  -2  -1   31.69    1.05
   1  -2  -1   29.60    1.01
  -1   2   1   30.23    1.06
   1  -3  -1   94.55    3.01
   1  -3  -1   92.92    2.96
   1  -3  -1   91.79    3.06
  -1   3   1   91.24    3.00
   1  -4  -1   13.79    0.62
  -1   4   1   15.71    0.79
   1  -5  -1    1.55    0.46
   1  -5  -1    1.81    0.29
   1  -5  -1    1.89    0.31
  -1   5   1    2.47    0.45
   1  -6  -1   -0.02    0.48
   1  -6  -1    0.19    0.29
  -1   6   1    0.53    0.44
   1  -7  -1    4.11    0.50
   1  -7  -1    4.66    0.72
  -1   7   1    4.53    0.53
  -1   7   1    4.98    0.68
   1  -8  -1    0.24    0.45
   1  -8  -1    0.32    0.64
  -1   8   1   -1.18    0.53
  -1   8   1   -0.42    0.43
   1  -9  -1   18.35    1.42
  -1   9   1   18.46    1.10
  -1   9   1   16.34    1.36
   1 -10  -1    7.98    1.11
  -1  10   1    8.86    0.88
  -1  10   1    5.36    1.01
   1 -11  -1    0.52    0.77
  -1  11   1    1.18    0.74
   1 -12  -1    1.04    0.84
  -1  12   1   -0.52    0.74
   1 -13  -1    0.85    0.94
  -1  13   1    1.07    0.91
   1 -14  -1    1.11    0.98
  -1  14   1    0.94    0.97
   1 -15  -1    1.72    1.15
  -1  15   1    1.12    1.17
  -2 -15   1   -0.06    1.25
   2  14  -1   -0.20    0.88
  -2 -14   1    0.56    1.00
   2  13  -1    1.80    0.89
  -2 -13   1    0.97    0.98
   2  12  -1    1.56    0.84
  -2 -12   1    2.13    1.02
   2  11  -1    0.25    0.67
  -2 -11   1   -0.43    0.81
   2  10  -1    1.29    0.77
  -2 -10   1    0.29    0.72
  -2 -10   1    1.34    0.88
   2   9  -1    0.79    0.65
  -2  -9   1    1.56    0.85
  -2  -9   1    0.51    0.66
   2   8  -1    0.96    0.63
  -2  -8   1    0.92    0.72
  -2  -8   1    1.64    0.59
   2   7  -1    7.86    0.86
   2   7  -1    6.83    0.47
   2   7  -1    7.57    0.70
  -2  -7   1    7.08    0.86
   2   6  -1    3.23    0.30
   2   6  -1    3.22    0.48
   2   6  -1    3.10    0.57
  -2  -6   1    3.86    0.64
   2   5  -1   67.63    2.43
   2   5  -1   64.82    2.40
   2   5  -1   70.37    2.14
  -2  -5   1   65.79    2.44
   2   4  -1    2.22    0.37
   2   4  -1    2.28    0.17
   2   4  -1    1.95    0.39
  -2  -4   1    2.29    0.42
   2   3  -1    3.43    0.40
   2   3  -1    2.68    0.41
  -2  -3   1    2.59    0.39
   2   2  -1   16.35    0.73
   2   2  -1   16.56    0.75
  -2  -2   1   16.23    0.72
   2   1  -1   11.95    0.50
   2   1  -1   11.74    0.42
   2   1  -1   12.57    0.54
  -2  -1   1   11.97    0.48
   2   0  -1   -0.08    0.10
   2   0  -1   -0.22    0.11
   2   0  -1   -0.05    0.11
   2   0  -1   -0.15    0.11
   2  -1  -1   11.93    0.50
   2  -1  -1   11.52    0.50
   2  -1  -1   11.84    0.45
  -2   1   1   12.25    0.49
   2  -2  -1   16.30    0.55
   2  -2  -1   15.98    0.72
   2  -2  -1   14.65    0.68
  -2   2   1   15.69    0.71
   2  -3  -1    3.19    0.42
   2  -3  -1    2.11    0.33
  -2   3   1    2.91    0.40
   2  -4  -1    2.07    0.20
   2  -4  -1    2.69    0.36
   2  -4  -1    1.76    0.42
  -2   4   1    1.91    0.40
   2  -5  -1   67.19    2.32
   2  -5  -1   69.92    2.46
   2  -5  -1   67.15    2.24
  -2   5   1   67.67    2.41
   2  -6  -1    2.95    0.41
   2  -6  -1    2.64    0.58
   2  -6  -1    2.94    0.33
  -2   6   1    2.44    0.57
   2  -7  -1    5.92    0.50
   2  -7  -1    6.59    0.83
   2  -7  -1    5.71    0.61
  -2   7   1    8.98    0.86
   2  -8  -1    0.45    0.69
  -2   8   1    0.50    0.47
  -2   8   1    0.72    0.66
   2  -9  -1    1.65    0.77
  -2   9   1    0.32    0.54
  -2   9   1    0.98    1.11
   2 -10  -1    0.58    0.79
  -2  10   1    1.08    0.79
  -2  10   1    1.10    0.59
   2 -11  -1    0.55    0.75
  -2  11   1    0.62    0.73
   2 -12  -1    3.21    0.99
  -2  12   1    3.27    0.97
   2 -13  -1    2.77    1.01
  -2  13   1    1.31    0.96
   2 -14  -1    0.57    1.01
  -2  14   1   -0.43    1.06
  -2  15   1    1.47    1.12
  -3 -15   1    1.09    1.36
   3  14  -1    1.40    0.93
  -3 -14   1    1.13    1.05
   3  13  -1    1.30    0.89
  -3 -13   1   -0.50    0.94
   3  12  -1    0.91    0.77
  -3 -12   1    0.86    1.07
   3  11  -1    3.91    0.88
  -3 -11   1    1.85    0.92
   3  10  -1    5.27    0.94
  -3 -10   1    6.41    0.99
  -3 -10   1    5.88    1.09
   3   9  -1   11.57    1.17
  -3  -9   1   15.14    1.22
  -3  -9   1   15.68    1.39
   3   8  -1    0.41    0.64
  -3  -8   1    2.30    0.78
  -3  -8   1    1.77    0.67
   3   7  -1   17.72    1.13
   3   7  -1   16.15    1.06
  -3  -7   1   16.50    1.18
   3   6  -1   10.93    0.88
   3   6  -1   10.16    0.45
   3   6  -1   11.26    0.84
  -3  -6   1   11.01    0.89
   3   5  -1    1.97    0.48
   3   5  -1    3.24    0.20
   3   5  -1    2.89    0.45
  -3  -5   1    2.48    0.52
   3   4  -1   21.42    1.02
   3   4  -1   23.27    1.03
  -3  -4   1   22.28    1.02
   3   3  -1   12.34    0.66
   3   3  -1   10.20    0.37
   3   3  -1   11.35    0.65
  -3  -3   1   11.04    0.62
   3   2  -1   53.77    1.86
   3   2  -1   55.30    1.97
   3   2  -1   54.53    1.71
  -3  -2   1   54.00    1.85
   3   1  -1   97.02    3.04
   3   1  -1   92.80    2.96
   3   1  -1   95.27    3.19
  -3  -1   1   95.09    3.02
   3   0  -1    1.30    0.27
   3   0  -1    1.25    0.24
   3   0  -1    1.62    0.30
   3   0  -1    1.48    0.24
   3  -1  -1   92.21    2.99
   3  -1  -1   92.25    2.96
   3  -1  -1   94.61    3.05
   3  -2  -1   54.62    1.77
   3  -2  -1   53.18    1.83
   3  -2  -1   52.80    1.84
  -3   2   1   52.64    1.83
   3  -3  -1   12.43    0.66
   3  -3  -1   10.23    0.64
   3  -3  -1   11.49    0.41
  -3   3   1   11.33    0.68
   3  -4  -1   22.20    0.99
   3  -4  -1   23.47    1.05
  -3   4   1   22.96    1.04
   3  -5  -1    3.46    0.45
   3  -5  -1    3.32    0.57
  -3   5   1    2.97    0.52
   3  -6  -1    8.87    0.82
   3  -6  -1    9.04    0.71
  -3   6   1   12.47    0.93
   3  -7  -1   15.88    1.19
   3  -7  -1   19.12    1.03
  -3   7   1   17.93    1.15
   3  -8  -1    0.14    0.66
   3  -8  -1    1.29    0.53
  -3   8   1    0.00    0.63
   3  -9  -1   15.64    1.42
  -3   9   1   16.08    1.37
   3 -10  -1    6.63    1.08
  -3  10   1    6.53    0.86
  -3  10   1    5.55    1.07
   3 -11  -1    2.67    0.94
  -3  11   1    3.08    0.96
  -3  11   1    4.00    0.77
   3 -12  -1    1.14    0.92
  -3  12   1    3.52    0.96
   3 -13  -1    1.35    0.96
  -3  13   1    0.04    0.87
   3 -14  -1    0.05    0.94
  -3  14   1    2.07    1.18
  -3  15   1    3.04    1.38
   4  14  -1    1.33    1.10
  -4 -14   1    3.13    1.20
   4  13  -1    0.56    0.83
  -4 -13   1   -0.89    1.03
   4  12  -1    0.42    0.77
  -4 -12   1    0.52    0.95
   4  11  -1    3.38    0.90
  -4 -11   1    3.34    1.00
  -4 -11   1    4.66    1.02
   4  10  -1    5.88    0.95
  -4 -10   1    6.10    1.03
  -4 -10   1    3.45    0.97
   4   9  -1    5.17    0.90
  -4  -9   1    4.65    1.00
  -4  -9   1    4.74    0.94
   4   8  -1   -0.05    0.57
  -4  -8   1    0.34    0.74
  -4  -8   1   -0.69    0.57
   4   7  -1   10.92    1.04
   4   7  -1   13.07    1.02
  -4  -7   1   13.39    1.14
   4   6  -1   12.55    0.90
   4   6  -1   13.84    0.96
  -4  -6   1   14.02    1.02
   4   5  -1    5.65    0.63
   4   5  -1    4.82    0.62
  -4  -5   1    7.06    0.68
   4   4  -1    5.55    0.58
   4   4  -1    6.98    0.63
  -4  -4   1    5.23    0.56
   4   3  -1    1.86    0.42
   4   3  -1    1.14    0.36
   4   3  -1    1.71    0.17
  -4  -3   1    1.92    0.33
   4   2  -1   35.09    1.33
   4   2  -1   33.25    1.38
   4   2  -1   35.91    1.18
  -4  -2   1   34.25    1.28
   4   1  -1   -0.21    0.26
   4   1  -1   -0.22    0.27
   4   1  -1    0.03    0.18
  -4  -1   1   -0.08    0.20
   4   0  -1   -0.06    0.20
   4   0  -1    0.13    0.20
   4   0  -1   -0.15    0.25
   4   0  -1   -0.01    0.24
   4  -1  -1    0.37    0.28
   4  -1  -1   -0.06    0.21
   4  -1  -1   -0.13    0.24
   4  -1  -1   -0.02    0.21
   4  -2  -1   34.12    1.28
   4  -2  -1   32.98    1.29
   4  -2  -1   35.23    1.21
  -4   2   1   32.95    1.28
   4  -3  -1    1.08    0.18
   4  -3  -1    1.31    0.36
   4  -3  -1    1.06    0.32
  -4   3   1    2.03    0.38
   4  -4  -1    5.51    0.55
   4  -4  -1    5.69    0.55
  -4   4   1    6.02    0.61
   4  -5  -1    4.57    0.54
   4  -5  -1    5.24    0.65
  -4   5   1    5.69    0.65
   4  -6  -1   14.55    1.04
   4  -6  -1   12.56    0.90
  -4   6   1   14.14    1.03
   4  -7  -1   11.39    1.00
   4  -7  -1   10.91    0.87
  -4   7   1   12.55    1.10
   4  -8  -1    0.48    0.66
   4  -8  -1    0.63    0.47
  -4   8   1    0.05    0.78
   4  -9  -1    5.58    0.98
   4  -9  -1    5.72    0.80
  -4   9   1    3.27    0.93
   4 -10  -1    4.43    0.92
  -4  10   1    5.52    0.86
  -4  10   1    6.24    1.08
   4 -11  -1    4.70    0.99
  -4  11   1    2.52    0.89
  -4  11   1    2.92    0.78
   4 -12  -1    0.19    0.83
  -4  12   1   -0.70    0.78
  -4  12   1   -0.15    0.70
   4 -13  -1    2.08    0.96
  -4  13   1    1.59    0.97
   4 -14  -1    2.67    1.17
  -4  14   1    4.84    1.24
   5  14  -1    1.30    1.03
  -5 -14   1    1.10    1.24
   5  13  -1    1.52    1.03
  -5 -13   1    0.80    1.04
   5  12  -1    2.06    0.99
  -5 -12   1    1.48    1.02
  -5 -12   1    0.71    0.99
   5  11  -1    1.20    0.77
  -5 -11   1    0.84    0.90
  -5 -11   1    0.04    0.85
   5  10  -1   -0.09    0.62
  -5 -10   1   -0.06    0.80
  -5 -10   1    0.51    0.79
   5   9  -1    0.77    0.72
  -5  -9   1    1.53    0.86
  -5  -9   1    2.59    0.91
   5   8  -1    5.46    0.88
  -5  -8   1    5.72    0.99
  -5  -8   1    4.60    0.93
   5   7  -1   18.10    1.26
   5   7  -1   21.64    1.28
  -5  -7   1   20.42    1.35
   5   6  -1    7.31    0.80
   5   6  -1    8.79    0.85
  -5  -6   1    7.18    0.82
   5   5  -1    1.52    0.48
   5   5  -1    0.82    0.45
  -5  -5   1    1.61    0.46
   5   4  -1   86.96    3.15
   5   4  -1   87.96    3.00
   5   4  -1   85.74    2.67
  -5  -4   1   83.80    2.94
   5   3  -1   77.28    2.72
   5   3  -1   79.17    2.49
   5   3  -1   78.12    2.85
  -5  -3   1   78.72    2.67
   5   2  -1   57.05    2.04
   5   2  -1   57.41    1.89
   5   2  -1   55.97    2.14
  -5  -2   1   57.85    1.98
   5   1  -1    2.35    0.30
   5   1  -1    1.99    0.36
   5   1  -1    1.90    0.38
   5   0  -1    7.56    0.56
   5   0  -1    6.85    0.55
   5   0  -1    7.47    0.51
   5   0  -1    6.80    0.46
   5  -1  -1    2.77    0.39
   5  -1  -1    1.42    0.32
   5  -1  -1    3.41    0.34
   5  -1  -1    2.57    0.38
   5  -2  -1   55.52    1.96
   5  -2  -1   55.09    2.02
   5  -2  -1   58.82    1.98
  -5   2   1   56.29    2.01
   5  -3  -1   75.42    2.60
   5  -3  -1   75.62    2.55
  -5   3   1   70.85    2.56
   5  -4  -1   85.30    3.00
   5  -4  -1   88.19    3.03
  -5   4   1   87.62    2.83
  -5   4   1   87.58    3.04
   5  -5  -1    1.12    0.43
   5  -5  -1    0.80    0.45
  -5   5   1    0.64    0.54
   5  -6  -1    9.67    0.86
   5  -6  -1    7.76    0.87
  -5   6   1    8.66    0.89
   5  -7  -1   20.76    1.27
   5  -7  -1   15.26    1.08
  -5   7   1   20.31    1.31
   5  -8  -1    5.18    0.80
   5  -8  -1    4.27    0.85
  -5   8   1    7.40    0.99
   5  -9  -1    1.24    0.60
   5  -9  -1    2.38    0.90
  -5   9   1    2.53    0.98
   5 -10  -1    0.01    0.58
   5 -10  -1   -0.27    0.69
  -5  10   1   -0.79    0.73
   5 -11  -1    0.84    0.84
  -5  11   1    0.88    0.98
  -5  11   1    0.99    0.73
   5 -12  -1    1.74    0.88
  -5  12   1    1.41    0.95
  -5  12   1    1.77    0.81
   5 -13  -1    2.51    0.98
  -5  13   1    2.44    1.15
   5 -14  -1    1.53    1.08
  -5  14   1   -0.13    1.13
   6  14  -1    2.85    1.30
  -6 -14   1    0.80    1.27
   6  13  -1   -0.63    0.82
  -6 -13   1    1.19    1.07
   6  12  -1    1.63    0.84
  -6 -12   1    0.69    1.12
  -6 -12   1    0.71    1.05
   6  11  -1    1.78    0.87
  -6 -11   1    1.25    0.92
  -6 -11   1    1.93    0.93
   6  10  -1    2.64    0.88
  -6 -10   1    1.93    0.96
  -6 -10   1    2.86    0.89
   6   9  -1    0.93    0.69
  -6  -9   1    0.60    0.78
  -6  -9   1   -0.37    0.85
   6   8  -1    3.71    0.84
  -6  -8   1    5.11    1.04
  -6  -8   1    4.09    0.88
   6   7  -1    6.03    0.89
   6   7  -1    7.40    0.90
  -6  -7   1    6.15    0.97
   6   6  -1    7.82    0.87
   6   6  -1    6.06    0.83
  -6  -6   1    7.53    0.87
   6   5  -1    3.99    0.65
   6   5  -1    3.46    0.62
  -6  -5   1    2.92    0.54
   6   4  -1    3.35    0.30
   6   4  -1    3.32    0.58
   6   4  -1    3.64    0.58
  -6  -4   1    2.95    0.46
   6   3  -1    3.64    0.57
   6   3  -1    4.20    0.57
   6   3  -1    4.32    0.36
  -6  -3   1    3.86    0.45
   6   2  -1    0.78    0.27
   6   2  -1    1.09    0.40
   6   2  -1    0.82    0.41
  -6  -2   1    1.00    0.29
   6   1  -1    2.97    0.46
   6   1  -1    1.74    0.44
   6   1  -1    2.72    0.36
   6   0  -1   -0.41    0.23
   6   0  -1   -0.15    0.34
   6   0  -1   -0.02    0.28
   6   0  -1   -0.30    0.32
   6  -1  -1    2.83    0.47
   6  -1  -1    2.67    0.35
   6  -1  -1    2.32    0.43
   6  -1  -1    2.68    0.46
   6  -2  -1    1.46    0.34
   6  -2  -1    1.04    0.32
   6  -2  -1    0.84    0.42
  -6   2   1    0.51    0.37
   6  -3  -1    5.38    0.59
   6  -3  -1    3.83    0.48
  -6   3   1    3.92    0.39
  -6   3   1    3.71    0.54
   6  -4  -1    3.61    0.56
   6  -4  -1    3.25    0.55
  -6   4   1    2.40    0.54
  -6   4   1    3.53    0.34
   6  -5  -1    3.38    0.62
   6  -5  -1    3.66    0.59
  -6   5   1    3.14    0.62
   6  -6  -1    6.83    0.85
   6  -6  -1    5.68    0.73
  -6   6   1    6.92    0.88
   6  -7  -1    6.36    0.90
   6  -7  -1    5.95    0.78
  -6   7   1    5.18    0.89
   6  -8  -1    4.53    0.77
   6  -8  -1    4.80    0.90
  -6   8   1    5.74    1.00
   6  -9  -1    0.71    0.73
   6  -9  -1    0.73    0.63
  -6   9   1    1.79    0.83
   6 -10  -1    2.25    0.85
   6 -10  -1    3.20    0.72
  -6  10   1    2.15    0.88
   6 -11  -1    1.89    0.99
  -6  11   1    0.44    0.89
   6 -12  -1    1.13    0.89
  -6  12   1    1.36    0.79
  -6  12   1    0.48    1.08
   6 -13  -1    2.37    1.03
  -6  13   1    2.51    1.12
  -6  13   1    0.60    0.94
   6 -14  -1    2.61    1.15
  -6  14   1   -0.18    1.26
   7  13  -1    2.88    1.02
  -7 -13   1    3.93    1.26
  -7 -13   1    4.16    1.51
   7  12  -1    0.90    0.83
  -7 -12   1    0.14    1.11
  -7 -12   1    0.03    1.06
   7  11  -1    4.56    0.98
  -7 -11   1    5.54    1.22
  -7 -11   1    5.55    1.15
   7  10  -1    1.88    0.80
  -7 -10   1    1.47    0.99
  -7 -10   1    3.72    1.08
   7   9  -1   -0.01    0.67
  -7  -9   1   -1.12    0.80
  -7  -9   1   -0.83    0.71
   7   8  -1   16.26    1.38
  -7  -8   1   10.24    1.23
  -7  -8   1   13.82    1.27
   7   7  -1   29.09    1.68
  -7  -7   1   30.45    1.64
   7   6  -1   21.19    1.33
   7   6  -1   19.74    1.34
  -7  -6   1   20.14    1.25
   7   5  -1   40.38    1.84
   7   5  -1   36.01    1.81
  -7  -5   1   38.25    1.66
   7   4  -1    0.51    0.51
   7   4  -1    0.60    0.53
   7   4  -1    0.03    0.27
  -7  -4   1    0.31    0.46
   7   3  -1   47.11    1.64
   7   3  -1   47.79    1.98
   7   3  -1   45.05    1.86
  -7  -3   1   43.71    1.73
   7   2  -1   23.54    1.18
   7   2  -1   24.94    1.03
   7   2  -1   24.61    1.25
  -7  -2   1   23.60    1.07
   7   1  -1   54.82    1.98
   7   1  -1   57.67    2.17
   7   1  -1   53.20    2.09
   7   0  -1   23.28    1.15
   7   0  -1   25.41    1.13
   7   0  -1   24.11    1.19
   7   0  -1   24.94    1.05
   7  -1  -1   56.58    2.11
   7  -1  -1   58.08    2.12
   7  -1  -1   55.16    2.00
   7  -1  -1   55.77    2.12
   7  -2  -1   24.05    1.10
   7  -2  -1   23.74    1.19
   7  -2  -1   25.58    1.10
  -7   2   1   23.50    1.18
   7  -3  -1   46.68    1.92
   7  -3  -1   51.06    1.85
  -7   3   1   46.81    1.90
  -7   3   1   46.88    1.79
   7  -4  -1    0.52    0.46
   7  -4  -1    0.49    0.40
  -7   4   1   -0.25    0.31
  -7   4   1    0.08    0.55
   7  -5  -1   39.61    1.82
   7  -5  -1   40.68    1.77
  -7   5   1   39.66    1.81
   7  -6  -1   20.78    1.26
   7  -6  -1   19.14    1.22
  -7   6   1   19.97    1.32
   7  -7  -1   31.30    1.63
   7  -7  -1   31.31    1.66
  -7   7   1   32.07    1.74
   7  -8  -1   14.09    1.26
   7  -8  -1   12.66    1.17
  -7   8   1   15.70    1.34
   7  -9  -1   -0.15    0.55
   7  -9  -1    1.29    0.81
  -7   9   1   -0.86    0.72
   7 -10  -1    1.09    0.81
   7 -10  -1    3.68    0.77
  -7  10   1    1.81    0.89
   7 -11  -1    4.02    0.94
   7 -11  -1    3.36    0.95
  -7  11   1    4.99    1.11
   7 -12  -1    2.24    0.94
  -7  12   1    0.65    0.73
  -7  12   1    2.23    1.04
   7 -13  -1    3.04    1.05
  -7  13   1    3.39    1.06
  -7  13   1    4.25    1.21
   8  13  -1   -0.45    1.05
  -8 -13   1    0.03    1.20
  -8 -13   1   -0.99    1.05
   8  12  -1    0.37    0.79
  -8 -12   1   -0.16    0.96
  -8 -12   1    0.79    1.03
   8  11  -1    2.07    0.86
  -8 -11   1    1.96    1.02
  -8 -11   1    0.70    0.92
   8  10  -1    2.24    0.84
  -8 -10   1    4.78    1.06
  -8 -10   1    1.17    1.00
   8   9  -1    0.36    0.79
  -8  -9   1    0.31    0.86
  -8  -9   1    1.21    0.95
   8   8  -1    1.79    0.75
  -8  -8   1    2.05    0.87
  -8  -8   1    3.08    0.87
   8   7  -1    0.18    0.67
  -8  -7   1    0.68    0.77
  -8  -7   1   -0.35    0.74
   8   6  -1   11.48    1.16
   8   6  -1   12.67    1.19
  -8  -6   1   13.11    1.05
   8   5  -1   -0.19    0.57
   8   5  -1    0.43    0.62
  -8  -5   1    0.61    0.56
   8   4  -1    6.51    0.92
   8   4  -1    5.52    0.87
  -8  -4   1    9.57    0.82
   8   3  -1    0.86    0.39
   8   3  -1    1.57    0.57
   8   3  -1    1.88    0.61
  -8  -3   1    1.14    0.43
   8   2  -1    0.11    0.49
   8   2  -1    0.07    0.36
   8   2  -1    0.12    0.50
  -8  -2   1   -0.25    0.33
   8   1  -1    2.83    0.49
   8   1  -1    3.20    0.64
   8   1  -1    2.64    0.60
  -8  -1   1    1.95    0.40
   8   0  -1   -0.37    0.39
   8   0  -1    0.00    0.44
   8   0  -1    0.82    0.44
   8   0  -1   -0.01    0.32
   8  -1  -1    2.77    0.56
   8  -1  -1    2.64    0.53
   8  -1  -1    2.09    0.55
   8  -1  -1    2.06    0.43
   8  -2  -1    0.10    0.41
   8  -2  -1   -0.07    0.32
  -8   2   1    0.05    0.46
  -8   2   1   -0.04    0.41
   8  -3  -1    1.34    0.50
   8  -3  -1    0.81    0.56
  -8   3   1    0.73    0.44
  -8   3   1    0.45    0.56
   8  -4  -1    8.14    0.88
   8  -4  -1    9.18    0.83
  -8   4   1    5.47    0.81
   8  -5  -1   -0.44    0.51
   8  -5  -1    0.01    0.50
  -8   5   1    0.56    0.71
   8  -6  -1    9.40    0.96
   8  -6  -1   11.86    1.07
  -8   6   1   13.37    1.18
   8  -7  -1    0.64    0.66
   8  -7  -1   -0.11    0.68
  -8   7   1   -0.21    0.84
   8  -8  -1    2.26    0.73
   8  -8  -1    2.23    0.72
  -8   8   1    2.27    0.82
   8  -9  -1    0.90    0.69
   8  -9  -1    0.47    0.62
  -8   9   1   -0.01    0.78
   8 -10  -1    2.14    0.77
   8 -10  -1    1.78    0.84
  -8  10   1    2.31    0.97
   8 -11  -1    1.77    0.90
   8 -11  -1    0.27    0.80
  -8  11   1    2.13    1.06
   8 -12  -1   -0.51    0.83
  -8  12   1    1.79    0.98
  -8  12   1    0.17    0.99
   8 -13  -1    1.14    1.04
  -8  13   1    0.37    1.06
  -8  13   1    1.19    1.01
  -9 -13   1   -1.03    1.44
   9  12  -1    1.73    1.10
  -9 -12   1    2.39    1.21
  -9 -12   1    3.59    1.22
   9  11  -1   -1.36    0.75
  -9 -11   1    0.53    1.07
  -9 -11   1   -0.78    0.92
   9  10  -1    4.86    1.02
  -9 -10   1    6.78    1.22
  -9 -10   1    4.76    1.16
   9   9  -1    3.06    0.90
  -9  -9   1    2.62    1.07
  -9  -9   1    1.89    0.86
   9   8  -1   -0.96    0.77
  -9  -8   1    0.88    0.73
  -9  -8   1   -0.19    0.78
   9   7  -1    1.65    0.71
  -9  -7   1    0.23    0.74
  -9  -7   1    0.20    0.70
   9   6  -1    7.92    1.09
  -9  -6   1    6.49    1.09
  -9  -6   1    7.87    0.96
   9   5  -1    6.65    0.95
  -9  -5   1    7.78    0.90
   9   4  -1   11.51    1.16
   9   4  -1   13.33    1.20
  -9  -4   1   12.76    0.98
   9   3  -1    0.56    0.62
   9   3  -1   -0.09    0.42
   9   3  -1   -0.77    0.52
  -9  -3   1    0.11    0.46
   9   2  -1   27.19    1.50
   9   2  -1   31.38    1.67
   9   2  -1   33.01    1.38
  -9  -2   1   28.77    1.38
   9   1  -1   -0.07    0.52
   9   1  -1    1.08    0.59
   9   1  -1    1.41    0.53
  -9  -1   1    0.39    0.41
   9   0  -1   31.24    1.44
   9   0  -1   27.58    1.31
   9   0  -1   32.99    1.57
   9   0  -1   29.21    1.54
   9  -1  -1    1.27    0.64
   9  -1  -1    0.95    0.51
   9  -1  -1    0.85    0.44
  -9   1   1    0.79    0.57
   9  -2  -1   26.12    1.51
   9  -2  -1   29.48    1.36
  -9   2   1   29.95    1.60
  -9   2   1   32.22    1.49
   9  -3  -1    0.23    0.44
   9  -3  -1    0.59    0.57
  -9   3   1    0.02    0.49
  -9   3   1   -0.78    0.56
   9  -4  -1   12.27    1.13
   9  -4  -1    9.91    0.90
  -9   4   1   12.02    1.09
   9  -5  -1    6.99    0.93
   9  -5  -1    8.54    0.86
  -9   5   1    7.65    1.00
   9  -6  -1    8.35    1.01
   9  -6  -1    8.00    0.95
  -9   6   1    8.06    1.16
   9  -7  -1    1.56    0.66
   9  -7  -1    1.55    0.66
  -9   7   1    1.23    0.78
   9  -8  -1    1.28    0.69
   9  -8  -1    0.69    0.67
  -9   8   1    0.34    0.96
   9  -9  -1    2.30    0.88
   9  -9  -1    0.91    0.69
  -9   9   1    1.97    1.00
   9 -10  -1    4.96    1.01
  -9  10   1    6.12    1.27
   9 -11  -1    1.77    0.88
   9 -11  -1   -0.71    0.80
  -9  11   1    0.71    0.98
   9 -12  -1    2.68    1.01
  -9  12   1    6.41    1.24
  -9  12   1    2.13    1.30
  -9  13   1    0.36    1.05
  10  12  -1   -0.47    0.94
 -10 -12   1   -0.76    1.15
  10  11  -1   -0.35    0.86
 -10 -11   1    1.07    1.12
  10  10  -1    0.60    0.87
 -10 -10   1    0.88    1.04
  10   9  -1    1.01    0.80
 -10  -9   1    1.84    1.06
  10   8  -1    0.71    0.78
 -10  -8   1    2.11    0.89
 -10  -8   1   -0.45    0.73
  10   7  -1    0.95    0.72
 -10  -7   1    1.28    0.90
 -10  -7   1    0.37    0.74
  10   6  -1    1.79    0.73
 -10  -6   1   -0.43    0.65
 -10  -6   1    2.69    0.85
  10   5  -1   -0.03    0.67
 -10  -5   1   -0.38    0.72
 -10  -5   1    0.21    0.59
  10   4  -1    0.88    0.77
 -10  -4   1    0.01    0.57
 -10  -4   1    0.94    0.77
  10   3  -1   -0.10    0.62
 -10  -3   1    0.10    0.70
 -10  -3   1    1.46    0.56
  10   2  -1    5.81    0.95
  10   2  -1    6.01    0.71
 -10  -2   1    6.09    0.71
 -10  -2   1    4.05    0.84
  10   1  -1    0.98    0.57
  10   1  -1    0.04    0.69
 -10  -1   1    0.75    0.48
 -10  -1   1    0.32    0.82
  10   0  -1   -0.51    0.42
  10   0  -1   -0.23    0.53
  10   0  -1    0.98    0.64
 -10   0   1    0.02    0.63
  10  -1  -1    1.08    0.54
  10  -1  -1   -0.01    0.46
  10  -1  -1    0.76    0.74
 -10   1   1    1.35    0.67
  10  -2  -1    4.42    0.76
  10  -2  -1    6.14    0.72
 -10   2   1    4.71    0.82
 -10   2   1    4.81    0.77
  10  -3  -1    0.87    0.71
  10  -3  -1    1.64    0.54
 -10   3   1    0.64    0.78
  10  -4  -1    1.62    0.63
  10  -4  -1    0.82    0.67
 -10   4   1   -0.17    0.75
  10  -5  -1   -0.71    0.67
  10  -5  -1    0.04    0.57
 -10   5   1    0.19    0.69
  10  -6  -1    1.48    0.71
  10  -6  -1    1.21    0.62
 -10   6   1    2.06    0.84
  10  -7  -1    1.70    0.67
  10  -7  -1    1.60    0.71
 -10   7   1    0.12    0.88
  10  -8  -1    0.32    0.66
  10  -8  -1    0.09    0.63
 -10   8   1    0.04    0.82
  10  -9  -1    0.93    0.71
  10  -9  -1   -0.20    0.70
 -10   9   1    1.46    1.02
  10 -10  -1    0.65    0.80
  10 -10  -1    1.21    0.82
 -10  10   1    0.31    0.95
  10 -11  -1    2.23    0.89
  10 -11  -1   -0.99    0.83
 -10  11   1   -0.47    0.96
  10 -12  -1    1.03    1.07
 -10  12   1   -0.03    1.14
 -10  12   1    1.19    1.01
  11  11  -1    0.12    1.09
 -11 -11   1    0.80    1.18
  11  10  -1    0.31    0.96
 -11 -10   1    1.23    1.06
  11   9  -1    0.71    0.91
 -11  -9   1   -0.13    0.89
  11   8  -1   -0.90    0.70
 -11  -8   1   -0.03    0.84
  11   7  -1   -0.57    0.75
 -11  -7   1    1.67    0.94
  11   6  -1   12.50    1.41
 -11  -6   1   14.58    1.47
  11   5  -1   10.11    1.14
 -11  -5   1    9.58    1.18
  11   4  -1    8.11    1.05
 -11  -4   1    8.84    1.17
  11   3  -1    9.95    1.10
 -11  -3   1    8.28    1.08
  11   2  -1    0.97    0.59
  11   2  -1   -0.54    0.78
 -11  -2   1   -0.27    0.66
 -11  -2   1    0.68    0.53
  11   1  -1    0.74    0.69
  11   1  -1    0.27    0.57
 -11  -1   1    0.04    0.70
 -11  -1   1    0.48    0.49
  11   0  -1    5.99    0.75
  11   0  -1    4.96    0.88
  11   0  -1    6.50    0.88
 -11   0   1    5.20    0.90
  11  -1  -1   -0.20    0.67
  11  -1  -1    0.05    0.50
  11  -1  -1    0.52    0.63
 -11   1   1    0.48    0.72
  11  -2  -1    0.60    0.69
  11  -2  -1    0.34    0.53
 -11   2   1    0.06    0.66
  11  -3  -1    9.89    1.06
  11  -3  -1    8.92    0.89
 -11   3   1    9.02    1.16
  11  -4  -1    8.95    1.09
  11  -4  -1    9.15    0.93
 -11   4   1    8.52    1.08
  11  -5  -1   11.28    1.03
  11  -5  -1    7.78    1.04
 -11   5   1    9.68    1.19
  11  -6  -1   18.12    1.23
  11  -6  -1   15.70    1.51
 -11   6   1   17.23    1.49
  11  -7  -1    0.75    0.65
  11  -7  -1    0.11    0.72
 -11   7   1   -0.08    0.79
  11  -8  -1    0.10    0.77
  11  -8  -1   -0.11    0.87
 -11   8   1   -2.66    0.79
  11  -9  -1   -0.19    0.78
  11  -9  -1    0.27    0.68
 -11   9   1   -0.29    1.02
  11 -10  -1   -0.64    0.78
  11 -10  -1    0.53    0.81
 -11  10   1   -0.33    0.95
  11 -11  -1   -0.21    1.01
  11 -11  -1    0.44    1.03
 -11  11   1    0.17    1.09
  12  10  -1   -0.23    1.04
 -12 -10   1    1.36    1.41
  12   9  -1    0.12    0.88
 -12  -9   1    0.45    1.16
  12   8  -1    3.45    1.03
 -12  -8   1    5.04    1.19
  12   7  -1    2.32    0.89
 -12  -7   1    2.97    1.09
  12   6  -1    1.97    0.81
 -12  -6   1    3.08    1.00
  12   5  -1    0.91    0.78
 -12  -5   1    1.61    0.86
  12   4  -1    1.98    0.81
 -12  -4   1    3.03    0.90
  12   3  -1   -0.03    0.75
 -12  -3   1    0.87    0.73
  12   2  -1    0.28    0.74
 -12  -2   1    1.20    0.81
  12   1  -1    3.68    0.77
  12   1  -1    4.61    0.89
 -12  -1   1    4.95    0.98
  12   0  -1    0.31    0.78
  12   0  -1    0.20    0.57
 -12   0   1    0.31    0.71
  12  -1  -1    4.61    0.99
  12  -1  -1    3.67    0.81
 -12   1   1    3.74    0.82
  12  -2  -1   -0.60    0.68
 -12   2   1   -0.27    0.67
  12  -3  -1    0.14    0.58
  12  -3  -1   -0.79    0.67
 -12   3   1    0.83    0.74
  12  -4  -1    2.72    0.74
  12  -4  -1    2.05    0.76
 -12   4   1    2.48    0.89
  12  -5  -1    2.22    0.70
  12  -5  -1    1.71    0.88
 -12   5   1    1.98    0.95
  12  -6  -1    2.82    0.96
  12  -6  -1    2.68    0.82
 -12   6   1    3.71    1.12
  12  -7  -1    2.72    0.87
  12  -7  -1    3.00    0.98
 -12   7   1    0.91    0.96
  12  -8  -1    3.42    0.96
  12  -8  -1    3.62    0.88
 -12   8   1    1.85    1.01
  12  -9  -1    1.66    0.94
  12  -9  -1   -0.72    0.71
 -12   9   1   -0.56    1.05
  12 -10  -1    0.99    0.94
  12 -10  -1    0.05    0.88
 -12  10   1    0.52    1.39
  13   9  -1    1.38    1.09
 -13  -9   1    2.82    1.35
  13   8  -1    2.84    1.14
 -13  -8   1    3.47    1.16
  13   7  -1   -0.89    0.99
 -13  -7   1   -0.38    0.89
  13   6  -1    1.08    0.83
 -13  -6   1    2.03    0.98
  13   5  -1   -0.82    0.72
 -13  -5   1    0.58    0.85
  13   4  -1    2.38    0.92
 -13  -4   1    2.05    0.94
  13   3  -1    1.18    0.87
 -13  -3   1    0.67    0.83
  13   2  -1    8.28    1.24
 -13  -2   1    8.24    1.24
  13   1  -1    0.84    0.78
 -13  -1   1    0.45    0.72
  13   0  -1   20.51    1.47
  13   0  -1   24.23    1.77
 -13   0   1   24.56    1.70
  13  -1  -1    0.09    0.66
  13  -2  -1    9.99    1.12
 -13   2   1    8.21    1.12
  13  -3  -1    1.06    0.83
 -13   3   1    0.81    0.85
  13  -4  -1    1.74    1.01
 -13   4   1    2.40    0.93
  13  -5  -1   -0.44    0.76
 -13   5   1    1.35    0.90
  13  -6  -1    1.33    0.94
 -13   6   1    2.45    1.07
  13  -7  -1   -1.24    0.87
 -13   7   1   -0.50    0.92
  13  -8  -1    1.61    0.95
 -13   8   1    1.02    1.16
  13  -9  -1   -0.01    0.98
 -13   9   1    0.69    1.21
  14   8  -1   -0.48    0.96
 -14  -8   1    1.25    1.29
  14   7  -1    1.84    1.11
 -14  -7   1    1.28    1.17
  14   6  -1    0.34    0.87
 -14  -6   1    0.90    1.11
  14   5  -1    1.63    1.01
 -14  -5   1    3.00    1.22
  14   4  -1   -0.74    0.87
 -14  -4   1    0.11    0.92
  14   3  -1    4.83    1.14
 -14  -3   1    3.30    1.04
  14   2  -1    0.29    0.84
 -14  -2   1   -0.57    0.81
  14   1  -1    0.07    0.82
 -14  -1   1    0.23    0.93
  14   0  -1    0.10    0.75
  14   0  -1   -1.10    0.80
 -14   0   1    0.71    0.86
  14  -1  -1    0.47    0.80
 -14   1   1   -0.09    0.93
  14  -2  -1    0.33    0.85
 -14   2   1    0.18    0.85
  14  -3  -1    4.18    1.04
 -14   3   1    2.82    1.14
  14  -4  -1   -0.69    0.83
 -14   4   1   -1.13    0.80
  14  -5  -1    0.42    0.91
 -14   5   1   -0.12    0.98
  14  -6  -1    0.05    0.84
 -14   6   1    0.19    1.05
  14  -7  -1    0.02    0.95
 -14   7   1    0.45    1.20
 -14   8   1   -0.66    1.19
  15   7  -1    3.21    1.33
  15   6  -1    0.54    1.11
 -15  -6   1   -0.26    1.13
  15   5  -1    8.04    1.48
 -15  -5   1    8.84    1.61
  15   4  -1    2.20    1.06
 -15  -4   1    1.69    1.08
  15   3  -1    4.69    1.30
 -15  -3   1    3.57    1.27
  15   2  -1   -0.45    0.89
 -15  -2   1   -0.32    1.00
  15   1  -1    4.46    1.17
 -15  -1   1    6.79    1.21
  15   0  -1   -0.71    0.91
  15  -1  -1    7.27    1.23
 -15   1   1    8.40    1.35
  15  -2  -1   -0.47    0.76
 -15   2   1    0.57    1.02
  15  -3  -1    3.90    1.02
 -15   3   1    3.82    1.23
  15  -4  -1    1.02    1.03
 -15   4   1    0.40    1.11
  15  -5  -1    5.85    1.27
 -15   5   1    9.95    1.43
  15  -6  -1   -0.25    1.03
 -15   6   1   -1.14    0.99
  16   4  -1   -0.54    1.06
 -16  -4   1   -1.27    1.16
  16   3  -1    0.41    1.04
 -16  -3   1   -1.15    1.15
  16   2  -1   -1.00    1.01
 -16  -2   1    0.42    1.22
  16   1  -1   -0.19    1.16
 -16   1   1    0.41    0.99
  16  -2  -1   -0.46    1.06
 -16   2   1   -1.67    1.06
  16  -3  -1    1.03    1.10
 -16   3   1    0.47    1.17
  16  -4  -1    1.83    1.13
 -16   4   1   -0.06    1.07
 -16   4  -2    0.78    1.15
  16  -4   2   -1.17    1.04
 -16   3  -2    0.84    1.21
  16  -3   2    0.40    1.11
 -16   2  -2    0.83    1.20
  16  -2   2    0.79    1.08
 -16   1  -2    1.59    1.09
  16   1   2    0.91    1.17
 -16  -2  -2   -1.53    1.00
  16   2   2   -0.24    1.05
 -16  -3  -2   -1.21    1.26
  16   3   2   -0.31    1.06
 -16  -4  -2   -1.75    1.29
  16   4   2   -0.14    1.13
 -15   6  -2   -1.36    1.03
  15  -6   2   -1.02    1.01
 -15   5  -2   -0.87    1.02
  15  -5   2    0.15    1.04
 -15   4  -2    1.13    1.22
  15  -4   2    1.77    1.14
 -15   3  -2    0.67    1.04
  15  -3   2    1.00    0.92
 -15   2  -2    1.72    1.13
  15  -2   2    1.82    0.96
 -15   1  -2    1.02    1.09
  15  -1   2    1.54    0.97
  15   0   2   -0.77    1.04
 -15  -1  -2    0.54    1.11
  15   1   2    1.19    1.14
 -15  -2  -2    0.12    0.99
  15   2   2    0.98    1.12
 -15  -3  -2    0.88    1.20
  15   3   2   -0.82    1.04
 -15  -4  -2    1.31    1.15
  15   4   2   -0.68    1.12
 -15  -5  -2   -0.79    1.05
  15   5   2   -0.57    1.06
 -15  -6  -2   -1.24    1.18
  15   6   2    0.06    1.10
 -14   8  -2    0.25    1.18
 -14   7  -2    2.04    1.25
  14  -7   2    1.09    1.13
 -14   6  -2    8.58    1.50
  14  -6   2    6.94    1.19
 -14   5  -2    2.91    1.13
  14  -5   2    3.76    0.99
 -14   4  -2   14.17    1.61
  14  -4   2   14.34    1.56
 -14   3  -2    6.58    1.23
  14  -3   2    6.05    1.11
 -14   2  -2    6.00    1.18
  14  -2   2    9.00    1.20
 -14   1  -2   -0.20    0.84
  14  -1   2   -0.47    0.76
  14   0   2   10.19    1.22
  14   0   2    9.47    1.29
 -14  -1  -2   -1.68    0.92
  14   1   2   -0.94    1.09
 -14  -2  -2    7.36    1.38
  14   2   2    8.20    1.36
 -14  -3  -2    4.30    1.18
  14   3   2    5.98    1.22
 -14  -4  -2   10.88    1.59
  14   4   2   10.92    1.47
 -14  -5  -2    2.37    1.26
  14   5   2    4.22    1.28
 -14  -6  -2    7.11    1.44
  14   6   2    8.15    1.40
 -14  -7  -2   -0.16    1.19
  14   7   2    1.71    0.99
  14   8   2    0.45    1.04
 -13   9  -2   -0.17    1.25
 -13   8  -2    2.69    1.29
  13  -8   2    4.28    1.16
 -13   7  -2    1.21    1.05
  13  -7   2    0.56    0.92
 -13   6  -2    0.39    1.06
  13  -6   2    0.23    0.78
 -13   5  -2   -1.21    0.95
  13  -5   2    0.92    0.78
 -13   4  -2    1.37    0.94
  13  -4   2    2.07    0.85
 -13   3  -2   10.33    1.40
  13  -3   2   11.49    1.30
 -13   2  -2   -0.17    0.78
  13  -2   2    0.03    0.82
  13  -1   2    0.87    0.77
 -13   0  -2    0.57    0.85
  13   0   2    0.68    0.72
  13   0   2   -0.24    0.82
 -13  -1  -2    1.86    0.88
  13   1   2    0.32    0.74
  13   1   2    1.48    0.87
 -13  -2  -2    0.40    0.85
  13   2   2    1.33    0.84
 -13  -3  -2    8.65    1.29
  13   3   2   12.90    1.50
 -13  -4  -2    1.88    1.01
  13   4   2    1.81    0.95
 -13  -5  -2    0.53    0.98
  13   5   2    0.19    0.81
 -13  -6  -2   -0.53    0.97
  13   6   2   -0.24    0.85
 -13  -7  -2    0.81    1.13
  13   7   2    0.67    0.96
 -13  -8  -2    2.11    1.22
  13   8   2    2.20    1.15
 -13  -9  -2   -0.18    1.25
  13   9   2    0.13    1.13
 -12  10  -2    0.04    1.14
  12 -10   2   -0.66    0.81
 -12   9  -2    1.36    1.13
  12  -9   2    1.87    1.05
 -12   8  -2    0.25    0.97
  12  -8   2    1.37    0.86
 -12   7  -2    5.01    1.14
  12  -7   2    3.46    0.93
 -12   6  -2    1.74    0.94
  12  -6   2    1.19    0.86
 -12   5  -2    5.07    1.18
  12  -5   2    4.86    0.99
 -12   4  -2    6.95    1.19
  12  -4   2    6.70    1.11
 -12   3  -2   21.31    1.70
  12  -3   2   24.61    1.74
 -12   2  -2   -0.08    0.69
  12  -2   2   -0.73    0.63
 -12   1  -2   14.42    1.35
  12  -1   2   16.24    1.41
  12  -1   2   13.97    1.22
 -12   0  -2    1.22    0.75
  12   0   2    3.29    0.81
  12   0   2    1.51    0.88
 -12  -1  -2   13.72    1.41
  12   1   2   15.79    1.23
  12   1   2   15.53    1.41
 -12  -2  -2    0.65    0.87
  12   2   2    0.09    0.83
 -12  -3  -2   24.20    1.89
  12   3   2   21.33    1.70
 -12  -4  -2    5.21    1.12
  12   4   2    4.80    0.99
 -12  -5  -2    5.39    1.22
  12   5   2    4.71    1.00
 -12  -6  -2    0.05    0.90
  12   6   2    1.41    0.82
 -12  -7  -2    2.72    1.27
  12   7   2    3.64    1.05
 -12  -8  -2   -0.98    0.96
  12   8   2   -0.70    0.89
 -12  -9  -2    3.20    1.42
  12   9   2    1.21    1.09
 -12 -10  -2   -2.18    1.73
  12  10   2    0.45    1.02
 -11  11  -2    1.20    1.33
  11 -11   2   -0.46    0.97
  11 -11   2   -0.62    0.91
 -11  10  -2    0.38    1.05
  11 -10   2    0.48    0.92
  11 -10   2    1.32    1.00
 -11   9  -2   -0.91    0.90
  11  -9   2    0.61    0.85
  11  -9   2    0.97    0.88
 -11   8  -2    3.83    1.19
  11  -8   2    3.85    0.87
  11  -8   2    3.58    0.95
 -11   7  -2    2.36    1.08
  11  -7   2    2.24    0.83
  11  -7   2    1.18    0.74
 -11   6  -2    2.95    0.94
  11  -6   2    2.22    0.67
  11  -6   2    0.74    0.71
 -11   5  -2    1.62    0.85
  11  -5   2    1.57    0.73
 -11   4  -2    0.79    0.86
  11  -4   2    1.62    0.71
 -11   3  -2    2.52    0.91
  11  -3   2    3.14    0.77
 -11   2  -2    0.21    0.76
  11  -2   2    0.77    0.67
 -11   1  -2    3.14    0.85
  11  -1   2    3.14    0.87
  11  -1   2    2.87    0.78
 -11   0  -2    0.85    0.79
  11   0   2   -1.01    0.66
  11   0   2   -0.51    0.58
 -11  -1  -2    2.55    0.95
  11   1   2    0.73    0.71
  11   1   2    3.35    0.68
 -11  -2  -2    1.70    0.89
  11   2   2    0.30    0.56
  11   2   2    1.77    0.78
 -11  -3  -2    3.13    0.98
  11   3   2    2.40    0.80
 -11  -4  -2    1.45    0.84
  11   4   2    1.59    0.71
 -11  -5  -2    2.11    0.88
  11   5   2    0.69    0.70
 -11  -6  -2    2.40    0.90
  11   6   2    1.48    0.81
 -11  -7  -2    1.16    1.00
  11   7   2    0.95    0.84
 -11  -8  -2    3.47    1.20
  11   8   2    2.97    0.95
 -11  -9  -2   -1.56    1.06
  11   9   2    0.63    0.84
 -11 -10  -2   -0.46    1.09
  11  10   2    1.77    0.98
 -11 -11  -2   -0.42    1.37
  11  11   2    1.28    1.06
 -10  12  -2   -0.12    1.16
  10 -12   2    1.18    0.84
  10 -12   2    0.26    1.07
 -10  11  -2    1.28    1.15
  10 -11   2    0.37    0.89
  10 -11   2    0.50    0.87
 -10  10  -2   -0.99    1.03
  10 -10   2    1.10    0.78
  10 -10   2    1.86    0.94
 -10   9  -2    0.45    1.03
  10  -9   2   -0.59    0.73
  10  -9   2    1.15    0.83
 -10   8  -2    4.08    1.05
  10  -8   2    4.47    1.00
  10  -8   2    3.07    0.86
 -10   7  -2    6.59    1.13
  10  -7   2    7.63    0.93
  10  -7   2    8.37    1.06
 -10   6  -2    0.01    0.71
  10  -6   2    1.53    0.73
  10  -6   2   -0.03    0.59
 -10   5  -2   24.94    1.63
  10  -5   2   27.95    1.59
  10  -5   2   24.72    1.38
 -10   4  -2   10.14    1.16
  10  -4   2    9.09    1.04
  10  -4   2   10.16    0.90
 -10   3  -2    0.89    0.76
  10  -3   2    0.97    0.72
  10  -3   2    1.56    0.61
 -10   2  -2   17.49    1.39
 -10   2  -2   15.28    1.23
  10  -2   2   17.23    1.05
  10  -2   2   15.57    1.21
 -10   1  -2    1.16    0.72
  10  -1   2    1.03    0.49
  10  -1   2    0.42    0.67
  10  -1   2    1.02    0.59
 -10   0  -2    7.99    1.07
  10   0   2    9.12    0.93
  10   0   2   10.03    1.10
  10   0   2   10.39    0.77
 -10  -1  -2    1.98    0.85
  10   1   2    2.35    0.75
  10   1   2    1.03    0.61
 -10  -2  -2   18.85    1.52
  10   2   2   18.44    1.41
  10   2   2   16.30    1.14
 -10  -3  -2   -0.23    0.73
  10   3   2    0.12    0.66
 -10  -4  -2   12.16    1.39
  10   4   2    8.78    1.07
 -10  -5  -2   26.64    1.79
  10   5   2   26.71    1.65
 -10  -6  -2    1.30    0.81
  10   6   2    0.09    0.64
 -10  -7  -2   11.51    1.45
  10   7   2    7.71    1.11
 -10  -8  -2    4.52    1.13
  10   8   2    3.80    0.97
 -10  -9  -2    0.52    1.00
  10   9   2    0.80    0.93
 -10 -10  -2    2.20    1.12
  10  10   2    0.10    0.80
 -10 -11  -2    0.73    1.13
  10  11   2    0.24    0.93
 -10 -12  -2   -1.19    1.40
  -9  12  -2    1.84    1.25
   9 -12   2    1.17    0.93
   9 -12   2   -0.36    0.86
  -9  11  -2    0.09    1.11
   9 -11   2    0.43    0.92
   9 -11   2    0.00    0.71
  -9  10  -2    3.27    1.08
   9 -10   2    2.94    0.92
   9 -10   2    1.52    0.79
  -9   9  -2    1.72    0.96
   9  -9   2    0.64    0.78
   9  -9   2   -0.31    0.64
  -9   8  -2    0.75    0.88
   9  -8   2    0.34    0.64
   9  -8   2    0.69    0.66
  -9   7  -2   -1.12    0.69
   9  -7   2    0.88    0.67
   9  -7   2    0.46    0.61
  -9   6  -2    1.53    0.92
   9  -6   2    1.37    0.65
   9  -6   2    0.68    0.63
  -9   5  -2    6.14    1.05
   9  -5   2    7.10    0.80
   9  -5   2    7.10    0.97
  -9   4  -2    5.34    0.96
   9  -4   2    4.26    0.64
   9  -4   2    3.28    0.75
  -9   3  -2    2.01    0.71
  -9   3  -2    1.41    0.65
   9  -3   2    2.39    0.65
   9  -3   2    2.09    0.52
  -9   2  -2    0.75    0.58
  -9   2  -2   -0.18    0.64
   9  -2   2   -0.55    0.49
   9  -2   2    0.03    0.40
  -9   1  -2    0.43    0.64
   9  -1   2   -0.49    0.51
   9  -1   2   -0.19    0.56
   9  -1   2    0.12    0.36
  -9   0  -2    0.08    0.57
   9   0   2   -0.25    0.34
   9   0   2    0.18    0.57
   9   0   2    0.10    0.45
  -9  -1  -2    0.14    0.35
  -9  -1  -2   -0.57    0.61
   9   1   2   -0.39    0.53
   9   1   2   -0.04    0.47
  -9  -2  -2    0.30    0.40
  -9  -2  -2   -0.96    0.64
   9   2   2   -0.32    0.56
   9   2   2    0.40    0.45
  -9  -3  -2    3.07    0.55
  -9  -3  -2    2.27    0.83
   9   3   2    2.86    0.72
   9   3   2    2.37    0.55
  -9  -4  -2    2.55    0.59
  -9  -4  -2    3.74    0.90
   9   4   2    2.26    0.74
  -9  -5  -2    4.51    0.97
  -9  -5  -2    6.50    0.82
   9   5   2    5.99    0.96
  -9  -6  -2    1.84    0.93
   9   6   2    2.14    0.79
  -9  -7  -2   -0.31    0.83
   9   7   2    0.43    0.74
  -9  -8  -2   -0.13    0.97
   9   8   2    0.33    0.66
  -9  -9  -2   -0.31    0.86
   9   9   2   -0.72    0.65
  -9 -10  -2    0.21    1.12
   9  10   2    1.32    0.86
  -9 -11  -2   -0.72    1.01
   9  11   2   -0.12    0.92
  -9 -12  -2   -0.21    1.22
   9  12   2    0.39    0.95
  -8  13  -2    2.13    1.36
   8 -13   2    0.62    0.85
   8 -13   2    0.97    1.15
  -8  12  -2    0.17    1.04
   8 -12   2   -0.30    0.86
   8 -12   2   -0.14    0.70
  -8  11  -2    5.87    1.20
   8 -11   2    5.03    1.16
   8 -11   2    4.98    0.96
  -8  10  -2   -0.50    0.87
   8 -10   2   -1.91    0.78
   8 -10   2    0.25    0.68
  -8   9  -2   -1.36    0.77
   8  -9   2    0.87    0.73
   8  -9   2   -0.12    0.78
  -8   8  -2    0.85    0.80
   8  -8   2    1.36    0.69
   8  -8   2    1.91    0.69
  -8   7  -2    0.32    0.74
   8  -7   2    0.21    0.68
   8  -7   2   -0.22    0.58
  -8   6  -2    0.90    0.78
   8  -6   2    0.23    0.65
   8  -6   2    0.74    0.66
  -8   5  -2   20.18    1.47
   8  -5   2   17.92    1.22
   8  -5   2   18.49    1.19
  -8   4  -2    9.97    1.04
   8  -4   2   10.91    0.86
   8  -4   2    8.94    0.91
  -8   3  -2   31.61    1.50
  -8   3  -2   33.34    1.66
   8  -3   2   33.91    1.63
   8  -3   2   34.38    1.42
  -8   2  -2    3.40    0.69
  -8   2  -2    4.54    0.67
   8  -2   2    3.71    0.51
   8  -2   2    4.44    0.66
  -8   1  -2   42.84    1.93
   8  -1   2   46.98    1.70
   8  -1   2   48.24    1.96
   8  -1   2   44.40    1.88
  -8   0  -2    4.31    0.70
   8   0   2    4.94    0.48
   8   0   2    6.17    0.74
   8   0   2    6.71    0.72
  -8  -1  -2   45.96    1.67
  -8  -1  -2   47.92    2.08
   8   1   2   45.93    1.96
   8   1   2   44.51    1.82
  -8  -2  -2    3.59    0.46
  -8  -2  -2    4.35    0.82
   8   2   2    3.07    0.64
   8   2   2    4.28    0.56
  -8  -3  -2   33.46    1.39
  -8  -3  -2   29.89    1.70
   8   3   2   30.31    1.57
   8   3   2   33.14    1.38
  -8  -4  -2   11.40    1.13
  -8  -4  -2   10.14    0.82
   8   4   2    9.84    0.71
   8   4   2    9.63    1.02
  -8  -5  -2   16.13    1.40
  -8  -5  -2   17.79    1.19
   8   5   2   18.25    1.38
  -8  -6  -2    1.55    0.70
  -8  -6  -2    2.08    0.86
   8   6   2   -0.11    0.65
  -8  -7  -2    0.17    0.73
  -8  -7  -2   -1.09    0.84
   8   7   2   -0.48    0.64
  -8  -8  -2    0.75    0.71
  -8  -8  -2    1.18    0.87
   8   8   2    0.80    0.73
  -8  -9  -2    0.92    0.84
  -8  -9  -2    0.08    0.91
   8   9   2    0.13    0.70
  -8 -10  -2   -0.63    1.01
  -8 -10  -2   -1.93    0.87
   8  10   2   -0.16    0.69
  -8 -11  -2    5.68    1.40
   8  11   2    6.22    1.13
  -8 -12  -2   -1.11    1.22
   8  12   2   -0.14    1.01
  -8 -13  -2    1.61    1.35
   8  13   2   -0.99    0.92
  -7  13  -2    1.31    1.19
   7 -13   2    0.09    0.92
  -7  12  -2   -0.53    1.06
   7 -12   2    0.14    0.99
   7 -12   2   -1.00    0.62
  -7  11  -2    1.79    0.90
   7 -11   2    0.26    0.69
   7 -11   2    0.38    0.93
  -7  10  -2    3.00    1.09
   7 -10   2    2.78    0.87
   7 -10   2    3.46    0.92
  -7   9  -2    2.86    0.93
   7  -9   2    2.87    0.85
   7  -9   2    3.79    0.82
  -7   8  -2    1.52    0.86
   7  -8   2    1.49    0.84
   7  -8   2    0.46    0.65
  -7   7  -2    0.99    0.88
   7  -7   2    0.72    0.60
   7  -7   2    0.96    0.66
  -7   6  -2    8.33    1.03
   7  -6   2    8.19    0.88
   7  -6   2    7.44    0.84
  -7   5  -2    7.34    0.89
   7  -5   2    7.13    0.78
   7  -5   2    5.78    0.79
  -7   4  -2   10.82    0.97
  -7   4  -2   10.94    0.75
   7  -4   2   10.92    0.92
   7  -4   2   12.14    0.85
  -7   3  -2   19.13    1.13
  -7   3  -2   17.24    0.94
   7  -3   2   17.27    0.91
   7  -3   2   17.30    1.05
  -7   2  -2    2.99    0.49
  -7   2  -2    2.10    0.58
   7  -2   2    3.41    0.54
   7  -2   2    2.66    0.39
  -7   1  -2    0.88    0.46
   7  -1   2    0.89    0.46
   7  -1   2    1.57    0.32
   7  -1   2    0.35    0.45
  -7   0  -2   -0.32    0.40
   7   0   2   -0.16    0.37
   7   0   2    0.28    0.41
   7   0   2   -0.44    0.22
  -7  -1  -2    0.79    0.53
  -7  -1  -2    1.28    0.29
   7   1   2    0.86    0.45
   7   1   2    1.89    0.45
  -7  -2  -2    2.66    0.39
  -7  -2  -2    2.85    0.66
   7   2   2    2.68    0.42
   7   2   2    2.31    0.53
  -7  -3  -2   16.30    0.89
  -7  -3  -2   15.44    1.14
   7   3   2   16.95    1.07
   7   3   2   17.36    0.84
  -7  -4  -2   11.52    1.09
  -7  -4  -2   10.98    0.81
   7   4   2   10.13    0.95
   7   4   2   10.79    0.68
  -7  -5  -2    6.79    0.97
  -7  -5  -2    8.46    0.82
   7   5   2    6.32    0.85
  -7  -6  -2    8.01    1.08
  -7  -6  -2    7.49    0.88
   7   6   2    7.06    0.95
  -7  -7  -2   -0.79    0.85
  -7  -7  -2    2.07    0.82
   7   7   2    1.10    0.69
  -7  -8  -2    0.47    0.83
  -7  -8  -2   -0.82    0.77
   7   8   2    0.69    0.68
  -7  -9  -2    3.40    1.11
  -7  -9  -2    2.11    0.92
   7   9   2    4.03    0.87
  -7 -10  -2    2.96    1.03
  -7 -10  -2    2.99    1.01
   7  10   2    1.25    0.82
  -7 -11  -2    0.78    1.07
  -7 -11  -2   -0.19    0.88
   7  11   2    0.57    0.82
  -7 -12  -2   -0.41    1.01
  -7 -12  -2   -1.29    1.11
   7  12   2   -0.40    0.81
  -7 -13  -2    0.07    1.09
  -7 -13  -2   -0.34    1.36
   7  13   2    1.32    0.93
  -6  14  -2   -0.47    1.15
   6 -14   2    1.52    1.11
  -6  13  -2    0.33    1.05
   6 -13   2    0.90    1.00
  -6  12  -2    9.94    1.47
   6 -12   2   12.85    1.43
   6 -12   2   14.23    1.33
  -6  11  -2   -0.13    0.89
   6 -11   2    0.55    0.60
   6 -11   2    0.34    0.96
  -6  10  -2    5.77    1.07
   6 -10   2    6.00    1.01
   6 -10   2    3.99    0.84
  -6   9  -2    1.53    0.86
   6  -9   2    1.86    0.64
   6  -9   2    1.22    0.74
  -6   8  -2   13.44    1.30
   6  -8   2   12.02    1.07
   6  -8   2    9.41    1.10
  -6   7  -2    3.83    0.92
   6  -7   2    3.49    0.74
   6  -7   2    2.96    0.73
  -6   6  -2   35.09    1.78
   6  -6   2   37.45    1.69
   6  -6   2   38.31    1.76
  -6   5  -2    0.65    0.64
   6  -5   2    0.85    0.47
   6  -5   2    1.50    0.49
  -6   4  -2   54.37    2.15
  -6   4  -2   52.69    1.92
   6  -4   2   55.49    2.14
   6  -4   2   56.71    2.05
  -6   3  -2    0.09    0.33
  -6   3  -2    0.07    0.42
   6  -3   2    0.22    0.32
   6  -3   2   -0.54    0.33
  -6   2  -2   42.41    1.72
  -6   2  -2   41.72    1.67
   6  -2   2   45.53    1.71
   6  -2   2   42.35    1.56
  -6   1  -2    3.31    0.47
   6  -1   2    4.11    0.55
   6  -1   2    3.86    0.57
   6  -1   2    3.66    0.37
  -6   0  -2   87.41    3.07
   6   0   2   85.75    2.78
   6   0   2   83.67    2.90
   6   0   2   86.33    2.97
  -6  -1  -2    3.29    0.54
  -6  -1  -2    3.57    0.35
   6   1   2    4.14    0.58
   6   1   2    4.00    0.47
  -6  -2  -2   43.61    1.55
  -6  -2  -2   41.17    1.81
   6   2   2   41.81    1.72
   6   2   2   44.37    1.58
  -6  -3  -2   -0.03    0.30
  -6  -3  -2    0.63    0.49
   6   3   2    0.55    0.29
   6   3   2   -0.19    0.37
  -6  -4  -2   47.42    2.16
  -6  -4  -2   54.16    1.94
   6   4   2   52.85    1.78
   6   4   2   50.40    2.05
  -6  -5  -2    0.87    0.64
  -6  -5  -2    1.56    0.54
   6   5   2    1.64    0.32
   6   5   2    1.26    0.57
  -6  -6  -2   37.46    1.91
  -6  -6  -2   39.05    1.71
   6   6   2   35.66    1.77
  -6  -7  -2    3.64    0.87
  -6  -7  -2    5.96    0.98
   6   7   2    2.81    0.74
  -6  -8  -2   13.36    1.35
  -6  -8  -2   10.02    1.14
   6   8   2   11.48    1.17
  -6  -9  -2    1.35    0.93
  -6  -9  -2    1.47    0.87
   6   9   2    1.93    0.73
  -6 -10  -2    5.07    1.15
  -6 -10  -2    5.69    1.03
   6  10   2    6.38    1.06
  -6 -11  -2   -0.13    0.87
  -6 -11  -2    0.17    0.98
   6  11   2    0.01    0.78
  -6 -12  -2   11.01    1.62
  -6 -12  -2   10.42    1.40
   6  12   2    8.48    1.29
  -6 -13  -2    1.08    1.12
   6  13   2    0.57    0.90
  -6 -14  -2    2.38    1.20
  -5  14  -2    0.81    1.08
   5 -14   2    0.48    1.17
  -5  13  -2    3.36    1.13
   5 -13   2    3.97    1.18
  -5  12  -2    0.99    0.95
   5 -12   2    2.03    1.06
   5 -12   2   -0.13    0.66
  -5  11  -2    3.06    1.01
   5 -11   2    1.25    0.95
   5 -11   2    1.07    0.60
  -5  10  -2    1.35    0.86
   5 -10   2    1.66    0.79
   5 -10   2    0.95    0.62
  -5   9  -2    7.93    1.17
   5  -9   2    6.58    0.91
   5  -9   2    7.19    1.11
  -5   8  -2    0.62    0.76
   5  -8   2    0.12    0.57
   5  -8   2   -0.21    0.67
  -5   7  -2   -1.14    0.61
   5  -7   2    0.62    0.60
   5  -7   2    0.05    0.48
  -5   6  -2   -0.12    0.58
   5  -6   2   -0.23    0.39
   5  -6   2    0.56    0.51
  -5   5  -2    0.02    0.50
   5  -5   2   -0.54    0.43
   5  -5   2    0.03    0.37
  -5   4  -2   16.69    1.02
  -5   4  -2   18.79    0.75
   5  -4   2   17.13    0.96
   5  -4   2   18.63    0.93
  -5   3  -2   33.26    1.24
  -5   3  -2   31.91    1.39
   5  -3   2   31.28    1.26
   5  -3   2   32.41    1.38
  -5   2  -2   24.09    1.00
  -5   2  -2   24.41    1.09
   5  -2   2   22.66    0.94
   5  -2   2   21.94    1.04
  -5   1  -2    2.28    0.39
   5  -1   2    1.88    0.36
   5  -1   2    2.42    0.28
   5  -1   2    2.50    0.42
  -5   0  -2   -0.42    0.32
   5   0   2    0.00    0.28
   5   0   2   -0.39    0.26
   5   0   2   -0.22    0.17
  -5  -1  -2    2.61    0.48
  -5  -1  -2    2.37    0.27
   5   1   2    1.62    0.39
   5   1   2    2.70    0.36
  -5  -2  -2   22.47    1.14
  -5  -2  -2   23.53    0.92
   5   2   2   25.23    1.10
   5   2   2   23.41    0.95
  -5  -3  -2   33.89    1.51
  -5  -3  -2   34.25    1.28
   5   3   2   32.17    1.20
   5   3   2   31.87    1.40
  -5  -4  -2   17.96    0.89
  -5  -4  -2   18.24    1.10
   5   4   2   17.46    1.01
   5   4   2   17.40    0.75
  -5  -5  -2    0.08    0.47
  -5  -5  -2    0.07    0.49
   5   5   2    0.25    0.24
   5   5   2   -0.08    0.43
  -5  -6  -2    0.26    0.58
  -5  -6  -2    0.16    0.62
   5   6   2    0.78    0.54
  -5  -7  -2   -0.13    0.67
  -5  -7  -2    0.24    0.70
   5   7   2    0.09    0.56
  -5  -8  -2    0.32    0.73
  -5  -8  -2    0.22    0.73
   5   8   2    0.09    0.60
  -5  -9  -2    7.93    1.12
  -5  -9  -2    6.59    1.05
   5   9   2    6.35    0.99
  -5 -10  -2    1.72    0.93
  -5 -10  -2    1.27    0.85
   5  10   2    1.16    0.70
  -5 -11  -2    2.62    0.98
  -5 -11  -2    1.98    1.11
   5  11   2    2.10    0.81
  -5 -12  -2   -0.33    1.04
  -5 -12  -2    0.77    1.07
   5  12   2    0.59    0.80
  -5 -13  -2    4.59    1.14
   5  13   2    1.50    0.89
  -5 -14  -2    1.66    1.11
   5  14   2   -0.64    0.86
  -4  14  -2    2.22    1.14
   4 -14   2    1.70    1.08
  -4  13  -2    1.36    1.00
   4 -13   2    2.70    1.05
  -4  12  -2    1.18    0.95
   4 -12   2    2.24    1.06
  -4  11  -2    5.75    1.09
   4 -11   2    6.48    0.85
   4 -11   2    5.11    1.05
  -4  10  -2    2.89    0.91
   4 -10   2    4.69    0.95
   4 -10   2    5.87    0.81
  -4   9  -2    7.21    1.06
   4  -9   2    6.59    1.03
   4  -9   2    7.60    0.88
  -4   8  -2    9.26    1.10
   4  -8   2    5.01    0.90
   4  -8   2    6.36    0.80
  -4   7  -2    1.49    0.68
   4  -7   2    1.55    0.52
   4  -7   2    2.46    0.67
  -4   6  -2    1.10    0.54
   4  -6   2    2.87    0.52
   4  -6   2    2.02    0.63
  -4   5  -2    0.68    0.45
   4  -5   2   -0.09    0.40
   4  -5   2    0.16    0.35
  -4   4  -2   23.87    0.81
  -4   4  -2   22.51    1.13
   4  -4   2   22.05    1.08
   4  -4   2   23.04    1.06
  -4   3  -2   13.80    0.62
  -4   3  -2   13.92    0.80
   4  -3   2   13.67    0.76
   4  -3   2   14.44    0.73
  -4   2  -2   66.99    2.34
  -4   2  -2   68.37    2.30
   4  -2   2   66.45    2.32
   4  -2   2   67.33    2.24
  -4   1  -2   18.80    0.84
   4  -1   2   19.56    0.74
   4  -1   2   17.44    0.85
   4  -1   2   17.45    0.83
  -4   0  -2  147.14    4.86
   4   0   2  147.71    4.64
   4   0   2  147.51    4.55
   4   0   2  144.14    4.66
  -4  -1  -2   18.44    0.70
  -4  -1  -2   17.16    0.90
   4   1   2   17.95    0.78
   4   1   2   19.92    0.89
  -4  -2  -2   69.54    2.23
  -4  -2  -2   70.52    2.50
   4   2   2   65.31    2.33
   4   2   2   66.35    2.22
  -4  -3  -2   13.73    0.71
  -4  -3  -2   13.45    0.85
   4   3   2   15.55    0.80
   4   3   2   13.61    0.62
  -4  -4  -2   24.19    1.09
  -4  -4  -2   22.73    1.20
   4   4   2   25.16    0.92
   4   4   2   24.15    1.14
  -4  -5  -2    0.45    0.48
  -4  -5  -2   -0.04    0.44
   4   5   2   -0.15    0.39
   4   5   2    0.46    0.24
  -4  -6  -2    2.49    0.60
  -4  -6  -2    2.12    0.68
   4   6   2    2.55    0.58
   4   6   2    2.52    0.32
  -4  -7  -2    0.88    0.64
  -4  -7  -2    1.38    0.68
   4   7   2    0.71    0.56
  -4  -8  -2    5.86    1.01
  -4  -8  -2    6.70    0.98
   4   8   2    7.49    0.91
  -4  -9  -2    7.60    1.13
  -4  -9  -2    8.71    1.12
   4   9   2    7.94    1.03
  -4 -10  -2    5.24    0.96
  -4 -10  -2    4.25    0.97
   4  10   2    5.62    0.96
  -4 -11  -2    6.59    1.09
  -4 -11  -2    6.11    1.11
   4  11   2    5.70    1.00
  -4 -12  -2    1.18    0.97
   4  12   2    2.05    0.86
  -4 -13  -2    2.34    1.06
   4  13   2    3.29    1.02
  -4 -14  -2    4.14    1.26
   4  14   2    1.49    0.96
  -3  14  -2    0.18    1.11
   3 -14   2    1.45    1.05
  -3  13  -2    1.03    0.99
   3 -13   2    2.35    0.98
  -3  12  -2    0.92    0.88
   3 -12   2    1.20    0.92
  -3  11  -2    0.60    0.83
   3 -11   2    0.59    0.79
  -3  10  -2   -1.01    0.70
   3 -10   2    0.14    0.52
   3 -10   2    0.04    0.77
  -3   9  -2    0.56    0.79
   3  -9   2    0.47    0.52
   3  -9   2    1.60    0.81
  -3   8  -2   -0.17    0.67
   3  -8   2   -0.44    0.65
   3  -8   2    0.26    0.49
  -3   7  -2   -0.45    0.56
   3  -7   2    0.30    0.43
   3  -7   2    0.51    0.77
  -3   6  -2    6.13    0.73
   3  -6   2    6.17    0.72
   3  -6   2    7.40    0.67
  -3   5  -2    2.53    0.54
   3  -5   2    2.33    0.56
   3  -5   2    2.55    0.46
  -3   4  -2    9.13    0.71
  -3   4  -2    8.80    0.32
   3  -4   2    8.37    0.59
   3  -4   2   10.59    0.73
  -3   3  -2    5.73    0.33
  -3   3  -2    5.80    0.56
   3  -3   2    5.86    0.49
   3  -3   2    5.22    0.50
  -3   2  -2   43.06    1.47
  -3   2  -2   42.59    1.54
   3  -2   2   41.38    1.52
   3  -2   2   40.75    1.47
  -3   1  -2    0.07    0.28
   3  -1   2    0.40    0.31
   3  -1   2    0.15    0.19
   3  -1   2    0.02    0.29
  -3   0  -2   -0.43    0.34
   3   0   2    0.62    0.27
   3   0   2    0.22    0.30
   3   0   2   -0.57    0.14
  -3  -1  -2    0.25    0.18
  -3  -1  -2    0.20    0.33
   3   1   2    0.25    0.28
   3   1   2   -0.09    0.23
  -3  -2  -2   42.87    1.44
  -3  -2  -2   43.33    1.64
   3   2   2   41.63    1.42
   3   2   2   40.28    1.52
  -3  -3  -2    5.80    0.46
  -3  -3  -2    5.04    0.55
   3   3   2    5.81    0.38
   3   3   2    4.80    0.49
  -3  -4  -2    8.97    0.73
  -3  -4  -2    9.67    0.64
   3   4   2    9.46    0.70
   3   4   2    9.09    0.48
  -3  -5  -2    2.62    0.51
  -3  -5  -2    2.37    0.52
   3   5   2    2.03    0.48
   3   5   2    2.54    0.30
  -3  -6  -2    7.87    0.80
  -3  -6  -2    7.17    0.78
   3   6   2    7.18    0.77
   3   6   2    7.17    0.46
  -3  -7  -2    0.09    0.52
  -3  -7  -2    0.44    0.67
   3   7   2    0.41    0.30
   3   7   2    0.78    0.56
  -3  -8  -2   -0.46    0.67
  -3  -8  -2    0.10    0.68
   3   8   2   -0.25    0.58
  -3  -9  -2    0.81    0.71
  -3  -9  -2    2.13    0.87
   3   9   2    1.17    0.74
  -3 -10  -2   -0.59    0.79
  -3 -10  -2    0.47    0.79
   3  10   2   -0.25    0.63
  -3 -11  -2    1.52    0.86
   3  11   2    1.18    0.76
  -3 -12  -2    2.44    1.07
   3  12   2    1.28    0.84
  -3 -13  -2    3.58    1.09
   3  13   2    1.50    0.92
  -3 -14  -2    0.69    1.14
   3  14   2    0.52    1.01
  -3 -15  -2    5.03    1.40
  -2  15  -2    0.36    1.32
  -2  14  -2    3.64    1.24
   2 -14   2    4.68    1.26
  -2  13  -2    1.11    0.94
   2 -13   2    1.03    0.97
  -2  12  -2    1.98    0.93
   2 -12   2    2.37    1.05
  -2  11  -2   -0.22    0.72
   2 -11   2    0.74    0.87
  -2  10  -2    2.52    0.87
   2 -10   2    4.96    1.02
   2 -10   2    5.36    0.71
  -2   9  -2    1.43    0.79
   2  -9   2    1.13    0.51
   2  -9   2    1.32    0.81
  -2   8  -2    0.87    0.68
   2  -8   2    2.45    0.77
   2  -8   2    1.56    0.49
  -2   7  -2    3.66    0.70
   2  -7   2    5.15    0.76
   2  -7   2    4.96    0.43
   2  -7   2    4.81    0.55
  -2   6  -2   14.97    1.05
   2  -6   2   13.57    0.79
   2  -6   2   13.98    0.98
  -2   5  -2    2.61    0.21
  -2   5  -2    2.86    0.53
   2  -5   2    2.34    0.36
   2  -5   2    2.22    0.48
  -2   4  -2    5.04    0.55
  -2   4  -2    5.42    0.27
   2  -4   2    5.73    0.56
   2  -4   2    5.94    0.49
  -2   2  -2  165.35    5.31
  -2   2  -2  166.41    5.20
   2  -2   2  168.10    5.20
   2  -2   2  166.46    5.19
  -2   1  -2   17.55    0.71
  -2   1  -2   16.36    0.67
   2  -1   2   16.04    0.68
   2  -1   2   17.46    0.63
  -2   0  -2  168.99    5.50
   2   0   2  170.56    5.26
   2   0   2  170.32    5.20
   2   0   2  172.57    5.25
  -2  -1  -2   16.73    0.74
  -2  -1  -2   16.45    0.60
   2   1   2   17.95    0.70
   2   1   2   16.87    0.65
  -2  -2  -2  163.83    5.47
  -2  -2  -2  167.82    5.19
   2   2   2  163.42    5.20
   2   2   2  172.02    5.13
  -2  -3  -2    3.35    0.44
  -2  -4  -2    6.07    0.54
  -2  -4  -2    6.19    0.59
   2   4   2    5.40    0.36
   2   4   2    5.61    0.54
  -2  -5  -2    2.97    0.47
  -2  -5  -2    2.48    0.48
   2   5   2    2.44    0.28
   2   5   2    1.17    0.40
  -2  -6  -2   13.75    0.89
  -2  -6  -2   15.41    1.06
   2   6   2   13.52    0.66
   2   6   2   13.05    0.90
  -2  -7  -2    3.30    0.69
  -2  -7  -2    5.40    0.73
   2   7   2    5.26    0.46
   2   7   2    4.76    0.71
  -2  -8  -2    1.06    0.80
  -2  -8  -2    1.99    0.72
   2   8   2    1.59    0.69
  -2  -9  -2    1.65    0.76
  -2  -9  -2    0.66    0.83
   2   9   2    0.24    0.67
  -2 -10  -2    5.19    1.12
  -2 -10  -2    4.48    0.92
   2  10   2    4.53    0.91
  -2 -11  -2    1.76    0.81
   2  11   2   -0.45    0.68
  -2 -12  -2    1.11    0.89
   2  12   2    2.84    0.91
  -2 -13  -2    1.61    0.96
   2  13   2   -0.09    0.79
  -2 -14  -2    2.65    1.23
   2  14   2    3.44    1.17
  -2 -15  -2   -0.46    1.21
   2  15   2    0.61    1.02
  -1  15  -2    2.79    1.22
  -1  14  -2    3.65    1.08
   1 -14   2    4.02    1.12
  -1  13  -2    6.59    1.13
   1 -13   2    4.68    1.14
  -1  12  -2    1.59    0.95
   1 -12   2    0.53    0.90
  -1  11  -2    3.59    0.89
   1 -11   2    2.63    0.90
  -1  10  -2    3.51    0.91
   1 -10   2    4.60    1.08
  -1   9  -2   19.25    1.44
   1  -9   2   18.10    1.41
   1  -9   2   14.63    0.98
  -1   8  -2   -0.24    0.60
   1  -8   2    0.74    0.70
   1  -8   2    0.08    0.39
  -1   7  -2   40.83    1.81
   1  -7   2   43.47    1.91
   1  -7   2   41.70    1.59
  -1   6  -2   25.99    1.29
  -1   6  -2   26.50    1.03
   1  -6   2   25.69    1.34
   1  -6   2   26.57    1.09
  -1   5  -2   21.86    1.08
  -1   5  -2   23.01    0.87
   1  -5   2   22.67    1.12
   1  -5   2   21.60    0.93
  -1   4  -2   20.18    0.77
  -1   4  -2   22.01    0.99
   1  -4   2   20.27    1.05
   1  -4   2   21.38    0.86
  -1   3  -2    0.14    0.16
  -1   3  -2    0.63    0.39
   1  -3   2    0.55    0.42
   1  -3   2    0.10    0.27
  -1   2  -2   17.84    0.63
  -1   2  -2   16.53    0.73
   1  -2   2   18.11    0.74
   1  -2   2   17.11    0.69
  -1   1  -2    5.52    0.33
  -1   1  -2    6.36    0.31
   1  -1   2    6.56    0.32
   1  -1   2    6.43    0.33
  -1   0  -2   -1.55    0.08
   1   0   2   -1.41    0.07
   1   0   2   -1.48    0.04
  -1  -1  -2    6.72    0.37
  -1  -1  -2    6.31    0.28
   1   1   2    6.07    0.30
   1   1   2    5.57    0.31
  -1  -2  -2   17.20    0.70
  -1  -2  -2   17.79    0.77
   1   2   2   17.12    0.64
   1   2   2   17.92    0.72
  -1  -3  -2   -0.06    0.37
  -1  -3  -2   -0.84    0.33
   1   3   2    0.04    0.33
   1   3   2    0.02    0.22
  -1  -4  -2   19.10    0.94
  -1  -4  -2   19.63    0.93
   1   4   2   19.82    0.92
   1   4   2   19.79    0.77
  -1  -5  -2   23.21    1.15
  -1  -5  -2   21.62    1.04
   1   5   2   22.43    0.89
   1   5   2   22.50    1.07
  -1  -6  -2   28.68    1.35
  -1  -6  -2   27.61    1.25
   1   6   2   25.74    1.05
   1   6   2   26.65    1.28
  -1  -7  -2   42.69    1.92
  -1  -7  -2   45.23    1.83
   1   7   2   44.35    1.60
   1   7   2   43.06    1.86
  -1  -8  -2    0.54    0.68
  -1  -8  -2   -0.17    0.56
   1   8   2    0.29    0.39
   1   8   2   -0.39    0.53
  -1  -9  -2   17.37    1.76
  -1  -9  -2   16.83    1.23
   1   9   2   19.36    1.42
  -1 -10  -2    3.94    0.96
   1  10   2    2.41    0.82
  -1 -11  -2    2.47    0.88
   1  11   2    4.24    0.88
  -1 -12  -2   -1.05    0.82
   1  12   2    1.48    0.80
  -1 -13  -2    7.06    1.25
   1  13   2    5.47    1.10
  -1 -14  -2    3.93    1.14
   1  14   2    4.19    1.12
  -1 -15  -2    1.33    1.33
   1  15   2    3.17    1.18
   0  15  -2   -0.18    1.12
   0 -15   2    1.89    1.20
   0  14  -2    2.83    1.08
   0 -14   2    2.28    1.07
   0  13  -2   -0.85    0.83
   0 -13   2   -0.17    0.88
   0  12  -2    1.20    0.84
   0 -12   2    0.34    0.92
   0  11  -2    1.15    0.76
   0 -11   2    0.70    0.79
   0  10  -2   -0.12    0.75
   0 -10   2   -0.50    0.81
   0   9  -2    1.61    0.74
   0   9  -2    1.95    0.52
   0  -9   2    2.01    0.88
   0   8  -2    1.14    0.62
   0  -8   2    0.65    0.36
   0  -8   2    1.22    0.71
   0   7  -2    1.12    0.56
   0   7  -2    2.10    0.40
   0  -7   2    2.10    0.35
   0  -7   2    2.96    0.67
   0   6  -2   90.61    3.07
   0   6  -2   91.03    3.15
   0  -6   2   92.10    2.95
   0  -6   2   86.16    3.20
   0   5  -2   20.22    1.00
   0   5  -2   19.36    0.85
   0  -5   2   19.62    1.05
   0  -5   2   20.80    0.82
   0   4  -2  313.93    9.63
   0   4  -2  313.18    9.97
   0  -4   2  308.35    9.74
   0  -4   2  313.38    9.54
   0   3  -2    1.29    0.23
   0   3  -2    1.39    0.37
   0  -3   2    1.10    0.40
   0  -3   2    1.68    0.24
   0   2  -2   66.57    2.21
   0   2  -2   69.94    2.25
   0  -2   2   67.73    2.15
   0  -2   2   69.83    2.24
   0   1  -2   -0.15    0.04
   0   1  -2   -0.11    0.07
   0  -1   2   -0.25    0.07
   0  -1   2   -0.21    0.05
   0   0  -2   -0.06    0.02
   0   0  -2   -0.08    0.02
   0   0   2   -0.09    0.02
   0   0   2   -0.08    0.02
   0  -1  -2    0.03    0.09
   0  -1  -2   -0.14    0.05
   0   1   2   -0.09    0.07
   0   1   2   -0.20    0.05
   0  -2  -2   66.20    2.23
   0  -2  -2   66.57    2.17
   0   2   2   69.14    2.15
   0   2   2   66.01    2.12
   0  -3  -2    1.40    0.31
   0  -3  -2    0.88    0.42
   0   3   2    1.57    0.37
   0   3   2    1.88    0.28
   0  -4  -2  321.23   10.18
   0  -4  -2  321.12    9.90
   0   4   2  314.63    9.72
   0   4   2  313.47    9.77
   0  -5  -2   19.67    0.92
   0  -5  -2   20.61    1.03
   0   5   2   18.96    0.82
   0   5   2   20.43    1.02
   0  -6  -2   92.03    3.20
   0  -6  -2   92.69    3.26
   0   6   2   93.98    3.21
   0   6   2   91.20    3.04
   0  -7  -2    1.82    0.64
   0  -7  -2    1.99    0.49
   0   7   2    2.39    0.55
   0   7   2    1.91    0.39
   0  -8  -2    0.29    0.53
   0  -8  -2    0.28    0.73
   0   8   2    0.70    0.59
   0   8   2    0.77    0.43
   0  -9  -2    1.89    0.80
   0   9   2    0.98    0.72
   0   9   2    2.56    0.55
   0 -10  -2   -1.17    0.76
   0  10   2   -0.02    0.80
   0 -11  -2    0.09    0.74
   0  11   2    1.38    0.77
   0 -12  -2    1.52    0.86
   0  12   2    1.23    0.82
   0 -13  -2    1.58    0.94
   0  13   2    0.44    0.85
   0 -14  -2    1.62    1.03
   0  14   2    2.24    1.02
   0 -15  -2    1.10    1.14
   0  15   2    0.51    1.25
   1  15  -2    0.52    1.08
  -1 -15   2    0.98    1.31
   1  14  -2    1.20    0.99
  -1 -14   2    0.55    1.03
   1  13  -2    1.66    0.91
  -1 -13   2    1.63    1.10
   1  12  -2    1.59    0.82
  -1 -12   2   -0.34    0.88
   1  11  -2    2.05    0.81
  -1 -11   2    1.80    0.89
   1  10  -2    6.34    1.00
  -1 -10   2    5.32    1.06
   1   9  -2    6.44    0.98
  -1  -9   2    8.73    1.11
  -1  -9   2    8.84    0.87
   1   8  -2    2.98    0.54
   1   8  -2    1.29    0.62
   1   8  -2    2.78    0.43
  -1  -8   2    2.38    0.82
   1   7  -2    1.39    0.55
   1   7  -2    0.61    0.37
   1   7  -2    0.17    0.27
  -1  -7   2    0.90    0.61
   1   6  -2   23.47    1.07
   1   6  -2   24.76    1.22
  -1  -6   2   23.54    0.92
  -1  -6   2   24.10    1.31
   1   5  -2   22.05    1.07
   1   5  -2   21.46    0.96
  -1  -5   2   22.12    0.83
  -1  -5   2   24.33    1.13
   1   4  -2   19.30    0.93
   1   4  -2   20.42    0.86
  -1  -4   2   20.07    0.97
  -1  -4   2   19.59    0.72
   1   3  -2    4.84    0.51
   1   3  -2    6.86    0.47
  -1  -3   2    6.11    0.52
  -1  -3   2    5.58    0.30
   1   2  -2   11.82    0.58
   1   2  -2   12.10    0.53
  -1  -2   2   12.46    0.55
  -1  -2   2   12.13    0.42
   1   1  -2    0.36    0.11
   1   1  -2    0.33    0.10
  -1  -1   2    0.23    0.11
  -1  -1   2    0.31    0.07
   1   0  -2   -1.28    0.04
   1   0  -2   -1.11    0.04
   1   0  -2   -1.31    0.04
  -1   0   2   -1.30    0.04
   1  -1  -2    0.26    0.09
   1  -1  -2    0.39    0.10
  -1   1   2    0.32    0.10
  -1   1   2    0.27    0.11
   1  -2  -2   11.44    0.55
   1  -2  -2   11.45    0.48
  -1   2   2   11.62    0.51
  -1   2   2   12.62    0.54
   1  -3  -2    6.81    0.47
   1  -3  -2    6.32    0.56
  -1   3   2    6.92    0.53
  -1   3   2    6.92    0.48
   1  -4  -2   21.22    0.82
   1  -4  -2   20.09    0.95
  -1   4   2   18.09    0.89
  -1   4   2   19.06    0.83
   1  -5  -2   21.55    1.07
   1  -5  -2   22.00    0.91
  -1   5   2   20.36    1.01
  -1   5   2   21.84    0.93
   1  -6  -2   25.22    1.04
   1  -6  -2   21.80    1.27
  -1   6   2   23.97    1.05
  -1   6   2   24.14    1.18
   1  -7  -2    0.46    0.54
   1  -7  -2    0.38    0.38
  -1   7   2    0.06    0.35
  -1   7   2    0.51    0.51
   1  -8  -2    2.40    0.56
   1  -8  -2    1.74    0.69
  -1   8   2    3.00    0.55
  -1   8   2    3.26    0.74
   1  -9  -2    6.60    1.01
  -1   9   2    7.58    0.76
  -1   9   2    7.66    1.21
   1 -10  -2    3.24    0.94
  -1  10   2    6.62    0.86
  -1  10   2    4.90    0.96
   1 -11  -2    0.72    0.73
  -1  11   2    1.28    0.77
   1 -12  -2    0.98    0.89
  -1  12   2    0.24    0.81
   1 -13  -2    0.42    0.88
  -1  13   2    2.05    0.97
   1 -14  -2    1.22    0.99
  -1  14   2    1.68    1.04
   1 -15  -2    1.72    1.18
  -1  15   2    2.12    1.11
  -2 -15   2    1.14    1.27
   2  14  -2   -0.05    0.93
  -2 -14   2    0.36    1.11
   2  13  -2    1.90    0.95
  -2 -13   2   -0.40    1.08
   2  12  -2    0.20    0.71
  -2 -12   2   -0.15    0.99
   2  11  -2   22.31    1.55
  -2 -11   2   24.11    1.81
   2  10  -2   -0.10    0.68
  -2 -10   2   -0.62    0.83
  -2 -10   2    0.16    0.68
   2   9  -2   26.68    1.63
  -2  -9   2   28.87    1.54
  -2  -9   2   30.48    1.80
   2   8  -2    0.03    0.46
   2   8  -2    1.21    0.63
  -2  -8   2    0.60    0.72
   2   7  -2    5.40    0.40
   2   7  -2    6.24    0.78
   2   7  -2    5.35    0.62
  -2  -7   2    4.40    0.76
   2   6  -2    0.23    0.35
   2   6  -2    0.41    0.21
   2   6  -2   -0.17    0.40
  -2  -6   2    1.14    0.53
   2   5  -2  136.87    4.20
   2   5  -2  138.95    4.60
   2   5  -2  135.92    4.47
  -2  -5   2  134.73    4.52
   2   4  -2    1.30    0.14
   2   4  -2    0.64    0.28
   2   4  -2    0.70    0.36
  -2  -4   2    1.40    0.37
   2   3  -2  164.61    5.44
   2   3  -2  166.66    5.21
  -2  -3   2  167.17    5.26
   2   2  -2   96.67    3.02
   2   2  -2   95.58    3.17
  -2  -2   2   91.91    3.04
   2   1  -2  231.45    6.87
   2   1  -2  228.30    7.24
  -2  -1   2  214.26    6.94
  -2  -1   2  228.52    6.84
   2   0  -2  107.33    3.35
   2   0  -2  107.38    3.32
   2   0  -2  107.68    3.49
   2   0  -2  107.73    3.30
   2  -1  -2  229.95    6.99
   2  -1  -2  229.63    7.25
   2  -1  -2  225.95    7.01
  -2   1   2  226.36    6.92
   2  -2  -2   96.03    3.08
   2  -2  -2   94.66    3.11
   2  -2  -2   97.42    3.10
  -2   2   2   97.36    3.06
   2  -3  -2  168.44    5.24
   2  -3  -2  165.20    5.30
   2  -3  -2  169.27    5.32
  -2   3   2  165.73    5.22
   2  -4  -2    0.90    0.20
   2  -4  -2    1.59    0.29
   2  -4  -2    0.67    0.35
  -2   4   2    0.75    0.35
   2  -5  -2  133.96    4.32
   2  -5  -2  136.34    4.31
   2  -5  -2  131.02    4.42
  -2   5   2  132.27    4.35
   2  -6  -2    0.33    0.31
   2  -6  -2    0.29    0.49
  -2   6   2    0.36    0.48
   2  -7  -2    4.80    0.48
   2  -7  -2    3.86    0.69
  -2   7   2    4.94    0.69
  -2   7   2    4.18    0.58
   2  -8  -2    0.43    0.65
  -2   8   2    0.47    0.46
  -2   8   2   -0.34    0.65
   2  -9  -2   25.10    1.62
  -2   9   2   30.11    1.42
  -2   9   2   28.49    1.63
   2 -10  -2    0.06    0.76
  -2  10   2    0.47    0.59
  -2  10   2    0.16    0.72
   2 -11  -2   21.37    1.65
  -2  11   2   21.35    1.66
   2 -12  -2   -0.08    0.80
  -2  12   2    0.31    0.78
   2 -13  -2    1.50    1.02
  -2  13   2    2.87    1.00
   2 -14  -2   -0.09    0.90
  -2  14   2    0.98    1.05
  -2  15   2    2.98    1.32
   3  14  -2    0.44    0.92
  -3 -14   2    0.32    1.00
   3  13  -2    1.63    0.97
  -3 -13   2    0.87    1.04
   3  12  -2    0.76    0.86
  -3 -12   2    1.43    0.96
   3  11  -2   -0.03    0.71
  -3 -11   2    1.31    0.92
   3  10  -2    1.50    0.79
  -3 -10   2    1.30    0.90
  -3 -10   2    1.46    0.75
   3   9  -2    1.11    0.69
  -3  -9   2    0.79    0.81
   3   8  -2    4.73    0.84
   3   8  -2    6.04    0.78
  -3  -8   2    6.69    0.96
   3   7  -2    0.65    0.47
   3   7  -2    0.14    0.52
  -3  -7   2    0.65    0.62
   3   6  -2    0.02    0.42
   3   6  -2    0.71    0.38
   3   6  -2    0.33    0.15
  -3  -6   2    0.39    0.55
   3   5  -2    3.32    0.49
   3   5  -2    3.28    0.53
  -3  -5   2    3.76    0.55
   3   4  -2    5.89    0.55
   3   4  -2    6.43    0.59
  -3  -4   2    7.01    0.59
   3   3  -2   48.71    1.76
   3   3  -2   49.13    1.83
  -3  -3   2   49.98    1.77
   3   2  -2   50.99    1.77
   3   2  -2   52.87    1.87
   3   2  -2   51.85    1.61
  -3  -2   2   49.70    1.76
   3   1  -2   11.44    0.62
   3   1  -2   11.74    0.59
   3   1  -2   11.25    0.48
  -3  -1   2   10.58    0.57
   3   0  -2   -0.10    0.19
   3   0  -2   -0.04    0.24
   3   0  -2   -0.35    0.21
   3   0  -2    0.10    0.21
   3  -1  -2   11.15    0.54
   3  -1  -2   10.39    0.56
   3  -1  -2   10.66    0.53
  -3   1   2   11.19    0.56
   3  -2  -2   48.07    1.74
   3  -2  -2   49.99    1.75
   3  -2  -2   51.77    1.69
  -3   2   2   51.65    1.73
   3  -3  -2   46.08    1.74
   3  -3  -2   49.56    1.59
   3  -3  -2   46.84    1.72
  -3   3   2   51.41    1.74
   3  -4  -2    5.87    0.25
   3  -4  -2    6.66    0.54
   3  -4  -2    6.08    0.57
  -3   4   2    5.15    0.53
   3  -5  -2    3.76    0.49
   3  -5  -2    2.56    0.49
  -3   5   2    4.63    0.58
   3  -6  -2    0.44    0.16
   3  -6  -2    0.65    0.37
   3  -6  -2    0.82    0.49
  -3   6   2   -0.06    0.47
   3  -7  -2    0.23    0.42
   3  -7  -2    0.31    0.55
  -3   7   2   -0.09    0.52
   3  -8  -2    4.84    0.87
  -3   8   2    5.49    0.74
  -3   8   2    6.59    0.90
   3  -9  -2    1.61    0.77
  -3   9   2    0.41    0.82
  -3   9   2    0.38    0.58
   3 -10  -2    1.36    0.80
  -3  10   2    2.48    0.91
  -3  10   2    1.99    0.78
   3 -11  -2    1.01    0.78
  -3  11   2    0.63    0.77
  -3  11   2    0.81    0.65
   3 -12  -2    1.32    0.85
  -3  12   2    1.95    0.99
   3 -13  -2    1.17    0.99
  -3  13   2    1.88    0.99
   3 -14  -2    0.04    0.99
  -3  14   2   -0.48    0.94
  -3  15   2    0.64    1.08
   4  14  -2    0.40    0.92
  -4 -14   2   -0.10    1.18
   4  13  -2    0.99    0.84
  -4 -13   2    1.25    1.08
   4  12  -2    7.16    1.13
  -4 -12   2    6.70    1.22
   4  11  -2    1.00    0.73
  -4 -11   2    0.83    0.90
  -4 -11   2    0.79    0.79
   4  10  -2    7.12    1.02
  -4 -10   2    7.95    1.06
  -4 -10   2    9.21    1.20
   4   9  -2    7.69    1.01
  -4  -9   2    8.29    1.14
   4   8  -2   -0.02    0.59
   4   8  -2   -0.42    0.58
  -4  -8   2    0.93    0.75
   4   7  -2    1.02    0.56
   4   7  -2    1.98    0.70
  -4  -7   2    3.50    0.73
   4   6  -2    0.18    0.43
   4   6  -2    0.30    0.43
  -4  -6   2    0.43    0.50
   4   5  -2  132.15    4.35
   4   5  -2  130.53    4.51
  -4  -5   2  128.75    4.35
   4   4  -2    2.39    0.43
   4   4  -2    3.16    0.47
  -4  -4   2    1.68    0.40
   4   3  -2   58.66    2.04
   4   3  -2   56.99    1.80
   4   3  -2   56.43    2.14
  -4  -3   2   58.56    2.04
   4   2  -2   12.49    0.67
   4   2  -2   12.03    0.73
   4   2  -2   13.07    0.53
  -4  -2   2   13.41    0.66
   4   1  -2   17.73    0.71
   4   1  -2   17.15    0.76
   4   1  -2   16.75    0.82
   4   0  -2   36.02    1.29
   4   0  -2   36.55    1.28
   4   0  -2   35.88    1.31
   4   0  -2   35.11    1.36
   4  -1  -2   17.93    0.75
   4  -1  -2   17.50    0.75
   4  -1  -2   16.22    0.78
   4  -1  -2   17.05    0.75
   4  -2  -2   12.50    0.65
   4  -2  -2   13.11    0.70
   4  -2  -2   12.28    0.56
  -4   2   2   11.66    0.63
   4  -3  -2   56.40    1.88
   4  -3  -2   57.29    2.02
   4  -3  -2   55.80    2.01
  -4   3   2   57.60    2.01
   4  -4  -2    2.41    0.44
   4  -4  -2    2.43    0.44
   4  -4  -2    2.92    0.19
  -4   4   2    2.09    0.42
   4  -5  -2  126.20    4.29
   4  -5  -2  126.14    4.24
  -4   5   2  131.76    4.25
   4  -6  -2    0.45    0.46
   4  -6  -2    0.24    0.37
  -4   6   2    0.32    0.48
   4  -7  -2    1.98    0.49
   4  -7  -2    1.22    0.60
  -4   7   2    2.71    0.68
   4  -8  -2    0.38    0.48
   4  -8  -2    0.78    0.69
  -4   8   2   -0.24    0.64
   4  -9  -2    8.40    1.11
  -4   9   2   10.90    1.26
  -4   9   2    8.73    0.94
   4 -10  -2    8.80    1.12
  -4  10   2    7.37    0.91
  -4  10   2    8.58    1.15
   4 -11  -2    0.03    0.84
  -4  11   2   -0.63    0.73
  -4  11   2    1.71    0.72
   4 -12  -2    7.02    1.16
  -4  12   2   11.04    1.33
  -4  12   2   10.61    1.14
   4 -13  -2    2.26    0.98
  -4  13   2    0.96    1.02
   4 -14  -2   -0.26    0.93
  -4  14   2    0.15    1.03
   5  14  -2    1.91    1.11
  -5 -14   2    1.41    1.20
   5  13  -2    1.88    1.05
  -5 -13   2    1.24    1.15
   5  12  -2    0.53    0.89
  -5 -12   2    0.26    0.96
   5  11  -2   -0.13    0.75
  -5 -11   2    1.16    0.89
  -5 -11   2   -0.76    0.86
   5  10  -2    1.32    0.75
  -5 -10   2   -0.24    0.79
  -5 -10   2    1.49    0.83
   5   9  -2    0.97    0.82
  -5  -9   2    1.60    0.75
  -5  -9   2    0.03    0.91
   5   8  -2    1.56    0.73
   5   8  -2    2.66    0.79
  -5  -8   2    1.99    0.81
   5   7  -2    7.23    0.85
   5   7  -2    7.10    0.92
  -5  -7   2    5.70    0.89
   5   6  -2    1.74    0.55
   5   6  -2    1.67    0.52
  -5  -6   2    0.23    0.52
   5   5  -2    0.05    0.38
   5   5  -2    0.27    0.42
  -5  -5   2   -0.70    0.42
   5   4  -2   17.90    1.00
   5   4  -2   19.28    1.04
  -5  -4   2   20.17    0.98
   5   3  -2   32.04    1.33
   5   3  -2   32.31    1.40
   5   3  -2   33.13    1.10
  -5  -3   2   30.99    1.29
   5   2  -2    5.23    0.38
   5   2  -2    6.11    0.56
   5   2  -2    5.71    0.57
  -5  -2   2    5.27    0.46
   5   1  -2    4.84    0.47
   5   1  -2    5.17    0.50
   5   1  -2    4.56    0.39
   5   1  -2    4.17    0.38
   5   0  -2   -0.31    0.23
   5   0  -2    0.38    0.27
   5   0  -2    0.23    0.23
   5   0  -2    0.39    0.28
   5  -1  -2    4.81    0.46
   5  -1  -2    3.75    0.39
   5  -1  -2    4.67    0.45
   5  -1  -2    5.17    0.49
   5  -2  -2    5.07    0.52
   5  -2  -2    4.65    0.40
   5  -2  -2    4.71    0.43
  -5   2   2    5.08    0.52
   5  -3  -2   32.95    1.30
   5  -3  -2   31.57    1.33
   5  -3  -2   30.99    1.16
  -5   3   2   32.73    1.31
   5  -4  -2   18.85    0.73
   5  -4  -2   20.56    1.01
   5  -4  -2   19.52    0.99
  -5   4   2   18.68    1.01
   5  -5  -2    0.48    0.43
   5  -5  -2    0.26    0.42
  -5   5   2    0.09    0.43
   5  -6  -2    1.34    0.56
   5  -6  -2    0.43    0.44
  -5   6   2    1.26    0.56
   5  -7  -2    5.83    0.75
   5  -7  -2    7.69    0.88
  -5   7   2    6.51    0.95
   5  -8  -2    1.18    0.70
   5  -8  -2    2.08    0.61
  -5   8   2    3.86    0.85
   5  -9  -2    0.29    0.70
   5  -9  -2    0.89    0.64
  -5   9   2    3.15    0.97
   5 -10  -2    0.94    0.72
  -5  10   2    0.01    0.78
  -5  10   2    0.93    0.68
   5 -11  -2    0.74    0.83
  -5  11   2   -0.15    0.59
  -5  11   2    0.74    0.87
   5 -12  -2   -0.26    0.78
  -5  12   2    2.58    1.07
  -5  12   2    0.92    0.76
   5 -13  -2    2.79    1.01
  -5  13   2    2.43    1.00
   5 -14  -2    1.93    1.12
  -5  14   2    2.20    1.07
   6  14  -2    0.17    0.93
  -6 -14   2    2.30    1.24
   6  13  -2    0.66    0.85
  -6 -13   2    1.39    1.07
   6  12  -2    2.26    0.87
  -6 -12   2    3.73    1.05
  -6 -12   2    1.97    1.05
   6  11  -2    0.27    0.69
  -6 -11   2    1.79    0.96
  -6 -11   2    1.20    0.94
   6  10  -2   -0.52    0.61
  -6 -10   2    0.43    0.83
  -6 -10   2    0.59    0.76
   6   9  -2    2.59    0.78
  -6  -9   2    2.50    0.92
  -6  -9   2    2.01    0.81
   6   8  -2    3.96    0.87
   6   8  -2    2.80    0.79
  -6  -8   2    3.05    0.94
   6   7  -2    0.91    0.61
   6   7  -2    1.66    0.66
  -6  -7   2    2.24    0.79
   6   6  -2    2.83    0.67
   6   6  -2    1.96    0.61
  -6  -6   2    2.80    0.70
   6   5  -2    6.56    0.77
   6   5  -2    7.00    0.80
  -6  -5   2    6.49    0.72
   6   4  -2    3.17    0.28
   6   4  -2    3.16    0.56
   6   4  -2    1.97    0.50
  -6  -4   2    3.33    0.52
   6   3  -2   10.06    0.80
   6   3  -2    9.95    0.52
   6   3  -2    9.76    0.77
  -6  -3   2    9.37    0.65
   6   2  -2   17.61    0.93
   6   2  -2   17.48    1.02
   6   2  -2   17.80    0.78
  -6  -2   2   17.64    0.86
   6   1  -2   -0.09    0.26
   6   1  -2    0.03    0.32
   6   1  -2    0.34    0.28
   6   1  -2    0.21    0.33
   6   0  -2   13.73    0.74
   6   0  -2   11.67    0.67
   6   0  -2   13.30    0.75
   6   0  -2   12.49    0.75
   6  -1  -2    0.65    0.34
   6  -1  -2    1.34    0.37
   6  -1  -2    0.35    0.29
   6  -1  -2    0.09    0.32
   6  -2  -2   18.52    0.94
   6  -2  -2   16.80    0.85
   6  -2  -2   18.23    0.85
  -6   2   2   19.08    0.94
   6  -3  -2   10.28    0.75
   6  -3  -2   10.76    0.83
   6  -3  -2    9.34    0.57
  -6   3   2    9.55    0.74
   6  -4  -2    2.26    0.51
   6  -4  -2    3.66    0.53
  -6   4   2    2.84    0.52
   6  -5  -2    6.57    0.73
   6  -5  -2    6.01    0.74
  -6   5   2    7.74    0.79
   6  -6  -2    2.13    0.58
   6  -6  -2    1.59    0.65
  -6   6   2    1.97    0.65
   6  -7  -2    1.04    0.61
   6  -7  -2    1.02    0.64
  -6   7   2    1.13    0.69
   6  -8  -2    4.83    0.81
   6  -8  -2    3.07    0.81
  -6   8   2    4.35    0.93
   6  -9  -2    2.59    0.74
   6  -9  -2    1.79    0.76
  -6   9   2    1.95    0.84
   6 -10  -2    0.89    0.76
  -6  10   2    1.61    0.85
   6 -11  -2    0.60    0.81
  -6  11   2   -0.40    0.80
  -6  11   2    1.32    0.77
   6 -12  -2   -0.43    0.84
  -6  12   2    2.54    0.87
  -6  12   2    0.69    0.92
   6 -13  -2   -0.46    0.81
  -6  13   2    1.89    1.16
  -6  13   2    0.60    0.85
   6 -14  -2    1.27    1.04
  -6  14   2    0.08    1.16
   7  13  -2   -0.90    0.84
  -7 -13   2    1.18    1.26
   7  12  -2    3.98    1.00
  -7 -12   2    0.96    1.03
  -7 -12   2    5.85    1.26
   7  11  -2   -0.62    0.68
  -7 -11   2   -0.37    0.77
  -7 -11   2    0.95    0.95
   7  10  -2    2.31    0.98
  -7 -10   2    3.33    0.93
  -7 -10   2    2.65    0.94
   7   9  -2    0.74    0.76
  -7  -9   2    1.03    0.80
  -7  -9   2    0.87    0.76
   7   8  -2    6.93    0.99
   7   8  -2    6.90    1.04
  -7  -8   2    5.89    0.98
   7   7  -2    0.60    0.64
   7   7  -2   -0.27    0.62
  -7  -7   2    0.27    0.65
   7   6  -2   18.92    1.29
   7   6  -2   17.60    1.25
  -7  -6   2   18.74    1.20
   7   5  -2    0.72    0.54
   7   5  -2    0.62    0.59
  -7  -5   2    1.45    0.57
   7   4  -2    1.62    0.53
   7   4  -2    1.15    0.51
   7   4  -2    1.23    0.28
  -7  -4   2    0.74    0.46
   7   3  -2    5.43    0.46
   7   3  -2    5.08    0.68
   7   3  -2    4.37    0.65
  -7  -3   2    4.83    0.56
   7   2  -2   11.34    0.84
   7   2  -2   10.01    0.63
   7   2  -2   10.61    0.87
  -7  -2   2    9.50    0.67
   7   1  -2    3.26    0.45
   7   1  -2    3.23    0.50
   7   1  -2    3.35    0.45
   7   1  -2    3.22    0.52
   7   0  -2   -0.05    0.30
   7   0  -2    0.27    0.37
   7   0  -2   -0.29    0.33
   7   0  -2    0.53    0.38
   7  -1  -2    3.15    0.48
   7  -1  -2    3.22    0.50
   7  -1  -2    3.45    0.49
   7  -1  -2    2.95    0.40
   7  -2  -2   10.78    0.73
   7  -2  -2    9.72    0.67
   7  -2  -2   10.58    0.83
  -7   2   2   10.69    0.83
   7  -3  -2    5.78    0.67
   7  -3  -2    4.91    0.55
   7  -3  -2    4.95    0.49
  -7   3   2    5.84    0.65
   7  -4  -2    1.19    0.49
   7  -4  -2    1.25    0.50
  -7   4   2    1.36    0.32
  -7   4   2    2.19    0.56
   7  -5  -2    2.88    0.67
   7  -5  -2    1.47    0.53
  -7   5   2    0.88    0.68
   7  -6  -2   19.06    1.22
   7  -6  -2   19.32    1.29
  -7   6   2   18.05    1.26
   7  -7  -2    0.84    0.64
   7  -7  -2    0.67    0.60
  -7   7   2    1.07    0.75
   7  -8  -2    5.38    0.85
   7  -8  -2    6.69    0.95
  -7   8   2    7.30    1.06
   7  -9  -2    1.84    0.76
   7  -9  -2   -0.48    0.63
  -7   9   2    0.57    0.75
   7 -10  -2    2.55    0.89
   7 -10  -2    3.60    0.84
  -7  10   2    2.56    0.96
   7 -11  -2    0.64    0.83
  -7  11   2   -1.00    0.74
  -7  11   2   -0.84    0.84
   7 -12  -2    5.82    1.17
  -7  12   2    5.11    1.06
  -7  12   2    4.58    1.24
   7 -13  -2    1.00    0.96
  -7  13   2    0.52    0.91
  -7  13   2    0.30    1.16
   8  13  -2    1.07    0.97
  -8 -13   2   -0.90    1.06
  -8 -13   2    0.43    1.19
   8  12  -2    8.34    1.29
  -8 -12   2    4.10    1.21
  -8 -12   2    7.65    1.34
   8  11  -2   -0.55    0.70
  -8 -11   2    1.66    0.94
  -8 -11   2   -0.73    0.86
   8  10  -2   -0.06    0.79
  -8 -10   2    1.68    0.98
  -8 -10   2    2.64    1.05
   8   9  -2    1.48    0.76
  -8  -9   2    2.09    0.85
  -8  -9   2    1.12    0.85
   8   8  -2    9.44    1.12
  -8  -8   2    6.18    0.96
  -8  -8   2    8.44    1.11
   8   7  -2    2.61    0.80
   8   7  -2    2.03    0.78
  -8  -7   2    1.75    0.83
   8   6  -2   22.88    1.48
   8   6  -2   25.34    1.56
  -8  -6   2   24.31    1.47
   8   5  -2   -0.77    0.53
   8   5  -2   -0.10    0.53
  -8  -5   2   -0.50    0.53
   8   4  -2   20.39    1.24
   8   4  -2   18.94    1.29
  -8  -4   2   20.45    1.16
   8   3  -2    3.29    0.45
   8   3  -2    4.28    0.68
   8   3  -2    3.36    0.67
  -8  -3   2    2.95    0.54
   8   2  -2   37.11    1.75
   8   2  -2   39.04    1.69
   8   2  -2   40.41    1.53
  -8  -2   2   38.16    1.53
   8   1  -2    7.33    0.79
   8   1  -2    7.65    0.78
   8   1  -2    7.88    0.70
   8   0  -2    7.57    0.77
   8   0  -2    5.50    0.54
   8   0  -2    6.47    0.76
   8   0  -2    6.04    0.65
   8  -1  -2    7.74    0.66
   8  -1  -2    7.02    0.71
   8  -1  -2    6.30    0.70
   8  -1  -2    6.44    0.67
   8  -2  -2   38.33    1.55
   8  -2  -2   38.23    1.66
   8  -2  -2   40.57    1.61
  -8   2   2   37.02    1.65
   8  -3  -2    2.89    0.54
   8  -3  -2    2.61    0.61
  -8   3   2    2.76    0.67
   8  -4  -2   22.42    1.21
   8  -4  -2   18.00    1.21
  -8   4   2   19.87    1.23
   8  -5  -2    0.29    0.51
   8  -5  -2    1.36    0.67
  -8   5   2    0.10    0.60
   8  -6  -2   26.11    1.56
   8  -6  -2   26.05    1.45
  -8   6   2   26.42    1.55
   8  -7  -2    2.31    0.74
   8  -7  -2    2.70    0.82
  -8   7   2    1.56    0.79
   8  -8  -2    9.07    1.05
   8  -8  -2   10.36    1.12
  -8   8   2    9.12    1.20
   8  -9  -2    1.05    0.74
   8  -9  -2    0.30    0.69
  -8   9   2    1.07    0.81
   8 -10  -2    0.22    0.78
   8 -10  -2   -0.93    0.58
  -8  10   2   -0.27    0.84
   8 -11  -2    1.11    0.93
  -8  11   2    0.76    0.91
  -8  11   2    0.11    0.75
   8 -12  -2    6.40    1.17
  -8  12   2    6.12    1.27
  -8  12   2    6.12    1.14
   8 -13  -2   -0.50    0.92
  -8  13   2    0.39    1.18
  -8  13   2    0.08    0.99
  -9 -13   2    2.10    1.36
  -9 -13   2   -0.12    1.17
   9  12  -2    0.76    0.91
  -9 -12   2    0.32    1.06
  -9 -12   2   -0.74    0.96
   9  11  -2   -0.16    0.83
  -9 -11   2    0.29    0.95
  -9 -11   2    2.09    1.12
   9  10  -2    0.00    0.79
  -9 -10   2   -0.78    0.84
  -9 -10   2    1.12    0.93
   9   9  -2    0.45    0.72
  -9  -9   2    0.92    0.84
  -9  -9   2   -0.75    0.90
   9   8  -2    0.41    0.83
  -9  -8   2    1.23    0.93
  -9  -8   2    0.61    0.78
   9   7  -2    1.40    0.81
  -9  -7   2   -0.58    0.60
   9   6  -2    2.27    0.80
   9   6  -2    0.43    0.64
  -9  -6   2    0.71    0.70
   9   5  -2   -0.61    0.62
   9   5  -2    1.26    0.69
  -9  -5   2    0.23    0.54
   9   4  -2    1.70    0.64
   9   4  -2    0.32    0.69
  -9  -4   2    0.95    0.56
   9   3  -2    0.76    0.59
   9   3  -2    0.58    0.42
   9   3  -2   -0.01    0.60
  -9  -3   2    0.91    0.51
   9   2  -2    1.67    0.63
   9   2  -2    2.27    0.66
   9   2  -2    2.27    0.51
  -9  -2   2    2.73    0.54
   9   1  -2    2.80    0.65
   9   1  -2    2.95    0.56
   9   1  -2    2.18    0.70
  -9  -1   2    2.21    0.51
   9   0  -2    0.35    0.43
   9   0  -2   -0.05    0.51
   9   0  -2   -0.42    0.47
   9   0  -2   -0.29    0.41
   9  -1  -2    1.28    0.58
   9  -1  -2    0.68    0.49
   9  -1  -2    2.22    0.61
   9  -1  -2    2.00    0.45
   9  -2  -2    2.36    0.68
   9  -2  -2    2.70    0.59
   9  -2  -2    2.13    0.49
  -9   2   2    2.28    0.71
   9  -3  -2    0.97    0.60
   9  -3  -2    0.28    0.48
  -9   3   2    1.01    0.50
  -9   3   2    0.67    0.67
   9  -4  -2    0.08    0.57
   9  -4  -2    1.31    0.53
  -9   4   2    1.00    0.62
   9  -5  -2   -0.21    0.60
   9  -5  -2   -0.08    0.60
  -9   5   2   -0.07    0.64
   9  -6  -2    1.20    0.68
   9  -6  -2    1.90    0.78
  -9   6   2    1.78    0.87
   9  -7  -2   -0.04    0.60
   9  -7  -2   -0.15    0.63
  -9   7   2    0.37    0.73
   9  -8  -2    0.28    0.68
   9  -8  -2   -0.39    0.66
  -9   8   2   -1.26    0.70
   9  -9  -2    0.58    0.76
   9  -9  -2    1.46    0.71
  -9   9   2    0.58    0.95
   9 -10  -2    1.06    0.79
  -9  10   2   -0.20    0.99
   9 -11  -2    0.25    0.81
  -9  11   2    1.01    0.96
   9 -12  -2    1.65    0.96
  -9  12   2    0.82    1.05
  -9  12   2    2.05    0.95
  -9  13   2    1.86    1.01
  -9  13   2    0.36    1.18
  10  12  -2    0.38    1.10
 -10 -12   2    0.91    1.37
  10  11  -2    1.75    0.93
 -10 -11   2    3.14    1.25
  10  10  -2    0.85    0.95
 -10 -10   2    1.58    1.04
 -10 -10   2   -0.82    0.97
  10   9  -2    1.59    0.92
 -10  -9   2    2.37    1.06
 -10  -9   2   -0.12    0.91
  10   8  -2    0.57    0.85
 -10  -8   2   -0.29    0.79
 -10  -8   2    0.33    0.86
  10   7  -2    1.58    0.84
 -10  -7   2    1.27    0.77
 -10  -7   2    2.72    0.91
  10   6  -2    8.85    1.15
 -10  -6   2    7.67    0.90
  10   5  -2   -0.39    0.69
  10   5  -2   -1.24    0.57
 -10  -5   2    0.27    0.61
  10   4  -2   23.97    1.54
  10   4  -2   29.76    1.83
 -10  -4   2   28.39    1.47
  10   3  -2   15.61    1.31
  10   3  -2   17.56    1.39
 -10  -3   2   15.70    1.11
  10   2  -2    4.90    0.66
  10   2  -2    4.51    0.88
  10   2  -2    3.47    0.82
 -10  -2   2    5.09    0.61
  10   1  -2    2.07    0.68
  10   1  -2    2.08    0.71
  10   1  -2    1.57    0.56
 -10  -1   2    1.04    0.49
  10   0  -2    2.27    0.66
  10   0  -2    1.10    0.59
  10   0  -2    0.42    0.47
  10   0  -2    1.11    0.67
  10  -1  -2    0.47    0.61
  10  -1  -2    1.69    0.53
  10  -1  -2    2.08    0.66
  10  -2  -2    4.50    0.82
  10  -2  -2    4.59    0.70
 -10   2   2    4.83    0.75
 -10   2   2    3.81    0.78
  10  -3  -2   17.38    1.31
  10  -3  -2   11.95    1.02
 -10   3   2   14.78    1.29
  10  -4  -2   25.76    1.53
  10  -4  -2   25.65    1.43
 -10   4   2   26.85    1.64
  10  -5  -2   -0.15    0.60
  10  -5  -2    0.43    0.65
 -10   5   2   -0.12    0.69
  10  -6  -2    6.41    1.23
  10  -6  -2    8.50    0.98
 -10   6   2    8.22    1.05
  10  -7  -2    1.63    0.75
  10  -7  -2    1.50    0.69
 -10   7   2    2.83    0.92
  10  -8  -2    0.91    0.78
  10  -8  -2    0.19    0.67
 -10   8   2    0.03    0.81
  10  -9  -2    1.31    0.73
  10  -9  -2    1.60    0.92
 -10   9   2   -0.43    0.94
  10 -10  -2   -0.47    0.77
  10 -10  -2   -1.23    0.79
 -10  10   2    0.41    0.92
  10 -11  -2    3.06    1.07
 -10  11   2    2.98    1.14
  10 -12  -2    1.22    0.99
 -10  12   2    0.60    1.05
 -10  12   2    0.49    1.13
  11  11  -2    1.64    1.08
 -11 -11   2    1.22    1.19
  11  10  -2    1.00    0.97
 -11 -10   2    0.31    1.09
  11   9  -2   -0.49    0.83
 -11  -9   2   -0.39    0.85
  11   8  -2    0.72    0.93
 -11  -8   2    2.42    1.01
  11   7  -2    1.43    0.81
 -11  -7   2    1.93    0.89
  11   6  -2    7.75    1.10
 -11  -6   2    8.50    1.18
  11   5  -2   -0.23    0.66
 -11  -5   2    1.87    0.64
 -11  -5   2    1.26    0.75
  11   4  -2   -0.70    0.59
 -11  -4   2   -0.65    0.53
  11   3  -2    7.86    0.98
 -11  -3   2    6.55    0.83
  11   2  -2    1.00    0.58
  11   2  -2   -0.23    0.66
 -11  -2   2   -0.15    0.46
  11   1  -2   -0.08    0.67
  11   1  -2    0.12    0.58
 -11  -1   2   -0.22    0.45
  11   0  -2    0.10    0.64
  11   0  -2   -0.48    0.47
  11   0  -2   -1.33    0.57
 -11   0   2    0.03    0.64
  11  -1  -2    0.15    0.68
  11  -1  -2   -0.42    0.59
  11  -1  -2   -0.11    0.51
 -11   1   2    0.41    0.69
  11  -2  -2    0.68    0.54
  11  -2  -2   -0.50    0.57
 -11   2   2   -0.47    0.63
 -11   2   2    0.94    0.64
  11  -3  -2    8.03    0.86
  11  -3  -2    7.52    1.05
 -11   3   2    8.49    1.10
  11  -4  -2    0.17    0.54
  11  -4  -2   -0.07    0.63
 -11   4   2    0.03    0.76
  11  -5  -2    0.83    0.75
  11  -5  -2   -0.50    0.58
 -11   5   2   -0.24    0.66
  11  -6  -2    6.58    1.11
  11  -6  -2    8.44    0.97
 -11   6   2    8.56    1.21
  11  -7  -2    1.85    0.79
  11  -7  -2    1.13    0.79
 -11   7   2    0.21    0.94
  11  -8  -2    0.61    0.84
  11  -8  -2    1.33    0.78
 -11   8   2   -0.91    0.83
  11  -9  -2    0.83    0.82
  11  -9  -2    0.38    0.83
 -11   9   2   -0.48    1.00
  11 -10  -2    0.66    0.90
  11 -10  -2   -0.62    0.89
 -11  10   2    0.29    1.09
  11 -11  -2    2.46    1.00
 -11  11   2    4.08    1.30
  12  10  -2    1.32    0.99
 -12 -10   2    2.32    1.26
  12   9  -2    0.99    0.98
 -12  -9   2    0.99    1.02
  12   8  -2    1.21    0.86
 -12  -8   2    1.39    0.96
  12   7  -2   -0.26    0.76
 -12  -7   2    0.29    0.95
  12   6  -2    2.92    0.89
 -12  -6   2    5.29    1.12
  12   5  -2    1.31    0.77
 -12  -5   2   -0.12    0.74
  12   4  -2    1.50    0.75
 -12  -4   2    2.53    0.82
  12   3  -2   -0.03    0.85
 -12  -3   2   -0.19    0.66
  12   2  -2   -0.68    0.75
 -12  -2   2   -0.01    0.65
  12   1  -2    1.41    0.66
  12   1  -2    1.12    0.72
 -12  -1   2    1.85    0.73
  12   0  -2    0.66    0.80
  12   0  -2    0.68    0.66
  12   0  -2    1.11    0.61
 -12   0   2    0.68    0.64
  12  -1  -2    2.02    0.63
  12  -1  -2    2.39    0.79
  12  -1  -2    2.06    0.73
 -12   1   2    0.45    0.66
  12  -2  -2   -0.49    0.54
  12  -2  -2   -0.21    0.66
 -12   2   2   -0.01    0.76
  12  -3  -2    0.62    0.67
  12  -3  -2   -0.28    0.59
 -12   3   2    1.32    0.73
  12  -4  -2    1.27    0.75
  12  -4  -2    0.31    0.65
 -12   4   2    2.00    0.81
  12  -5  -2    0.20    0.67
  12  -5  -2   -0.97    0.77
 -12   5   2    0.68    0.74
  12  -6  -2    2.77    0.89
  12  -6  -2    3.50    0.85
 -12   6   2    3.65    1.01
  12  -7  -2    0.52    0.84
  12  -7  -2    0.57    0.77
 -12   7   2    0.06    0.98
  12  -8  -2   -0.28    0.82
  12  -8  -2    0.94    0.72
 -12   8   2   -0.56    0.96
  12  -9  -2    0.70    0.88
  12  -9  -2    0.45    0.88
 -12   9   2   -0.07    0.94
  12 -10  -2    0.24    0.96
  12 -10  -2   -0.08    0.88
 -12  10   2    0.13    1.07
  13   9  -2    0.39    0.97
 -13  -9   2    1.78    1.16
  13   8  -2   -0.54    0.85
 -13  -8   2   -0.34    0.92
  13   7  -2    3.37    0.98
 -13  -7   2    3.47    1.09
  13   6  -2   -0.12    0.80
 -13  -6   2    2.48    0.99
  13   5  -2    4.72    0.98
 -13  -5   2    3.40    1.00
  13   4  -2    0.92    0.84
 -13  -4   2    1.34    0.86
  13   3  -2   -0.23    0.90
 -13  -3   2    0.32    0.86
  13   2  -2    4.88    0.99
 -13  -2   2    6.16    1.03
  13   1  -2   -0.16    0.83
 -13  -1   2    2.25    0.81
  13   0  -2    0.69    0.89
  13   0  -2   -0.08    0.63
 -13   0   2    2.05    0.76
  13  -1  -2    0.52    0.72
  13  -2  -2    4.40    0.96
 -13   2   2    4.42    1.00
  13  -3  -2   -0.98    0.69
 -13   3   2    0.30    0.74
  13  -4  -2   -1.65    0.81
 -13   4   2   -0.38    0.85
  13  -5  -2    5.14    1.11
 -13   5   2    2.79    1.05
  13  -6  -2   -0.26    0.79
 -13   6   2    0.48    0.88
  13  -7  -2    4.60    1.04
 -13   7   2    2.46    1.19
  13  -8  -2   -0.24    0.81
 -13   8   2    0.10    0.96
  13  -9  -2   -0.94    0.93
 -13   9   2   -0.52    1.20
  14   8  -2    0.76    1.09
 -14  -8   2    1.95    1.38
  14   7  -2    2.35    1.23
 -14  -7   2    3.27    1.33
  14   6  -2    8.88    1.36
 -14  -6   2    9.07    1.41
  14   5  -2    3.32    1.19
 -14  -5   2    4.57    1.10
  14   4  -2    6.96    1.32
 -14  -4   2    8.15    1.26
  14   3  -2    0.85    1.03
 -14  -3   2    1.30    0.87
  14   2  -2    5.35    1.17
 -14  -2   2    4.97    1.18
  14   1  -2    0.37    0.83
 -14  -1   2    2.45    0.96
  14   0  -2    2.46    0.91
  14   0  -2    1.77    0.99
 -14   0   2    1.84    0.85
  14  -1  -2    0.74    0.81
 -14   1   2    0.22    0.83
  14  -2  -2    6.71    1.10
 -14   2   2    4.68    1.16
  14  -3  -2    2.25    0.95
 -14   3   2    1.03    0.98
  14  -4  -2    5.94    1.10
 -14   4   2    8.38    1.30
  14  -5  -2    4.79    1.05
 -14   5   2    2.89    1.12
  14  -6  -2    8.22    1.34
 -14   6   2    8.30    1.32
  14  -7  -2    1.70    0.94
 -14   7   2   -0.05    1.16
  14  -8  -2    0.22    0.90
  15   7  -2    1.44    1.25
  15   6  -2   -0.32    1.05
 -15  -6   2    1.73    1.16
  15   5  -2    3.75    1.31
 -15  -5   2    2.57    1.12
  15   4  -2    0.11    1.12
 -15  -4   2    0.84    0.99
  15   3  -2   -0.23    0.92
 -15  -3   2    0.64    1.12
  15   2  -2   -0.78    1.04
 -15  -2   2    0.70    0.93
  15   1  -2   -0.56    1.02
 -15  -1   2    0.72    0.98
  15   0  -2    0.17    0.91
  15  -1  -2    0.00    0.90
 -15   1   2    0.31    0.88
  15  -2  -2   -0.34    0.77
 -15   2   2    1.15    0.90
  15  -3  -2    0.05    0.92
 -15   3   2    1.50    0.99
  15  -4  -2    0.56    0.87
 -15   4   2   -1.40    0.95
  15  -5  -2    2.62    1.15
 -15   5   2    1.04    1.13
  15  -6  -2    0.01    0.89
 -16  -5   2    0.53    1.25
  16   4  -2    1.77    1.33
 -16  -4   2    1.02    1.27
  16   3  -2   -0.33    1.02
 -16  -3   2    0.88    1.05
  16   2  -2    2.70    1.34
 -16  -2   2   -0.23    1.13
  16   1  -2    2.92    1.27
 -16   1   2    2.72    1.22
  16  -2  -2   -0.86    1.01
 -16   2   2   -0.24    1.00
  16  -3  -2    1.11    0.97
  16  -4  -2    1.53    0.99
 -16   3  -3    0.68    1.15
  16  -3   3   -0.46    1.09
 -16   2  -3    2.29    1.36
  16  -2   3    0.84    0.97
 -16   1  -3    1.27    1.08
  16   1   3   -1.09    1.22
 -16  -2  -3   -1.22    1.09
  16   2   3    0.80    1.22
 -16  -3  -3   -1.44    1.25
  16   3   3    0.90    1.24
 -15   6  -3   -1.91    1.26
 -15   5  -3   -0.40    1.23
  15  -5   3    1.88    1.15
 -15   4  -3    0.25    1.03
  15  -4   3    1.04    0.90
 -15   3  -3    1.19    1.02
  15  -3   3    1.16    0.90
 -15   2  -3    0.06    0.99
  15  -2   3   -0.43    0.90
 -15   1  -3    7.23    1.37
  15  -1   3    5.01    1.13
  15   0   3    0.75    1.06
  15   1   3    6.24    1.26
 -15  -2  -3   -0.28    1.10
  15   2   3    0.73    1.01
 -15  -3  -3    1.11    1.08
  15   3   3    1.18    1.16
 -15  -4  -3   -0.63    1.03
  15   4   3   -0.35    0.98
 -15  -5  -3   -1.76    1.21
  15   5   3   -0.40    1.06
 -15  -6  -3   -0.39    1.24
  15   6   3   -0.67    1.13
 -14   8  -3   -0.90    1.19
 -14   7  -3    0.19    1.13
  14  -7   3   -1.01    0.96
 -14   6  -3    0.37    1.06
  14  -6   3   -0.12    0.84
 -14   5  -3   -1.66    1.02
  14  -5   3    0.35    0.84
 -14   4  -3    0.74    0.93
  14  -4   3   -0.62    0.84
 -14   3  -3    1.16    0.91
  14  -3   3    0.62    0.79
 -14   2  -3   -0.68    0.85
  14  -2   3    0.38    0.82
 -14   1  -3    2.22    1.13
  14  -1   3    4.08    0.99
  14   0   3   -1.24    0.73
  14   0   3   -1.89    0.82
 -14  -1  -3    2.62    1.12
  14   1   3    1.93    0.95
 -14  -2  -3    0.20    0.93
  14   2   3   -0.23    0.85
 -14  -3  -3    0.00    1.08
  14   3   3   -1.55    0.79
 -14  -4  -3    1.26    1.17
  14   4   3    0.46    0.91
 -14  -5  -3    1.26    1.19
  14   5   3   -0.44    0.95
 -14  -6  -3   -1.57    1.03
  14   6   3   -0.02    1.02
 -14  -7  -3    1.27    1.23
  14   7   3    0.53    1.03
 -13   9  -3    2.11    1.43
 -13   8  -3   -0.07    1.25
  13  -8   3    0.28    0.99
 -13   7  -3    5.55    1.38
  13  -7   3    6.74    1.28
 -13   6  -3    6.80    1.26
  13  -6   3    4.99    1.07
 -13   5  -3    6.80    1.23
  13  -5   3    7.73    1.21
 -13   4  -3    0.77    0.87
  13  -4   3    1.33    0.91
 -13   3  -3    7.30    1.27
  13  -3   3    7.87    1.19
 -13   2  -3    1.56    0.89
  13  -2   3    1.95    0.84
  13  -1   3   19.34    1.55
 -13   0  -3    0.94    0.92
  13   0   3    1.55    1.04
  13   0   3    1.84    0.72
 -13  -1  -3   14.74    1.50
  13   1   3   14.36    1.52
  13   1   3   15.86    1.31
 -13  -2  -3    0.52    0.90
  13   2   3    1.20    0.99
 -13  -3  -3    5.98    1.21
  13   3   3    8.17    1.24
 -13  -4  -3    0.25    1.05
  13   4   3   -0.42    0.84
 -13  -5  -3    6.34    1.41
  13   5   3   10.87    1.40
 -13  -6  -3    6.40    1.37
  13   6   3    8.41    1.38
 -13  -7  -3    6.62    1.42
  13   7   3    6.20    1.22
 -13  -8  -3   -0.84    1.26
  13   8   3    0.02    0.90
  13   9   3    2.16    1.15
 -12  10  -3    0.02    1.24
  12 -10   3    1.00    0.97
 -12   9  -3    0.63    1.12
  12  -9   3    0.61    0.92
 -12   8  -3    0.90    1.00
  12  -8   3   -0.80    0.70
 -12   7  -3    0.69    0.97
  12  -7   3    1.62    0.85
 -12   6  -3    2.82    1.05
  12  -6   3    4.31    0.99
 -12   5  -3   -0.06    0.81
  12  -5   3    0.17    0.71
 -12   4  -3    3.21    0.95
  12  -4   3    3.90    0.90
 -12   3  -3    0.53    0.80
  12  -3   3    0.65    0.78
 -12   2  -3    2.22    0.85
  12  -2   3    2.12    0.74
 -12   1  -3    0.83    0.80
  12  -1   3    1.69    0.93
  12  -1   3    0.78    0.79
 -12   0  -3    0.34    0.83
  12   0   3   -0.86    0.60
  12   0   3    0.52    0.80
 -12  -1  -3    0.25    0.75
  12   1   3    0.85    0.86
  12   1   3    1.08    0.66
 -12  -2  -3    3.10    1.02
  12   2   3    2.48    1.07
 -12  -3  -3    1.32    0.97
  12   3   3    0.11    0.85
 -12  -4  -3    5.58    1.09
  12   4   3    4.73    1.07
 -12  -5  -3    0.40    0.88
  12   5   3    1.46    0.92
 -12  -6  -3    3.25    1.23
  12   6   3    2.07    0.88
 -12  -7  -3    0.80    1.13
  12   7   3    1.61    0.87
 -12  -8  -3   -0.81    1.01
  12   8   3    1.21    0.89
 -12  -9  -3    0.22    1.16
  12   9   3    1.11    1.04
 -12 -10  -3    0.74    1.26
  12  10   3    2.10    1.09
 -11  11  -3    0.32    1.15
  11 -11   3   -0.83    0.93
 -11  10  -3    3.92    1.32
  11 -10   3    3.62    1.05
 -11   9  -3    2.73    1.10
  11  -9   3    1.98    0.93
 -11   8  -3    0.73    1.10
  11  -8   3   -1.08    0.66
 -11   7  -3   11.77    1.46
  11  -7   3    9.30    1.19
 -11   6  -3    5.31    1.06
  11  -6   3    3.89    0.91
 -11   5  -3    1.51    0.86
  11  -5   3    2.86    0.83
 -11   4  -3   13.13    1.29
  11  -4   3    8.55    1.08
 -11   3  -3   10.82    1.22
  11  -3   3   11.84    1.21
 -11   2  -3   24.10    1.60
  11  -2   3   25.39    1.56
 -11   1  -3   11.68    1.18
  11  -1   3   10.91    1.18
  11  -1   3   12.33    1.15
 -11   0  -3   26.45    1.74
  11   0   3   27.92    1.74
  11   0   3   25.28    1.52
 -11  -1  -3   11.46    1.27
  11   1   3    8.74    1.11
  11   1   3   11.33    1.06
 -11  -2  -3   23.85    1.67
  11   2   3   23.56    1.37
  11   2   3   24.90    1.80
 -11  -3  -3    8.69    1.21
  11   3   3   11.63    1.23
 -11  -4  -3    9.67    1.26
  11   4   3   10.32    1.16
 -11  -5  -3    1.72    0.92
  11   5   3    3.00    0.85
 -11  -6  -3    4.81    1.14
  11   6   3    6.53    1.09
 -11  -7  -3    8.98    1.37
  11   7   3    9.28    1.25
 -11  -8  -3    0.13    1.00
  11   8   3    1.48    0.88
 -11  -9  -3    1.92    1.22
  11   9   3    2.87    1.00
 -11 -10  -3    3.45    1.37
  11  10   3    2.04    1.01
 -11 -11  -3    1.32    1.34
 -10  12  -3    0.90    1.23
  10 -12   3   -0.06    0.93
  10 -12   3    2.02    1.24
 -10  11  -3   -0.04    1.09
  10 -11   3    1.34    1.02
  10 -11   3    0.34    0.90
 -10  10  -3    1.31    1.04
  10 -10   3    0.67    0.89
  10 -10   3    0.21    0.75
 -10   9  -3   -0.62    0.96
  10  -9   3   -0.04    0.78
  10  -9   3    0.97    0.75
 -10   8  -3    0.80    0.92
  10  -8   3    2.67    0.86
  10  -8   3    1.03    0.74
 -10   7  -3    1.48    1.01
  10  -7   3    1.43    0.72
  10  -7   3    3.33    0.82
 -10   6  -3   -1.16    0.68
  10  -6   3   -0.63    0.67
  10  -6   3    0.80    0.64
 -10   5  -3    7.29    1.12
  10  -5   3    6.12    0.92
  10  -5   3    5.50    0.75
 -10   4  -3   -1.19    0.76
  10  -4   3   -0.50    0.48
  10  -4   3   -0.58    0.68
 -10   3  -3   -0.17    0.72
  10  -3   3   -0.09    0.48
  10  -3   3   -0.54    0.67
 -10   2  -3    0.24    0.67
 -10   2  -3    0.98    0.74
  10  -2   3    0.26    0.76
 -10   1  -3    3.36    0.84
  10  -1   3    1.25    0.69
  10  -1   3    1.24    0.75
 -10   0  -3   -0.59    0.73
  10   0   3   -0.28    0.62
  10   0   3    0.61    0.63
 -10  -1  -3    1.62    0.74
  10   1   3    1.58    0.64
  10   1   3    1.01    0.69
 -10  -2  -3    1.02    0.90
  10   2   3    0.60    0.70
  10   2   3   -0.24    0.53
 -10  -3  -3   -0.44    0.78
  10   3   3   -0.50    0.50
  10   3   3    0.78    0.67
 -10  -4  -3    0.03    0.76
  10   4   3   -0.12    0.65
 -10  -5  -3    5.88    1.08
  10   5   3    5.44    0.91
 -10  -6  -3    0.35    0.80
  10   6   3   -0.16    0.65
 -10  -7  -3    2.67    1.14
  10   7   3    1.44    0.77
 -10  -8  -3    2.07    1.17
  10   8   3    0.81    0.88
 -10  -9  -3   -0.50    0.96
  10   9   3   -0.45    0.85
 -10 -10  -3    1.04    1.24
  10  10   3   -0.35    0.78
 -10 -11  -3   -1.96    1.03
  10  11   3    0.02    0.91
 -10 -12  -3   -0.08    1.25
  -9  12  -3    0.12    1.09
   9 -12   3    0.89    0.92
   9 -12   3    1.55    1.11
  -9  11  -3    1.41    1.12
   9 -11   3    1.25    0.96
   9 -11   3    0.55    0.88
  -9  10  -3   -0.46    1.04
   9 -10   3    1.06    0.79
   9 -10   3    2.91    0.97
  -9   9  -3   -0.08    1.01
   9  -9   3   -0.58    0.66
   9  -9   3   -0.18    0.71
  -9   8  -3   -0.13    0.81
   9  -8   3    0.14    0.63
   9  -8   3    1.36    0.75
  -9   7  -3    0.94    0.89
   9  -7   3    1.87    0.72
   9  -7   3    1.73    0.71
  -9   6  -3   22.07    1.63
   9  -6   3   22.46    1.36
   9  -6   3   22.49    1.42
  -9   5  -3   27.44    1.67
   9  -5   3   27.46    1.43
   9  -5   3   25.93    1.56
  -9   4  -3    2.00    0.78
   9  -4   3    3.31    0.75
   9  -4   3    3.50    0.63
  -9   3  -3    6.51    0.95
   9  -3   3    6.50    0.66
   9  -3   3    6.33    0.83
  -9   2  -3    2.65    0.70
  -9   2  -3    1.97    0.73
   9  -2   3    3.83    0.76
   9  -2   3    2.29    0.51
  -9   1  -3    0.46    0.66
   9  -1   3    1.42    0.67
   9  -1   3    0.75    0.60
   9  -1   3    0.30    0.39
  -9   0  -3    1.54    0.73
   9   0   3    3.26    0.71
   9   0   3    2.81    0.45
   9   0   3    2.78    0.59
  -9  -1  -3    0.29    0.35
  -9  -1  -3    0.42    0.75
   9   1   3    0.45    0.58
   9   1   3    0.21    0.53
  -9  -2  -3    2.87    0.81
   9   2   3    1.54    0.53
   9   2   3    2.82    0.71
  -9  -3  -3    5.38    1.08
   9   3   3    5.59    0.87
   9   3   3    5.52    0.67
  -9  -4  -3    2.97    0.88
   9   4   3    1.83    0.73
  -9  -5  -3   27.40    1.80
   9   5   3   27.40    1.64
  -9  -6  -3   20.13    1.67
   9   6   3   20.46    1.54
  -9  -7  -3    0.01    0.81
   9   7   3    0.16    0.69
  -9  -8  -3    1.48    0.99
   9   8   3    1.26    0.78
  -9  -9  -3    0.86    1.07
   9   9   3    0.21    0.70
  -9 -10  -3    0.27    1.13
   9  10   3    1.13    0.86
  -9 -11  -3    0.99    1.19
   9  11   3    0.04    1.04
  -9 -12  -3   -0.54    1.31
   9  12   3   -0.15    0.90
  -8  13  -3    1.22    1.22
   8 -13   3    0.39    0.95
   8 -13   3    2.91    1.11
  -8  12  -3   -0.14    1.18
   8 -12   3   -1.03    0.76
   8 -12   3    0.69    1.00
  -8  11  -3    1.29    1.14
   8 -11   3    0.69    0.83
   8 -11   3    2.90    0.96
  -8  10  -3    1.46    1.00
   8 -10   3    2.22    0.87
   8 -10   3    2.16    0.84
  -8   9  -3   -0.74    0.80
   8  -9   3    1.36    0.66
   8  -9   3    0.36    0.82
  -8   8  -3    0.55    0.90
   8  -8   3    1.45    0.74
   8  -8   3    1.02    0.68
  -8   7  -3    2.66    0.92
   8  -7   3    1.92    0.75
   8  -7   3    3.85    0.93
  -8   6  -3    4.26    0.93
   8  -6   3    3.18    0.73
   8  -6   3    2.58    0.73
  -8   5  -3    2.12    0.75
   8  -5   3    0.41    0.62
   8  -5   3    1.54    0.58
  -8   4  -3    1.88    0.73
   8  -4   3    3.45    0.57
   8  -4   3    2.84    0.65
  -8   3  -3    2.51    0.69
  -8   3  -3    3.63    0.63
   8  -3   3    3.07    0.65
   8  -3   3    3.06    0.48
  -8   2  -3   10.86    0.90
  -8   2  -3    7.82    0.91
   8  -2   3    8.79    0.84
   8  -2   3    8.28    0.64
  -8   1  -3    2.01    0.61
   8  -1   3    2.65    0.67
   8  -1   3    2.55    0.56
   8  -1   3    3.30    0.43
  -8   0  -3   -0.52    0.49
   8   0   3    2.06    0.55
   8   0   3    0.54    0.29
   8   0   3    0.68    0.48
  -8  -1  -3    1.44    0.64
  -8  -1  -3    2.39    0.37
   8   1   3    2.15    0.53
   8   1   3    3.41    0.65
  -8  -2  -3    8.82    0.64
  -8  -2  -3    9.92    1.08
   8   2   3    9.26    0.76
   8   2   3    9.38    0.93
  -8  -3  -3    3.13    0.50
  -8  -3  -3    3.08    0.79
   8   3   3    2.82    0.71
  -8  -4  -3    1.63    0.78
  -8  -4  -3    2.42    0.52
   8   4   3    2.70    0.71
   8   4   3    3.04    0.50
  -8  -5  -3    1.50    0.64
  -8  -5  -3    2.45    0.81
   8   5   3    2.64    0.73
  -8  -6  -3    2.79    0.78
  -8  -6  -3    2.34    0.92
   8   6   3    2.96    0.78
  -8  -7  -3    3.56    0.82
  -8  -7  -3    1.61    0.88
   8   7   3    3.93    0.84
  -8  -8  -3    2.17    0.84
  -8  -8  -3    2.01    0.93
   8   8   3    1.58    0.83
  -8  -9  -3   -0.40    0.83
   8   9   3    1.22    0.75
  -8 -10  -3    1.88    1.08
   8  10   3    0.63    0.77
  -8 -11  -3    0.57    1.16
   8  11   3    0.23    0.82
  -8 -12  -3    0.87    1.29
   8  12   3    0.80    1.01
  -8 -13  -3    0.31    1.46
  -7  13  -3   -0.51    1.07
   7 -13   3   -1.28    0.78
   7 -13   3    0.43    0.96
  -7  12  -3    2.00    1.08
   7 -12   3    2.98    0.99
   7 -12   3    2.14    0.86
  -7  11  -3    1.36    0.99
   7 -11   3    2.12    0.98
   7 -11   3   -1.08    0.54
  -7  10  -3    2.26    0.99
   7 -10   3    1.95    0.87
   7 -10   3    0.96    0.72
  -7   9  -3    0.47    0.79
   7  -9   3    1.18    0.75
   7  -9   3    0.18    0.64
  -7   8  -3    1.27    0.81
   7  -8   3    1.72    0.65
   7  -8   3    0.95    0.65
  -7   7  -3    1.05    0.85
   7  -7   3   -0.05    0.57
   7  -7   3    0.41    0.68
  -7   6  -3   21.14    1.54
   7  -6   3   22.26    1.32
   7  -6   3   21.77    1.34
  -7   5  -3    4.22    0.79
   7  -5   3    3.17    0.63
   7  -5   3    3.68    0.59
  -7   4  -3   30.47    1.31
  -7   4  -3   32.84    1.56
   7  -4   3   25.44    1.43
   7  -4   3   31.82    1.36
  -7   3  -3    0.87    0.44
  -7   3  -3    1.74    0.63
   7  -3   3    1.12    0.38
   7  -3   3    0.92    0.49
  -7   2  -3   32.28    1.46
  -7   2  -3   34.82    1.57
   7  -2   3   35.22    1.51
   7  -2   3   33.89    1.31
  -7   1  -3    2.16    0.53
   7  -1   3    3.20    0.37
   7  -1   3    3.27    0.55
   7  -1   3    3.30    0.56
  -7   0  -3   11.17    0.87
   7   0   3    9.48    0.55
   7   0   3    9.30    0.74
   7   0   3    9.23    0.82
  -7  -1  -3    2.64    0.33
  -7  -1  -3    1.91    0.57
   7   1   3    2.92    0.55
   7   1   3    2.73    0.48
  -7  -2  -3   31.36    1.61
  -7  -2  -3   33.19    1.28
   7   2   3   34.53    1.54
   7   2   3   34.64    1.38
  -7  -3  -3    1.11    0.64
  -7  -3  -3    1.51    0.38
   7   3   3    0.68    0.47
   7   3   3    0.78    0.38
  -7  -4  -3   28.32    1.64
  -7  -4  -3   32.20    1.34
   7   4   3   29.67    1.24
   7   4   3   31.36    1.53
  -7  -5  -3    4.84    0.68
  -7  -5  -3    5.12    0.94
   7   5   3    3.79    0.73
  -7  -6  -3   20.17    1.57
  -7  -6  -3   20.07    1.31
   7   6   3   20.84    1.37
  -7  -7  -3    0.65    0.68
  -7  -7  -3   -0.23    0.80
   7   7   3   -0.75    0.71
  -7  -8  -3    0.54    0.93
  -7  -8  -3    0.18    0.82
   7   8   3    0.25    0.64
  -7  -9  -3   -0.59    0.85
  -7  -9  -3   -1.25    0.83
   7   9   3   -0.03    0.69
  -7 -10  -3    0.41    0.91
  -7 -10  -3    0.80    0.92
   7  10   3    1.29    0.77
  -7 -11  -3    2.34    1.18
  -7 -11  -3    1.03    0.89
   7  11   3    0.17    0.76
  -7 -12  -3    1.82    1.26
  -7 -12  -3    1.25    1.08
   7  12   3    0.98    0.93
  -7 -13  -3   -2.02    1.37
   7  13   3    0.71    0.94
  -6  14  -3    2.44    1.27
   6 -14   3   -0.55    0.98
  -6  13  -3    2.32    1.29
   6 -13   3    3.14    1.19
  -6  12  -3    4.25    1.28
   6 -12   3    3.06    0.83
   6 -12   3    1.84    0.92
  -6  11  -3    6.87    1.21
   6 -11   3    5.45    1.14
   6 -11   3    6.04    0.95
  -6  10  -3    1.13    0.96
   6 -10   3    0.32    0.74
   6 -10   3   -0.39    0.59
  -6   9  -3    4.33    0.96
   6  -9   3    4.26    0.82
   6  -9   3    4.01    0.94
  -6   8  -3    0.61    0.85
   6  -8   3    0.02    0.68
   6  -8   3    0.20    0.57
  -6   7  -3    1.27    0.83
   6  -7   3   -0.62    0.66
   6  -7   3    1.49    0.60
  -6   6  -3    6.31    0.93
   6  -6   3    5.89    0.79
   6  -6   3    5.95    0.84
  -6   5  -3   -0.27    0.54
   6  -5   3    0.58    0.47
   6  -5   3    0.06    0.43
  -6   4  -3    2.35    0.40
  -6   4  -3    1.74    0.56
   6  -4   3    2.55    0.49
   6  -4   3    1.63    0.49
  -6   3  -3    9.47    0.67
  -6   3  -3    9.23    0.82
   6  -3   3    9.36    0.67
   6  -3   3    9.82    0.82
  -6   2  -3   14.81    0.86
  -6   2  -3   14.85    0.93
   6  -2   3   15.44    0.94
   6  -2   3   13.54    0.70
  -6   1  -3    0.29    0.40
   6  -1   3    0.23    0.37
   6  -1   3    0.47    0.24
   6  -1   3    0.34    0.39
  -6   0  -3   -0.94    0.41
   6   0   3    0.19    0.20
   6   0   3    0.36    0.38
   6   0   3   -0.86    0.33
  -6  -1  -3    0.11    0.49
  -6  -1  -3    0.52    0.21
   6   1   3    0.54    0.39
   6   1   3    0.15    0.31
  -6  -2  -3   13.65    0.68
  -6  -2  -3   16.97    1.09
   6   2   3   14.17    0.76
   6   2   3   13.78    0.90
  -6  -3  -3    9.87    0.92
  -6  -3  -3    8.63    0.61
   6   3   3    9.26    0.63
   6   3   3    9.03    0.81
  -6  -4  -3    1.81    0.43
  -6  -4  -3    2.76    0.66
   6   4   3    2.72    0.39
   6   4   3    2.22    0.54
  -6  -5  -3    0.45    0.48
  -6  -5  -3    0.80    0.65
   6   5   3    0.55    0.54
   6   5   3    0.82    0.34
  -6  -6  -3    5.96    0.80
  -6  -6  -3    7.16    1.07
   6   6   3    5.66    0.84
  -6  -7  -3   -0.24    0.62
  -6  -7  -3    0.23    0.74
   6   7   3   -0.58    0.56
  -6  -8  -3    0.33    0.84
  -6  -8  -3   -0.12    0.90
   6   8   3    0.95    0.67
  -6  -9  -3    4.56    1.09
  -6  -9  -3    5.86    1.06
   6   9   3    4.66    0.90
  -6 -10  -3   -0.46    0.75
  -6 -10  -3   -0.27    0.95
   6  10   3   -0.88    0.59
  -6 -11  -3    3.24    1.20
  -6 -11  -3    5.43    1.09
   6  11   3    3.71    0.96
  -6 -12  -3    2.26    1.22
  -6 -12  -3    2.14    1.16
   6  12   3    2.59    0.92
  -6 -13  -3    3.60    1.12
   6  13   3    3.28    1.05
  -6 -14  -3    0.23    1.10
  -5  14  -3   -0.02    1.05
   5 -14   3   -0.12    0.97
  -5  13  -3    5.00    1.33
   5 -13   3    5.18    1.23
  -5  12  -3    0.16    0.93
   5 -12   3    0.54    0.91
   5 -12   3   -0.18    0.71
  -5  11  -3    6.66    1.21
   5 -11   3    9.89    1.36
   5 -11   3   10.13    1.08
  -5  10  -3    4.26    1.06
   5 -10   3    4.42    0.83
   5 -10   3    4.98    1.03
  -5   9  -3    1.08    0.84
   5  -9   3    0.47    0.62
   5  -9   3   -0.18    0.74
  -5   8  -3   35.48    1.92
   5  -8   3   40.84    1.96
   5  -8   3   33.13    1.73
  -5   7  -3   12.16    1.20
   5  -7   3   10.25    0.91
   5  -7   3    9.72    0.99
  -5   6  -3    4.59    0.78
   5  -6   3    5.39    0.72
   5  -6   3    6.74    0.74
  -5   5  -3    0.22    0.50
   5  -5   3    0.65    0.40
   5  -5   3    0.17    0.40
  -5   4  -3    0.66    0.46
  -5   4  -3    1.65    0.30
   5  -4   3    1.51    0.43
   5  -4   3    1.53    0.44
  -5   3  -3    6.56    0.51
  -5   3  -3    6.80    0.69
   5  -3   3    6.98    0.56
   5  -3   3    5.70    0.61
  -5   2  -3   83.93    2.90
  -5   2  -3   83.20    2.90
   5  -2   3   84.75    2.76
   5  -2   3   84.85    2.90
  -5   1  -3    2.68    0.42
   5  -1   3    1.69    0.36
   5  -1   3    2.53    0.27
   5  -1   3    2.66    0.44
  -5   0  -3  195.90    6.58
   5   0   3  200.80    6.31
   5   0   3  196.26    6.28
   5   0   3  203.87    6.16
  -5  -1  -3    2.52    0.48
  -5  -1  -3    2.47    0.25
   5   1   3    2.42    0.37
   5   1   3    2.39    0.44
  -5  -2  -3   84.69    2.74
  -5  -2  -3   84.87    3.07
   5   2   3   84.31    2.91
   5   2   3   83.31    2.78
  -5  -3  -3    6.31    0.50
  -5  -3  -3    6.40    0.71
   5   3   3    7.33    0.51
   5   3   3    6.31    0.63
  -5  -4  -3    1.15    0.53
  -5  -4  -3    0.72    0.36
   5   4   3    0.78    0.44
   5   4   3    1.38    0.31
  -5  -5  -3    0.64    0.48
  -5  -5  -3    0.20    0.54
   5   5   3    0.28    0.27
   5   5   3    0.69    0.47
  -5  -6  -3    6.44    0.80
  -5  -6  -3    4.71    0.84
   5   6   3    5.73    0.77
  -5  -7  -3   12.05    1.11
  -5  -7  -3   11.75    1.18
   5   7   3   12.11    1.07
  -5  -8  -3   35.40    1.94
  -5  -8  -3   34.22    1.83
   5   8   3   37.05    1.84
  -5  -9  -3   -0.90    0.76
  -5  -9  -3    1.49    0.93
   5   9   3   -0.19    0.69
  -5 -10  -3    3.73    0.93
  -5 -10  -3    3.46    1.06
   5  10   3    4.48    0.93
  -5 -11  -3    8.76    1.34
  -5 -11  -3    9.25    1.34
   5  11   3    8.64    1.20
  -5 -12  -3   -0.51    1.09
  -5 -12  -3    0.37    0.91
   5  12   3   -0.08    0.71
  -5 -13  -3    2.40    1.17
   5  13   3    3.42    1.01
  -5 -14  -3    0.05    1.03
   5  14   3    0.74    1.00
  -4  14  -3    3.83    1.20
   4 -14   3    2.90    1.23
  -4  13  -3    2.67    1.06
   4 -13   3    0.95    0.99
  -4  12  -3    0.60    0.90
   4 -12   3    0.05    0.96
  -4  11  -3   -0.42    0.82
   4 -11   3   -0.11    0.55
   4 -11   3    0.51    0.95
  -4  10  -3    1.45    0.86
   4 -10   3    4.19    0.95
   4 -10   3    1.55    0.64
  -4   9  -3    2.32    0.88
   4  -9   3    0.21    0.56
   4  -9   3    0.21    0.77
  -4   8  -3    0.38    0.74
   4  -8   3   -0.09    0.52
   4  -8   3   -0.13    0.68
  -4   7  -3    6.77    0.91
   4  -7   3    8.04    0.82
   4  -7   3    7.62    0.95
  -4   6  -3    7.79    0.85
   4  -6   3    6.88    0.78
   4  -6   3    7.18    0.73
  -4   5  -3   18.62    1.07
   4  -5   3   15.86    0.97
   4  -5   3   18.17    0.96
  -4   4  -3    9.77    0.79
  -4   4  -3    9.25    0.46
   4  -4   3   10.46    0.68
   4  -4   3   10.70    0.77
  -4   3  -3    4.33    0.38
  -4   3  -3    4.30    0.56
   4  -3   3    3.96    0.44
   4  -3   3    3.33    0.46
  -4   2  -3   17.44    0.79
  -4   2  -3   17.21    0.88
   4  -2   3   17.02    0.84
   4  -2   3   17.11    0.74
  -4   1  -3    8.10    0.60
   4  -1   3    9.46    0.45
   4  -1   3    9.21    0.59
   4  -1   3    9.33    0.61
  -4   0  -3    0.03    0.30
   4   0   3   -0.07    0.23
   4   0   3   -0.22    0.27
   4   0   3    0.08    0.14
  -4  -1  -3    9.52    0.43
  -4  -1  -3    9.82    0.71
   4   1   3    8.93    0.55
   4   1   3    8.52    0.60
  -4  -2  -3   16.63    0.93
  -4  -2  -3   17.27    0.71
   4   2   3   15.51    0.83
   4   2   3   18.35    0.77
  -4  -3  -3    3.83    0.41
  -4  -3  -3    3.57    0.57
   4   3   3    4.12    0.38
   4   3   3    3.45    0.47
  -4  -4  -3    8.75    0.66
  -4  -4  -3    9.98    0.84
   4   4   3    9.67    0.55
   4   4   3   11.54    0.81
  -4  -5  -3   18.73    0.98
  -4  -5  -3   17.17    1.10
   4   5   3   18.04    0.77
   4   5   3   15.45    0.98
  -4  -6  -3    7.40    0.84
  -4  -6  -3    7.23    0.80
   4   6   3    9.78    0.89
   4   6   3    7.68    0.52
  -4  -7  -3    9.38    1.06
  -4  -7  -3    9.00    0.98
   4   7   3    6.90    0.87
  -4  -8  -3    0.93    0.84
  -4  -8  -3    0.00    0.68
   4   8   3    0.16    0.64
  -4  -9  -3   -0.08    0.87
  -4  -9  -3    0.66    0.86
   4   9   3    0.81    0.80
  -4 -10  -3    1.72    0.93
  -4 -10  -3    2.53    0.98
   4  10   3    1.66    0.80
  -4 -11  -3    0.03    0.80
  -4 -11  -3   -0.63    0.77
   4  11   3   -0.75    0.66
  -4 -12  -3    1.06    1.01
   4  12   3    0.42    0.77
  -4 -13  -3    1.02    0.95
   4  13   3    1.26    0.94
  -4 -14  -3    1.66    1.11
   4  14   3    1.58    0.97
  -3  14  -3    2.84    1.13
   3 -14   3    2.81    1.13
  -3  13  -3    0.18    0.92
   3 -13   3   -0.41    0.87
  -3  12  -3    3.01    0.98
   3 -12   3    2.85    1.11
  -3  11  -3   -0.75    0.72
   3 -11   3    0.50    0.81
  -3  10  -3    0.60    0.78
   3 -10   3    2.50    0.90
   3 -10   3    1.23    0.55
  -3   9  -3    4.34    0.96
   3  -9   3    4.21    0.68
   3  -9   3    3.80    1.03
  -3   8  -3    0.49    0.70
   3  -8   3    0.94    0.47
   3  -8   3    0.38    0.72
  -3   7  -3    4.09    0.74
   3  -7   3    2.84    0.72
   3  -7   3    3.09    0.57
  -3   6  -3   18.96    0.69
  -3   6  -3   20.27    1.17
   3  -6   3   21.18    1.04
   3  -6   3   20.34    1.15
  -3   5  -3   11.04    0.88
  -3   5  -3   10.34    0.41
   3  -5   3    9.48    0.67
   3  -5   3   10.92    0.82
  -3   4  -3   71.05    2.53
  -3   4  -3   72.62    2.33
   3  -4   3   72.94    2.48
   3  -4   3   70.21    2.50
  -3   3  -3   54.20    1.97
  -3   3  -3   55.29    1.85
   3  -3   3   54.99    1.95
   3  -3   3   55.43    1.93
  -3   2  -3   21.12    0.87
  -3   2  -3   22.80    0.95
   3  -2   3   19.18    0.90
   3  -2   3   20.52    0.85
  -3   1  -3   71.91    2.40
   3  -1   3   67.13    2.33
   3  -1   3   67.61    2.33
   3  -1   3   71.27    2.22
  -3   0  -3  377.61   12.15
   3   0   3  382.64   11.54
   3   0   3  377.09   11.58
   3   0   3  381.73   11.62
  -3  -1  -3   68.56    2.51
  -3  -1  -3   72.23    2.24
   3   1   3   70.47    2.37
   3   1   3   72.79    2.34
  -3  -2  -3   19.32    0.99
  -3  -2  -3   21.50    0.81
   3   2   3   21.50    0.92
   3   2   3   20.53    0.83
  -3  -3  -3   51.31    2.02
  -3  -3  -3   54.60    1.84
   3   3   3   53.03    1.91
   3   3   3   53.35    1.77
  -3  -4  -3   69.48    2.46
  -3  -4  -3   74.95    2.65
   3   4   3   71.04    2.32
   3   4   3   70.50    2.50
  -3  -5  -3   12.34    0.91
  -3  -5  -3   10.83    0.85
   3   5   3   10.63    0.59
   3   5   3    9.30    0.80
  -3  -6  -3   18.44    1.18
  -3  -6  -3   21.50    1.14
   3   6   3   17.52    1.07
   3   6   3   19.20    0.83
  -3  -7  -3    3.61    0.76
  -3  -7  -3    3.98    0.74
   3   7   3    3.70    0.70
   3   7   3    2.89    0.41
  -3  -8  -3   -0.71    0.67
  -3  -8  -3   -0.20    0.69
   3   8   3    0.71    0.60
  -3  -9  -3    4.44    0.98
  -3  -9  -3    4.80    0.99
   3   9   3    5.61    0.98
  -3 -10  -3    1.77    0.85
  -3 -10  -3    0.38    0.78
   3  10   3    1.37    0.71
  -3 -11  -3   -0.76    0.88
  -3 -11  -3   -0.09    0.78
   3  11   3    0.11    0.69
  -3 -12  -3    2.04    0.93
   3  12   3    2.04    0.85
  -3 -13  -3   -0.83    0.89
   3  13   3    1.01    0.85
  -3 -14  -3    5.70    1.36
   3  14   3    1.17    1.01
  -2  14  -3    0.49    1.03
   2 -14   3    0.29    1.12
  -2  13  -3    1.37    0.97
   2 -13   3    1.03    1.01
  -2  12  -3    0.06    0.81
   2 -12   3   -0.20    0.87
  -2  11  -3    9.93    1.21
   2 -11   3    9.63    1.27
  -2  10  -3    3.13    0.94
   2 -10   3    2.20    1.03
   2 -10   3    2.06    0.56
  -2   9  -3    1.15    0.78
   2  -9   3   -0.33    0.45
   2  -9   3    0.61    0.80
  -2   8  -3    1.94    0.72
   2  -8   3    2.01    0.50
   2  -8   3    1.62    0.75
  -2   7  -3    4.66    0.74
   2  -7   3    6.27    0.62
   2  -7   3    5.45    0.79
  -2   6  -3   -0.12    0.18
  -2   6  -3   -0.28    0.46
   2  -6   3    0.72    0.51
   2  -6   3   -0.44    0.30
  -2   5  -3    0.33    0.41
  -2   5  -3    0.07    0.15
   2  -5   3    0.04    0.26
   2  -5   3    0.43    0.43
  -2   4  -3    1.89    0.19
  -2   4  -3    1.30    0.40
   2  -4   3    2.30    0.43
   2  -4   3    1.05    0.28
  -2   3  -3    0.50    0.36
  -2   3  -3    0.73    0.17
   2  -3   3    0.48    0.25
   2  -3   3   -0.14    0.33
  -2   2  -3   31.59    1.22
  -2   2  -3   32.43    1.14
   2  -2   3   29.92    1.18
   2  -2   3   32.56    1.18
  -2   1  -3    6.96    0.48
  -2   1  -3    7.62    0.48
   2  -1   3    6.63    0.38
   2  -1   3    7.56    0.49
  -2   0  -3   -0.09    0.22
   2   0   3   -0.12    0.06
   2   0   3   -0.01    0.19
   2   0   3   -0.13    0.21
  -2  -1  -3    7.81    0.54
  -2  -1  -3    8.13    0.34
   2   1   3    7.01    0.46
   2   1   3    7.16    0.46
  -2  -2  -3   32.97    1.15
  -2  -2  -3   31.27    1.31
   2   2   3   32.96    1.21
   2   2   3   31.18    1.13
  -2  -3  -3    0.86    0.35
  -2  -3  -3    0.30    0.32
   2   3   3    0.53    0.30
   2   3   3    0.78    0.23
  -2  -4  -3    1.25    0.39
  -2  -4  -3    1.55    0.37
   2   4   3    1.83    0.39
   2   4   3    2.20    0.28
  -2  -5  -3   -0.44    0.39
  -2  -5  -3    0.10    0.42
   2   5   3    0.22    0.23
   2   5   3   -0.30    0.32
  -2  -6  -3    0.35    0.49
  -2  -6  -3   -0.11    0.41
   2   6   3   -0.36    0.41
   2   6   3   -0.16    0.25
  -2  -7  -3    5.26    0.77
  -2  -7  -3    4.17    0.75
   2   7   3    6.10    0.51
   2   7   3    5.86    0.73
  -2  -8  -3    2.29    0.80
  -2  -8  -3    2.48    0.66
   2   8   3    1.35    0.62
   2   8   3    2.38    0.48
  -2  -9  -3   -0.36    0.74
  -2  -9  -3    0.04    0.69
   2   9   3    0.37    0.70
  -2 -10  -3    2.72    0.89
  -2 -10  -3    2.70    0.92
   2  10   3    2.29    0.81
  -2 -11  -3    8.66    1.17
   2  11   3    8.10    1.06
  -2 -12  -3    0.71    0.88
   2  12   3    0.79    0.77
  -2 -13  -3    0.17    0.91
   2  13   3    0.88    0.90
  -2 -14  -3    1.37    1.06
   2  14   3    1.17    0.95
  -2 -15  -3    0.35    1.06
   2  15   3    0.48    1.27
  -1  15  -3   -1.18    1.20
  -1  14  -3   -1.32    0.86
   1 -14   3    0.12    0.99
  -1  13  -3    0.83    0.88
   1 -13   3    0.16    0.94
  -1  12  -3   -0.13    0.79
   1 -12   3    0.39    0.88
  -1  11  -3    1.14    0.74
   1 -11   3    0.88    0.91
  -1  10  -3    3.78    0.92
   1 -10   3    3.31    0.95
  -1   9  -3   19.67    1.47
   1  -9   3   22.14    1.14
   1  -9   3   22.56    1.58
  -1   8  -3   -0.46    0.56
   1  -8   3    0.49    0.39
   1  -8   3   -0.47    0.67
  -1   7  -3   12.17    1.06
  -1   7  -3   10.71    0.63
   1  -7   3   11.32    0.72
   1  -7   3   11.98    1.08
  -1   6  -3   38.81    1.42
  -1   6  -3   40.43    1.67
   1  -6   3   39.99    1.70
   1  -6   3   36.63    1.46
  -1   5  -3    1.44    0.42
  -1   5  -3    2.22    0.26
   1  -5   3    3.05    0.55
   1  -5   3    2.18    0.32
  -1   4  -3  214.80    6.75
  -1   4  -3  216.61    6.88
   1  -4   3  211.21    6.81
   1  -4   3  216.76    6.68
  -1   3  -3  127.70    4.04
  -1   3  -3  127.66    4.08
   1  -3   3  122.96    3.98
   1  -3   3  127.52    4.08
  -1   2  -3   37.01    1.27
  -1   2  -3   38.62    1.34
   1  -2   3   35.99    1.28
   1  -2   3   36.85    1.31
  -1   1  -3   44.68    1.51
  -1   1  -3   44.65    1.47
   1  -1   3   43.80    1.48
   1  -1   3   45.42    1.44
  -1   0  -3   21.94    0.85
   1   0   3   22.20    0.80
   1   0   3   22.52    0.78
  -1  -1  -3   45.62    1.43
  -1  -1  -3   45.03    1.58
   1   1   3   45.03    1.48
   1   1   3   45.12    1.47
  -1  -2  -3   34.98    1.26
  -1  -2  -3   35.96    1.36
   1   2   3   36.07    1.27
   1   2   3   37.31    1.23
  -1  -3  -3  123.41    4.16
  -1  -3  -3  127.82    4.02
   1   3   3  125.22    3.97
   1   3   3  123.47    3.90
  -1  -4  -3  214.90    6.90
  -1  -4  -3  216.12    7.14
   1   4   3  224.60    6.85
   1   4   3  219.46    6.75
  -1  -5  -3    2.00    0.43
  -1  -5  -3    2.42    0.49
   1   5   3    1.49    0.39
   1   5   3    2.41    0.32
  -1  -6  -3   40.77    1.70
  -1  -6  -3   38.57    1.64
   1   6   3   39.30    1.63
   1   6   3   38.55    1.43
  -1  -7  -3   10.56    0.96
  -1  -7  -3   12.87    0.92
   1   7   3   11.43    0.70
   1   7   3   10.25    0.90
  -1  -8  -3   -0.41    0.56
  -1  -8  -3    0.08    0.65
   1   8   3   -0.51    0.52
   1   8   3    0.38    0.39
  -1  -9  -3   23.10    1.42
  -1  -9  -3   22.89    1.53
   1   9   3   21.37    1.41
  -1 -10  -3    1.96    0.89
   1  10   3    1.80    0.76
  -1 -11  -3    0.38    0.78
   1  11   3    0.95    0.79
  -1 -12  -3    0.52    0.85
   1  12   3    1.26    0.83
  -1 -13  -3   -1.19    0.78
   1  13   3    0.47    0.83
  -1 -14  -3    0.24    0.89
   1  14   3    1.00    0.91
  -1 -15  -3    0.32    1.13
   1  15   3    0.58    1.04
   0  15  -3    0.23    1.08
   0  14  -3    1.87    1.14
   0 -14   3    0.63    0.98
   0  13  -3    2.19    0.93
   0 -13   3   -0.21    1.06
   0  12  -3   -0.75    0.71
   0 -12   3   -0.49    0.85
   0  11  -3    7.51    1.08
   0 -11   3    6.91    1.12
   0  10  -3   -0.28    0.81
   0 -10   3   -0.41    0.81
   0   9  -3    0.15    0.65
   0  -9   3    0.86    0.80
   0   8  -3    0.98    0.60
   0   8  -3    0.90    0.41
   0  -8   3    0.80    0.73
   0  -8   3    1.32    0.38
   0   7  -3   15.59    1.04
   0   7  -3   15.41    0.82
   0  -7   3   15.63    0.77
   0  -7   3   13.08    1.10
   0   6  -3   -0.09    0.44
   0   6  -3    0.19    0.27
   0  -6   3    0.38    0.25
   0  -6   3    0.57    0.51
   0   5  -3   30.17    1.13
   0   5  -3   29.20    1.28
   0  -5   3   28.39    1.31
   0  -5   3   29.02    1.09
   0   4  -3    8.00    0.47
   0   4  -3    8.67    0.65
   0  -4   3    7.35    0.43
   0  -4   3   10.61    0.72
   0   3  -3    1.67    0.42
   0   3  -3    2.27    0.28
   0  -3   3    2.05    0.28
   0  -3   3    2.53    0.43
   0   2  -3    1.08    0.26
   0   2  -3    0.94    0.18
   0  -2   3    1.20    0.25
   0  -2   3    1.47    0.20
   0   1  -3    0.56    0.15
   0   1  -3    0.45    0.14
   0  -1   3    0.53    0.13
   0  -1   3    0.53    0.12
   0   0  -3   -0.76    0.05
   0   0  -3   -0.66    0.04
   0   0   3   -0.66    0.05
   0   0   3   -0.74    0.04
   0  -1  -3    0.32    0.11
   0  -1  -3    0.46    0.18
   0   1   3    0.45    0.13
   0   1   3    0.48    0.11
   0  -2  -3    0.77    0.23
   0  -2  -3    1.09    0.27
   0   2   3    1.02    0.22
   0   2   3    1.28    0.22
   0  -3  -3    2.24    0.39
   0  -3  -3    1.79    0.41
   0   3   3    1.53    0.36
   0   3   3    2.37    0.32
   0  -4  -3    8.96    0.59
   0  -4  -3    8.44    0.64
   0   4   3    7.17    0.49
   0   4   3    9.23    0.63
   0  -5  -3   29.35    1.31
   0  -5  -3   30.39    1.25
   0   5   3   29.55    1.27
   0   5   3   31.33    1.16
   0  -6  -3    0.32    0.38
   0  -6  -3    0.02    0.46
   0   6   3    0.07    0.45
   0   6   3    0.06    0.32
   0  -7  -3   15.05    0.97
   0  -7  -3   16.07    1.10
   0   7   3   14.78    0.83
   0   7   3   16.19    1.04
   0  -8  -3    0.86    0.67
   0  -8  -3    0.83    0.58
   0   8   3    0.57    0.44
   0   8   3    0.30    0.59
   0  -9  -3    0.90    0.62
   0  -9  -3   -1.08    0.70
   0   9   3   -0.07    0.47
   0   9   3    0.09    1.08
   0 -10  -3   -0.93    0.73
   0  10   3   -0.19    0.71
   0 -11  -3    8.11    1.13
   0  11   3   10.05    1.16
   0 -12  -3   -0.55    0.73
   0  12   3   -0.41    0.73
   0 -13  -3    2.09    1.10
   0  13   3    1.47    0.91
   0 -14  -3    0.39    0.94
   0  14   3   -0.66    0.88
   0 -15  -3    1.30    1.10
   0  15   3    0.72    1.03
  -1 -15   3   -0.15    1.30
   1  14  -3    4.63    1.16
  -1 -14   3    3.13    1.14
   1  13  -3    5.43    1.17
  -1 -13   3    3.86    1.16
   1  12  -3    1.07    0.78
  -1 -12   3   -0.21    0.83
   1  11  -3   12.59    1.36
  -1 -11   3   13.01    1.47
   1  10  -3    6.37    1.03
  -1 -10   3    6.52    1.11
   1   9  -3   23.31    1.49
   1   9  -3   22.94    1.27
  -1  -9   3   25.77    1.66
   1   8  -3   21.07    1.15
   1   8  -3   24.16    1.37
  -1  -8   3   21.87    1.45
   1   7  -3   14.95    0.90
   1   7  -3   17.35    1.09
  -1  -7   3   17.08    0.74
  -1  -7   3   15.49    1.16
   1   6  -3   12.43    0.91
   1   6  -3   12.92    0.75
  -1  -6   3   13.14    0.61
  -1  -6   3   13.74    0.99
   1   5  -3   34.52    1.41
   1   5  -3   32.45    1.32
  -1  -5   3   33.14    1.44
  -1  -5   3   34.81    1.17
   1   4  -3   49.20    1.84
   1   4  -3   50.50    1.82
  -1  -4   3   52.58    1.66
  -1  -4   3   52.08    1.88
   1   3  -3   35.57    1.30
   1   3  -3   32.98    1.30
  -1  -3   3   35.08    1.15
  -1  -3   3   35.10    1.35
   1   2  -3  270.15    8.55
   1   2  -3  262.37    8.14
  -1  -2   3  271.81    8.11
  -1  -2   3  265.29    8.25
   1   1  -3  534.99   16.67
   1   1  -3  530.34   15.83
  -1  -1   3  514.43   15.94
  -1  -1   3  527.42   16.03
   1   0  -3    0.30    0.09
   1   0  -3    0.38    0.11
  -1   0   3   -0.30    0.08
   1  -1  -3  522.11   15.95
   1  -1  -3  533.27   16.57
  -1   1   3  509.99   15.87
  -1   1   3  531.64   15.77
   1  -2  -3  260.21    8.39
   1  -2  -3  267.32    8.13
  -1   2   3  257.12    8.06
  -1   2   3  269.26    8.01
   1  -3  -3   33.95    1.28
   1  -3  -3   35.96    1.34
  -1   3   3   34.78    1.30
  -1   3   3   34.77    1.27
   1  -4  -3   50.90    1.87
   1  -4  -3   52.88    1.80
  -1   4   3   50.88    1.76
  -1   4   3   49.78    1.81
   1  -5  -3   37.50    1.50
   1  -5  -3   34.39    1.36
  -1   5   3   35.40    1.36
  -1   5   3   37.78    1.45
   1  -6  -3   15.53    0.97
   1  -6  -3   13.41    0.79
  -1   6   3   12.83    0.77
  -1   6   3   14.79    0.96
   1  -7  -3   16.58    0.90
   1  -7  -3   15.32    1.08
  -1   7   3   14.97    0.87
  -1   7   3   16.32    1.03
   1  -8  -3   24.00    1.21
   1  -8  -3   22.68    1.41
  -1   8   3   24.53    1.19
  -1   8   3   23.07    1.38
   1  -9  -3   24.90    1.56
  -1   9   3   25.45    1.31
  -1   9   3   22.38    1.46
   1 -10  -3    5.82    1.03
  -1  10   3    5.28    1.02
  -1  10   3    5.96    0.78
   1 -11  -3   12.81    1.36
  -1  11   3   11.09    1.23
   1 -12  -3    1.94    0.89
  -1  12   3   -1.36    0.72
   1 -13  -3    4.45    1.32
  -1  13   3    4.92    1.10
   1 -14  -3    2.69    1.21
  -1  14   3    1.94    1.16
   1 -15  -3    1.49    1.25
  -1  15   3    2.22    1.26
   2  14  -3    4.12    1.15
  -2 -14   3    5.44    1.30
   2  13  -3   -0.18    0.87
  -2 -13   3    0.21    0.94
   2  12  -3   -1.38    0.69
  -2 -12   3    0.29    0.92
   2  11  -3   -0.17    0.77
  -2 -11   3   -0.40    0.76
   2  10  -3   -0.29    0.67
  -2 -10   3   -0.12    0.69
  -2 -10   3    0.00    0.85
   2   9  -3    1.87    0.74
   2   9  -3    1.85    0.59
  -2  -9   3    1.11    0.84
   2   8  -3   -0.17    0.60
   2   8  -3    0.46    0.45
  -2  -8   3    0.62    0.74
   2   7  -3    3.18    0.33
   2   7  -3    2.78    0.61
   2   7  -3    4.14    0.57
  -2  -7   3    3.45    0.75
   2   6  -3    6.34    0.70
   2   6  -3    7.37    0.64
   2   6  -3    6.89    0.41
  -2  -6   3    8.86    0.82
   2   5  -3   -0.20    0.30
   2   5  -3    0.41    0.36
  -2  -5   3    0.48    0.42
  -2  -5   3    0.23    0.14
   2   4  -3   67.85    2.31
   2   4  -3   65.67    2.34
  -2  -4   3   65.10    2.32
  -2  -4   3   65.51    2.04
   2   3  -3   -0.14    0.31
   2   3  -3    0.08    0.26
  -2  -3   3    0.26    0.34
  -2  -3   3   -0.01    0.08
   2   2  -3   33.97    1.24
   2   2  -3   35.90    1.31
  -2  -2   3   35.15    1.10
  -2  -2   3   34.32    1.26
   2   1  -3    0.06    0.15
   2   1  -3    0.01    0.16
  -2  -1   3   -0.10    0.14
  -2  -1   3    0.08    0.12
   2   0  -3   -0.14    0.10
   2   0  -3   -0.19    0.12
   2   0  -3   -0.05    0.12
  -2   0   3   -0.05    0.13
   2  -1  -3   -0.10    0.14
   2  -1  -3    0.25    0.17
  -2   1   3   -0.06    0.16
  -2   1   3   -0.14    0.12
   2  -2  -3   36.68    1.25
   2  -2  -3   35.44    1.31
  -2   2   3   35.59    1.31
  -2   2   3   36.60    1.27
   2  -3  -3   -0.03    0.18
   2  -3  -3    0.31    0.30
  -2   3   3   -0.09    0.27
  -2   3   3   -0.23    0.26
   2  -4  -3   64.42    2.31
   2  -4  -3   65.08    2.19
  -2   4   3   66.81    2.26
  -2   4   3   67.05    2.25
   2  -5  -3    0.08    0.26
   2  -5  -3   -0.40    0.39
  -2   5   3    0.40    0.29
  -2   5   3    0.15    0.36
   2  -6  -3    7.44    0.53
   2  -6  -3    5.37    0.68
  -2   6   3    7.23    0.70
  -2   6   3    6.36    0.60
   2  -7  -3    3.03    0.64
   2  -7  -3    3.06    0.45
  -2   7   3    3.13    0.61
  -2   7   3    2.43    0.49
   2  -8  -3    0.29    0.64
  -2   8   3   -0.58    0.67
  -2   8   3   -0.24    0.43
   2  -9  -3    1.54    0.78
  -2   9   3    1.95    0.74
  -2   9   3    1.54    0.60
   2 -10  -3   -0.65    0.70
  -2  10   3   -0.37    0.70
  -2  10   3    0.21    0.58
   2 -11  -3    0.16    0.72
  -2  11   3    0.21    0.72
   2 -12  -3    0.33    0.78
  -2  12   3    0.59    0.90
   2 -13  -3    0.51    0.87
  -2  13   3    1.50    0.87
   2 -14  -3    5.89    1.29
  -2  14   3    2.93    1.08
  -2  15   3    2.43    1.28
   3  14  -3    5.84    1.26
  -3 -14   3    5.85    1.34
   3  13  -3    1.60    0.94
  -3 -13   3    1.45    1.08
   3  12  -3    6.33    1.06
  -3 -12   3    6.02    1.22
   3  11  -3   -0.61    0.76
  -3 -11   3   -0.53    0.81
   3  10  -3   24.49    1.62
  -3 -10   3   26.71    1.79
  -3 -10   3   27.43    1.60
   3   9  -3   11.13    1.02
   3   9  -3    9.91    1.09
  -3  -9   3    8.07    1.16
   3   8  -3   28.50    1.51
   3   8  -3   24.65    1.34
  -3  -8   3   24.48    1.58
   3   7  -3   -0.95    0.46
   3   7  -3   -0.10    0.37
  -3  -7   3    0.40    0.57
   3   6  -3    0.52    0.38
   3   6  -3   -0.28    0.40
  -3  -6   3    0.59    0.51
   3   5  -3   97.78    3.38
   3   5  -3  100.33    3.48
  -3  -5   3  100.04    3.43
   3   4  -3  103.81    3.59
   3   4  -3  105.16    3.45
  -3  -4   3  103.94    3.48
   3   3  -3   17.59    0.81
   3   3  -3   17.82    0.85
  -3  -3   3   17.52    0.83
   3   2  -3  106.80    3.57
   3   2  -3  102.86    3.37
  -3  -2   3  109.20    3.25
  -3  -2   3  104.40    3.42
   3   1  -3   71.83    2.31
   3   1  -3   72.42    2.48
  -3  -1   3   70.78    2.35
  -3  -1   3   72.26    2.27
   3   0  -3   -0.46    0.21
   3   0  -3    0.01    0.21
   3   0  -3   -0.46    0.23
   3   0  -3   -0.11    0.23
   3  -1  -3   73.76    2.35
   3  -1  -3   70.39    2.40
   3  -1  -3   70.38    2.36
  -3   1   3   73.14    2.30
   3  -2  -3  107.83    3.47
   3  -2  -3  104.46    3.43
   3  -2  -3  105.19    3.45
  -3   2   3  110.04    3.39
   3  -3  -3   17.04    0.83
   3  -3  -3   17.65    0.67
   3  -3  -3   18.81    0.81
  -3   3   3   17.01    0.82
   3  -4  -3  106.69    3.50
   3  -4  -3  105.55    3.36
   3  -4  -3  102.35    3.43
  -3   4   3  102.87    3.42
   3  -5  -3   98.96    3.17
   3  -5  -3  101.69    3.30
   3  -5  -3   94.14    3.37
  -3   5   3   97.96    3.31
   3  -6  -3    0.39    0.21
   3  -6  -3    0.73    0.45
  -3   6   3    0.26    0.47
   3  -7  -3   -0.54    0.49
  -3   7   3   -0.27    0.51
  -3   7   3   -0.01    0.45
   3  -8  -3   24.63    1.47
  -3   8   3   25.01    1.26
  -3   8   3   20.87    1.37
   3  -9  -3    9.09    1.07
  -3   9   3    8.91    1.07
  -3   9   3    9.17    0.90
   3 -10  -3   25.06    1.73
  -3  10   3   27.01    1.64
  -3  10   3   25.29    1.45
   3 -11  -3   -0.01    0.72
  -3  11   3    0.97    0.77
  -3  11   3   -0.28    0.61
   3 -12  -3    5.43    1.07
  -3  12   3    7.92    1.18
   3 -13  -3    0.32    0.84
  -3  13   3   -0.52    0.85
   3 -14  -3    6.68    1.26
  -3  14   3    7.62    1.34
  -3  15   3    1.17    1.12
   4  14  -3    2.64    1.03
  -4 -14   3   -0.26    1.05
   4  13  -3    3.32    1.01
  -4 -13   3    1.45    1.22
   4  12  -3    0.90    0.80
  -4 -12   3    2.59    1.05
   4  11  -3    0.90    0.73
  -4 -11   3    1.18    0.79
  -4 -11   3    0.95    0.90
   4  10  -3    0.31    0.67
  -4 -10   3    0.03    0.81
  -4 -10   3    0.63    0.64
   4   9  -3    0.54    0.70
   4   9  -3    0.59    0.68
  -4  -9   3    3.43    1.02
   4   8  -3   -0.15    0.52
   4   8  -3   -0.39    0.62
  -4  -8   3    0.84    0.81
   4   7  -3    0.39    0.46
   4   7  -3    0.11    0.57
  -4  -7   3    1.27    0.71
   4   6  -3    2.74    0.53
   4   6  -3    2.56    0.57
  -4  -6   3    2.10    0.57
   4   5  -3    2.99    0.54
   4   5  -3    2.37    0.51
  -4  -5   3    2.60    0.55
   4   4  -3    1.47    0.39
   4   4  -3    1.65    0.40
  -4  -4   3    0.28    0.34
   4   3  -3    0.32    0.31
   4   3  -3    1.03    0.32
  -4  -3   3    0.64    0.13
  -4  -3   3    0.23    0.30
   4   2  -3   43.70    1.72
   4   2  -3   44.82    1.62
  -4  -2   3   48.20    1.64
   4   1  -3   13.52    0.64
   4   1  -3   13.00    0.71
   4   1  -3   13.83    0.66
   4   1  -3   13.93    0.60
   4   0  -3    0.27    0.24
   4   0  -3   -0.16    0.23
   4   0  -3   -0.10    0.23
   4   0  -3   -0.04    0.21
   4  -1  -3   13.53    0.69
   4  -1  -3   13.54    0.65
   4  -1  -3   13.33    0.65
   4  -1  -3   14.22    0.66
   4  -2  -3   46.66    1.61
   4  -2  -3   46.46    1.68
   4  -2  -3   46.63    1.65
  -4   2   3   45.08    1.62
   4  -3  -3    0.48    0.18
   4  -3  -3    0.71    0.30
   4  -3  -3    0.51    0.29
  -4   3   3    0.02    0.29
   4  -4  -3    1.87    0.20
   4  -4  -3    0.67    0.38
   4  -4  -3    1.77    0.39
  -4   4   3    1.53    0.39
   4  -5  -3    3.00    0.52
   4  -5  -3    3.34    0.57
   4  -5  -3    3.76    0.22
  -4   5   3    3.29    0.53
   4  -6  -3    3.02    0.65
   4  -6  -3    3.51    0.56
  -4   6   3    2.58    0.64
   4  -7  -3   -0.13    0.54
   4  -7  -3    0.78    0.53
  -4   7   3    0.13    0.59
   4  -8  -3    0.75    0.65
  -4   8   3   -0.24    0.75
  -4   8   3    0.25    0.52
   4  -9  -3    0.61    0.73
  -4   9   3    1.16    0.82
  -4   9   3    0.87    0.60
   4 -10  -3   -0.71    0.65
  -4  10   3    0.45    0.83
  -4  10   3   -0.20    0.53
   4 -11  -3    1.09    0.83
  -4  11   3    0.93    0.79
  -4  11   3    0.84    0.70
   4 -12  -3    0.67    0.82
  -4  12   3    2.04    0.99
  -4  12   3    1.21    0.78
   4 -13  -3    2.43    1.03
  -4  13   3    2.64    1.02
   4 -14  -3    0.37    0.93
  -4  14   3    1.11    1.12
   5  14  -3   -0.40    0.90
  -5 -14   3    0.71    1.13
   5  13  -3    7.09    1.24
  -5 -13   3    5.83    1.28
   5  12  -3    1.45    0.93
  -5 -12   3    0.83    1.09
   5  11  -3   -0.37    0.69
  -5 -11   3    1.25    0.90
  -5 -11   3    1.52    0.94
   5  10  -3    0.00    0.66
  -5 -10   3    0.80    0.85
  -5 -10   3    0.46    0.74
   5   9  -3    0.49    0.73
   5   9  -3    1.62    0.79
  -5  -9   3    2.11    0.89
   5   8  -3   14.72    1.22
   5   8  -3   14.57    1.33
  -5  -8   3   11.86    1.20
   5   7  -3    5.00    0.75
   5   7  -3    4.18    0.76
  -5  -7   3    4.93    0.83
   5   6  -3    0.32    0.50
   5   6  -3    0.08    0.49
  -5  -6   3    0.06    0.52
   5   5  -3    0.91    0.47
   5   5  -3    1.47    0.47
  -5  -5   3    1.12    0.49
   5   4  -3   11.11    0.82
   5   4  -3    9.84    0.80
  -5  -4   3    9.17    0.76
   5   3  -3   23.45    1.11
   5   3  -3   25.11    1.18
  -5  -3   3   24.34    1.06
   5   2  -3   28.19    1.01
   5   2  -3   28.15    1.25
   5   2  -3   27.41    1.14
  -5  -2   3   27.76    1.12
   5   1  -3   24.50    0.99
   5   1  -3   22.98    0.97
   5   1  -3   23.10    1.09
   5   1  -3   23.21    0.92
   5   0  -3   18.50    0.86
   5   0  -3   20.15    0.86
   5   0  -3   20.03    0.91
   5   0  -3   21.28    0.87
   5  -1  -3   24.43    1.01
   5  -1  -3   22.65    0.99
   5  -1  -3   23.66    0.98
   5  -1  -3   25.17    1.04
   5  -2  -3   28.41    1.09
   5  -2  -3   28.53    1.13
   5  -2  -3   28.32    1.18
  -5   2   3   27.68    1.14
   5  -3  -3   24.41    0.94
   5  -3  -3   25.42    1.11
   5  -3  -3   23.31    1.07
  -5   3   3   24.20    1.08
   5  -4  -3   10.65    0.79
   5  -4  -3   11.01    0.52
   5  -4  -3   12.87    0.89
  -5   4   3   10.69    0.82
   5  -5  -3    1.72    0.45
   5  -5  -3    1.09    0.47
   5  -5  -3    1.35    0.19
  -5   5   3    2.43    0.55
   5  -6  -3    0.64    0.52
   5  -6  -3    0.28    0.44
  -5   6   3    0.82    0.53
   5  -7  -3    4.25    0.70
   5  -7  -3    3.77    0.76
  -5   7   3    4.01    0.80
   5  -8  -3   13.78    1.10
   5  -8  -3   12.78    1.22
  -5   8   3   16.57    1.29
   5  -9  -3    2.09    0.82
  -5   9   3    1.29    0.74
  -5   9   3    0.39    0.88
   5 -10  -3    0.22    0.70
  -5  10   3    1.03    0.67
  -5  10   3    0.21    0.71
   5 -11  -3    2.82    0.89
  -5  11   3    1.07    0.71
  -5  11   3    1.18    0.86
   5 -12  -3    0.83    0.96
  -5  12   3   -0.41    0.82
  -5  12   3   -0.01    0.66
   5 -13  -3    7.02    1.29
  -5  13   3    5.97    1.19
   5 -14  -3    0.50    1.04
  -5  14   3    1.08    1.07
   6  14  -3    2.59    1.10
  -6 -14   3    2.14    1.27
   6  13  -3    0.95    0.99
  -6 -13   3    2.63    1.28
   6  12  -3    3.33    0.97
  -6 -12   3    4.01    1.09
  -6 -12   3    1.39    1.04
   6  11  -3   -0.98    0.70
  -6 -11   3    1.30    0.83
  -6 -11   3    0.46    0.93
   6  10  -3    3.50    0.89
  -6 -10   3    2.96    0.98
  -6 -10   3    4.95    0.95
   6   9  -3    0.43    0.66
   6   9  -3    0.34    0.70
  -6  -9   3    0.47    0.78
   6   8  -3    9.18    1.06
   6   8  -3   11.83    1.20
  -6  -8   3   11.42    1.17
   6   7  -3    4.14    0.79
   6   7  -3    4.62    0.84
  -6  -7   3    2.74    0.74
   6   6  -3   11.61    1.02
   6   6  -3   10.49    0.99
  -6  -6   3   12.27    1.04
   6   5  -3    2.98    0.60
   6   5  -3    4.10    0.67
  -6  -5   3    4.93    0.68
   6   4  -3    0.09    0.39
   6   4  -3   -0.11    0.40
  -6  -4   3   -0.05    0.17
  -6  -4   3    0.45    0.38
   6   3  -3    1.76    0.27
   6   3  -3    1.54    0.47
   6   3  -3    1.89    0.44
  -6  -3   3    1.35    0.38
   6   2  -3    1.75    0.44
   6   2  -3    1.11    0.28
   6   2  -3    1.38    0.41
  -6  -2   3    0.90    0.33
   6   1  -3    0.66    0.38
   6   1  -3    1.09    0.30
   6   1  -3    1.24    0.37
   6   1  -3    0.55    0.29
   6   0  -3   -0.28    0.27
   6   0  -3    0.13    0.30
   6   0  -3   -0.21    0.32
   6   0  -3   -0.17    0.32
   6  -1  -3    0.47    0.35
   6  -1  -3    0.66    0.35
   6  -1  -3    0.76    0.30
   6  -1  -3    0.73    0.35
   6  -2  -3    1.14    0.34
   6  -2  -3    1.61    0.35
   6  -2  -3    1.11    0.41
  -6   2   3    1.76    0.39
   6  -3  -3    1.22    0.42
   6  -3  -3    1.44    0.32
   6  -3  -3    1.37    0.42
  -6   3   3    1.71    0.41
   6  -4  -3    0.30    0.38
   6  -4  -3    0.44    0.39
   6  -4  -3    0.13    0.25
  -6   4   3    0.00    0.39
   6  -5  -3    4.42    0.63
   6  -5  -3    2.95    0.58
  -6   5   3    3.48    0.63
   6  -6  -3   13.95    1.06
   6  -6  -3   13.96    1.07
  -6   6   3   10.34    0.99
   6  -7  -3    4.20    0.77
   6  -7  -3    3.59    0.72
  -6   7   3    2.75    0.76
   6  -8  -3    9.91    1.10
   6  -8  -3   10.62    1.01
  -6   8   3    8.33    1.06
   6  -9  -3    1.12    0.74
  -6   9   3    0.29    0.78
   6 -10  -3    2.96    0.86
  -6  10   3    2.91    0.77
  -6  10   3    3.52    0.96
   6 -11  -3    1.04    0.81
  -6  11   3    0.20    0.92
  -6  11   3    0.11    0.64
   6 -12  -3    2.25    0.93
  -6  12   3    2.80    0.93
  -6  12   3    3.73    1.06
   6 -13  -3    1.58    0.96
  -6  13   3    2.97    1.02
  -6  13   3    1.14    1.00
   6 -14  -3    3.21    1.20
  -6  14   3    3.62    1.21
   7  13  -3    0.93    0.92
  -7 -13   3    0.71    1.12
   7  12  -3    2.24    0.91
  -7 -12   3    0.85    1.01
  -7 -12   3    3.19    1.09
   7  11  -3   -0.36    0.88
  -7 -11   3    1.58    0.99
  -7 -11   3    1.50    0.88
   7  10  -3    2.02    0.91
  -7 -10   3    1.82    0.94
  -7 -10   3    3.02    0.96
   7   9  -3    1.51    0.81
   7   9  -3    1.32    0.74
  -7  -9   3    0.97    0.82
   7   8  -3    8.01    1.05
   7   8  -3   10.66    1.14
  -7  -8   3   11.91    1.22
   7   7  -3    4.09    0.82
   7   7  -3    3.51    0.81
  -7  -7   3    3.21    0.89
   7   6  -3   19.57    1.28
   7   6  -3   19.26    1.30
  -7  -6   3   18.43    1.23
   7   5  -3   13.84    1.10
   7   5  -3   12.41    1.05
  -7  -5   3   11.18    0.92
   7   4  -3   16.17    1.05
   7   4  -3   13.89    1.03
   7   4  -3   13.83    0.64
  -7  -4   3   13.31    0.94
   7   3  -3    7.80    0.74
   7   3  -3    6.80    0.76
   7   3  -3    7.25    0.51
  -7  -3   3    6.98    0.64
   7   2  -3   18.10    0.96
   7   2  -3   17.40    1.02
   7   2  -3   15.50    0.79
  -7  -2   3   16.19    0.85
   7   1  -3   79.19    2.82
   7   1  -3   83.50    2.75
   7   1  -3   82.14    2.99
   7   1  -3   80.39    2.78
   7   0  -3   44.04    1.65
   7   0  -3   43.98    1.72
   7   0  -3   41.80    1.66
   7   0  -3   44.47    1.78
   7  -1  -3   80.48    2.77
   7  -1  -3   79.90    2.71
   7  -1  -3   75.78    2.81
   7  -1  -3   79.51    2.74
   7  -2  -3   15.48    0.90
   7  -2  -3   17.77    1.00
   7  -2  -3   16.03    0.87
  -7   2   3   18.50    0.95
   7  -3  -3    7.46    0.57
   7  -3  -3    7.02    0.65
   7  -3  -3    6.21    0.72
  -7   3   3    6.81    0.69
   7  -4  -3   14.35    0.93
   7  -4  -3   15.78    1.12
   7  -4  -3   15.38    0.77
  -7   4   3   14.51    1.03
   7  -5  -3   12.19    1.02
   7  -5  -3   12.44    0.98
  -7   5   3   12.34    1.05
   7  -6  -3   20.77    1.31
   7  -6  -3   17.97    1.21
  -7   6   3   18.15    1.30
   7  -7  -3    3.32    0.83
   7  -7  -3    3.11    0.78
  -7   7   3    3.08    0.81
   7  -8  -3   10.88    1.10
   7  -8  -3   11.11    1.16
  -7   8   3   12.86    1.24
   7  -9  -3    1.83    0.66
   7  -9  -3    1.27    0.71
  -7   9   3    2.88    0.94
   7 -10  -3    4.06    0.91
  -7  10   3    5.79    1.08
  -7  10   3    3.96    0.90
   7 -11  -3   -0.06    0.79
  -7  11   3    2.05    0.95
  -7  11   3   -1.11    0.72
   7 -12  -3    1.67    0.92
  -7  12   3    1.70    1.01
  -7  12   3    3.34    0.98
   7 -13  -3    1.22    0.97
  -7  13   3    0.47    1.00
  -7  13   3    0.63    0.88
   8  13  -3    0.32    0.96
  -8 -13   3    2.19    1.32
  -8 -13   3    2.20    1.36
   8  12  -3    0.58    0.85
  -8 -12   3    1.00    1.15
  -8 -12   3    0.28    0.93
   8  11  -3    2.71    0.92
  -8 -11   3   -0.31    0.93
  -8 -11   3    4.44    1.11
   8  10  -3    1.53    0.89
  -8 -10   3    4.10    0.99
  -8 -10   3    1.32    1.00
   8   9  -3    0.38    0.72
  -8  -9   3    0.31    0.76
   8   8  -3    4.08    0.86
   8   8  -3    4.94    0.93
  -8  -8   3    2.74    0.87
   8   7  -3    5.49    0.92
   8   7  -3    5.90    0.93
  -8  -7   3    5.00    0.88
   8   6  -3    0.35    0.64
   8   6  -3    0.32    0.63
  -8  -6   3    1.05    0.66
   8   5  -3    5.21    0.88
   8   5  -3    6.90    0.89
  -8  -5   3    6.09    0.81
   8   4  -3   23.20    1.32
   8   4  -3   23.90    1.42
  -8  -4   3   24.34    1.23
   8   3  -3    0.65    0.35
   8   3  -3   -0.19    0.52
   8   3  -3    0.83    0.54
  -8  -3   3    0.85    0.42
   8   2  -3    1.14    0.51
   8   2  -3    1.14    0.50
   8   2  -3    1.60    0.40
  -8  -2   3    1.64    0.44
   8   1  -3   -0.60    0.39
   8   1  -3    0.61    0.39
   8   1  -3    0.32    0.45
   8   1  -3   -0.18    0.36
   8   0  -3   -0.23    0.40
   8   0  -3    0.09    0.41
   8   0  -3    0.00    0.36
   8   0  -3   -0.29    0.45
   8  -1  -3    0.48    0.43
   8  -1  -3    0.14    0.33
   8  -1  -3    0.33    0.43
   8  -1  -3    0.19    0.37
   8  -2  -3    1.38    0.45
   8  -2  -3    1.27    0.53
   8  -2  -3    2.17    0.49
  -8   2   3    1.08    0.48
   8  -3  -3    0.65    0.42
   8  -3  -3   -0.41    0.52
   8  -3  -3    1.21    0.44
  -8   3   3    0.94    0.56
   8  -4  -3   23.82    1.34
   8  -4  -3   24.04    1.29
  -8   4   3   24.56    1.38
   8  -5  -3    4.24    0.75
   8  -5  -3    4.50    0.76
  -8   5   3    5.94    0.90
   8  -6  -3   -0.19    0.65
   8  -6  -3   -0.13    0.62
  -8   6   3    0.31    0.67
   8  -7  -3    5.08    0.92
   8  -7  -3    4.76    0.83
  -8   7   3    6.34    1.03
   8  -8  -3    3.23    0.80
   8  -8  -3    4.04    0.83
  -8   8   3    3.93    0.87
   8  -9  -3    0.07    0.65
   8  -9  -3    0.49    0.61
  -8   9   3   -0.01    0.80
   8 -10  -3    2.22    0.86
  -8  10   3    3.29    1.09
   8 -11  -3    2.37    0.98
  -8  11   3    3.03    1.13
  -8  11   3    2.80    0.95
   8 -12  -3    0.80    0.90
  -8  12   3    1.91    1.02
  -8  12   3    1.31    0.91
   8 -13  -3    0.63    1.04
  -8  13   3    2.07    1.28
  -8  13   3    0.09    1.00
  -9 -13   3    1.48    1.40
  -9 -13   3    3.51    1.53
   9  12  -3   -1.08    0.84
  -9 -12   3    0.07    1.13
  -9 -12   3    0.17    1.20
   9  11  -3    8.52    1.35
  -9 -11   3    9.35    1.34
  -9 -11   3   11.46    1.50
   9  10  -3    0.03    0.80
  -9 -10   3    1.12    0.88
  -9 -10   3    0.67    0.90
   9   9  -3    1.78    0.81
  -9  -9   3    2.83    0.99
  -9  -9   3    1.37    0.84
   9   8  -3    1.45    0.79
   9   8  -3    1.66    0.77
  -9  -8   3    2.08    0.81
   9   7  -3   11.05    1.25
   9   7  -3   13.05    1.37
  -9  -7   3   10.97    1.14
   9   6  -3   -0.35    0.61
   9   6  -3    0.98    0.70
  -9  -6   3   -0.40    0.67
   9   5  -3   36.94    1.97
   9   5  -3   41.13    1.97
  -9  -5   3   37.60    1.80
   9   4  -3    6.43    0.86
   9   4  -3    7.23    0.89
  -9  -4   3    5.94    0.76
   9   3  -3   21.15    1.06
   9   3  -3   21.02    1.42
   9   3  -3   24.52    1.43
  -9  -3   3   21.95    1.23
   9   2  -3    4.23    0.70
   9   2  -3    3.39    0.56
   9   2  -3    4.95    0.77
  -9  -2   3    4.04    0.60
   9   1  -3   24.85    1.19
   9   1  -3   22.18    1.32
   9   1  -3   21.82    1.28
  -9  -1   3   23.66    1.15
   9   0  -3    1.42    0.59
   9   0  -3    1.64    0.49
   9   0  -3    1.77    0.64
   9   0  -3    1.55    0.53
   9  -1  -3   24.63    1.20
   9  -1  -3   25.19    1.34
   9  -1  -3   24.59    1.27
   9  -1  -3   24.32    1.38
   9  -2  -3    3.67    0.61
   9  -2  -3    4.92    0.72
   9  -2  -3    4.12    0.61
  -9   2   3    5.28    0.79
   9  -3  -3   21.23    1.23
   9  -3  -3   22.66    1.32
   9  -3  -3   20.44    1.16
  -9   3   3   23.55    1.30
   9  -4  -3    6.33    0.84
   9  -4  -3    6.32    0.90
  -9   4   3    6.02    0.90
   9  -5  -3   35.93    1.77
   9  -5  -3   38.29    1.86
  -9   5   3   36.64    1.81
   9  -6  -3    0.46    0.69
   9  -6  -3    0.25    0.61
  -9   6   3   -0.70    0.68
   9  -7  -3    9.84    1.04
   9  -7  -3   11.42    1.09
  -9   7   3   11.77    1.26
   9  -8  -3    1.65    0.75
   9  -8  -3    1.93    0.70
  -9   8   3    1.41    0.80
   9  -9  -3    1.98    0.79
   9  -9  -3    3.42    0.85
  -9   9   3    2.63    0.91
   9 -10  -3    1.12    0.96
  -9  10   3    1.03    0.90
   9 -11  -3    9.70    1.27
  -9  11   3   12.69    1.51
  -9  11   3   10.27    1.43
   9 -12  -3   -0.21    0.93
  -9  12   3   -0.23    0.89
  -9  12   3   -0.24    0.98
  -9  13   3    4.39    1.48
  -9  13   3    3.53    1.20
  10  12  -3    1.48    1.09
 -10 -12   3    1.15    1.17
  10  11  -3   -0.14    0.98
 -10 -11   3   -1.18    1.02
 -10 -11   3    1.73    1.15
  10  10  -3    0.14    0.80
 -10 -10   3    1.33    1.05
 -10 -10   3   -1.35    0.91
  10   9  -3    2.85    0.92
 -10  -9   3    1.84    1.00
 -10  -9   3    0.80    0.94
  10   8  -3    4.02    0.92
 -10  -8   3    3.11    0.92
 -10  -8   3    5.48    1.09
  10   7  -3   -0.22    0.67
  10   7  -3   -1.01    0.64
 -10  -7   3   -0.64    0.61
  10   6  -3    1.68    0.80
  10   6  -3    2.70    0.76
 -10  -6   3    2.43    0.75
  10   5  -3    0.12    0.69
  10   5  -3    1.28    0.78
 -10  -5   3    1.14    0.64
  10   4  -3    6.98    1.00
  10   4  -3    4.99    0.86
 -10  -4   3    5.08    0.79
  10   3  -3    0.50    0.72
  10   3  -3    1.84    0.77
 -10  -3   3    1.78    0.61
  10   2  -3    3.26    0.78
  10   2  -3    2.63    0.72
  10   2  -3    2.18    0.58
 -10  -2   3    2.70    0.59
  10   1  -3    1.11    0.55
  10   1  -3    0.09    0.73
  10   1  -3    0.88    0.64
 -10  -1   3    1.81    0.49
  10   0  -3   -0.07    0.56
  10   0  -3    0.63    0.55
  10   0  -3    0.27    0.47
  10   0  -3    0.16    0.56
  10  -1  -3    2.20    0.68
  10  -1  -3    1.07    0.51
  10  -1  -3    0.56    0.67
  10  -1  -3    0.24    0.52
  10  -2  -3    3.03    0.70
  10  -2  -3    3.59    0.62
  10  -2  -3    2.42    0.72
 -10   2   3    2.17    0.69
  10  -3  -3    1.09    0.64
  10  -3  -3    0.42    0.62
 -10   3   3    0.95    0.67
  10  -4  -3    5.19    0.75
  10  -4  -3    6.47    0.93
 -10   4   3    5.02    0.93
  10  -5  -3    0.76    0.75
  10  -5  -3    0.73    0.57
 -10   5   3    1.07    0.70
  10  -6  -3    0.73    0.72
  10  -6  -3    1.67    0.64
 -10   6   3    2.71    0.81
  10  -7  -3    0.02    0.62
  10  -7  -3   -0.11    0.65
 -10   7   3   -0.18    0.80
  10  -8  -3    3.63    0.82
  10  -8  -3    2.70    0.81
 -10   8   3    2.66    0.92
  10  -9  -3    1.58    0.77
  10  -9  -3    2.82    0.85
 -10   9   3    0.01    0.88
  10 -10  -3    0.74    0.75
  10 -10  -3   -0.11    0.78
 -10  10   3    0.24    0.91
  10 -11  -3    0.00    0.81
 -10  11   3    0.98    0.90
 -10  11   3    1.03    1.14
  10 -12  -3    1.96    1.13
 -10  12   3    1.03    1.26
 -10  12   3    2.72    1.14
  11  11  -3   -0.68    0.99
 -11 -11   3    1.63    1.20
  11  10  -3   -0.38    0.83
 -11 -10   3    2.24    1.06
  11   9  -3   -0.93    0.76
 -11  -9   3    0.21    0.90
  11   8  -3    0.86    0.80
 -11  -8   3    0.49    0.78
 -11  -8   3    1.62    1.02
  11   7  -3    0.96    0.88
 -11  -7   3    0.29    0.68
 -11  -7   3    1.84    0.89
  11   6  -3   14.58    1.42
 -11  -6   3   13.62    1.19
  11   5  -3    4.88    1.06
  11   5  -3    4.12    0.91
 -11  -5   3    4.15    0.78
  11   4  -3   13.44    1.23
  11   4  -3   12.96    1.31
 -11  -4   3   13.33    1.11
  11   3  -3   -0.20    0.61
  11   3  -3    0.35    0.70
 -11  -3   3    0.08    0.56
  11   2  -3    0.46    0.68
  11   2  -3    0.92    0.75
 -11  -2   3    0.14    0.51
  11   1  -3   -0.75    0.67
  11   1  -3    0.02    0.75
  11   1  -3    0.16    0.55
 -11  -1   3    0.51    0.52
  11   0  -3    7.28    1.02
  11   0  -3    6.76    0.93
  11   0  -3    7.17    0.88
  11   0  -3    6.57    0.80
  11  -1  -3    0.36    0.59
  11  -1  -3    0.03    0.63
  11  -1  -3    0.01    0.52
  11  -1  -3   -0.59    0.62
  11  -2  -3    0.24    0.73
  11  -2  -3    1.87    0.65
 -11   2   3    1.17    0.64
 -11   2   3    1.66    0.78
  11  -3  -3    0.60    0.54
  11  -3  -3   -0.34    0.61
 -11   3   3   -0.66    0.70
  11  -4  -3   13.48    1.09
  11  -4  -3   16.52    1.39
 -11   4   3   11.97    1.18
  11  -5  -3    4.89    0.81
  11  -5  -3    4.19    0.89
 -11   5   3    4.30    0.97
  11  -6  -3   14.78    1.26
  11  -6  -3   14.10    1.35
 -11   6   3   13.89    1.40
  11  -7  -3   -0.30    0.69
  11  -7  -3    0.41    0.71
 -11   7   3    0.08    0.88
  11  -8  -3    0.66    0.72
  11  -8  -3    0.61    0.84
 -11   8   3    1.32    0.90
  11  -9  -3   -0.09    0.74
  11  -9  -3   -0.86    0.68
 -11   9   3    0.74    1.06
  11 -10  -3    0.96    0.91
  11 -10  -3    1.13    0.85
 -11  10   3   -0.57    1.02
  11 -11  -3    0.76    0.84
 -11  11   3    1.38    1.26
 -11  11   3    0.12    0.84
  12  10  -3    0.99    0.95
 -12 -10   3    3.03    1.33
  12   9  -3    0.71    0.88
 -12  -9   3    1.79    1.08
  12   8  -3    1.62    0.95
 -12  -8   3    0.81    0.89
  12   7  -3   -0.73    0.83
 -12  -7   3    0.79    0.93
  12   6  -3    2.49    0.95
 -12  -6   3    2.95    0.91
  12   5  -3   -0.66    0.67
 -12  -5   3    1.49    0.90
  12   4  -3    1.15    0.72
  12   3  -3    6.02    1.05
  12   3  -3    7.14    1.12
  12   2  -3    0.88    0.74
  12   2  -3    1.56    0.77
 -12  -2   3    0.53    0.59
  12   1  -3    1.82    0.67
  12   1  -3    1.45    0.80
 -12  -1   3    0.25    0.53
  12   0  -3    0.09    0.60
  12   0  -3    0.32    0.74
  12   0  -3   -0.85    0.53
 -12   0   3    0.34    0.66
  12  -1  -3    0.14    0.56
  12  -1  -3    0.51    0.59
  12  -1  -3    0.22    0.74
 -12   1   3   -0.02    0.64
  12  -2  -3    1.46    0.64
  12  -2  -3    1.78    0.77
 -12   2   3    1.20    0.71
  12  -3  -3    5.43    0.83
  12  -3  -3    5.17    0.90
 -12   3   3    4.89    0.90
  12  -4  -3    2.10    0.74
  12  -4  -3    1.90    0.90
 -12   4   3    2.11    0.87
  12  -5  -3    0.84    0.70
  12  -5  -3    0.54    0.82
 -12   5   3    2.01    0.88
  12  -6  -3    3.37    0.85
  12  -6  -3    3.57    0.90
 -12   6   3    1.63    0.97
  12  -7  -3   -0.39    0.69
  12  -7  -3    0.61    0.80
 -12   7   3   -0.94    0.93
  12  -8  -3    1.19    0.89
  12  -8  -3   -0.06    0.70
 -12   8   3    1.04    1.04
  12  -9  -3    0.27    0.83
  12  -9  -3    1.27    0.79
 -12   9   3    0.74    0.98
  12 -10  -3    2.80    1.10
 -12  10   3   -0.06    1.07
  13   9  -3   -0.46    0.88
 -13  -9   3    2.58    1.15
  13   8  -3    7.42    1.25
 -13  -8   3    3.69    1.26
  13   7  -3   -0.14    0.76
 -13  -7   3    2.58    0.99
  13   6  -3    4.57    1.04
 -13  -6   3    6.84    1.17
  13   5  -3    0.01    0.80
 -13  -5   3   -0.07    0.75
  13   4  -3   11.40    1.32
 -13  -4   3   11.77    1.42
  13   3  -3   -0.23    0.82
 -13  -3   3    0.72    0.77
  13   2  -3   17.45    1.50
 -13  -2   3   13.00    1.33
  13   1  -3   -0.54    0.77
 -13  -1   3    0.93    0.71
  13   0  -3   14.70    1.40
  13   0  -3   11.21    1.14
 -13   0   3   10.66    1.22
  13  -1  -3    0.43    0.73
  13  -2  -3   13.95    1.31
 -13   2   3   15.02    1.36
  13  -3  -3   -0.15    0.70
  13  -3  -3   -0.58    0.67
 -13   3   3    1.02    0.80
  13  -4  -3   11.01    1.35
  13  -4  -3   12.09    1.16
 -13   4   3   12.09    1.36
  13  -5  -3    0.55    0.78
  13  -5  -3    2.44    1.00
 -13   5   3    0.01    0.80
  13  -6  -3    6.97    1.16
  13  -6  -3    8.35    1.14
 -13   6   3    5.78    1.26
  13  -7  -3    0.29    0.87
  13  -7  -3    0.45    0.83
 -13   7   3    0.96    0.91
  13  -8  -3    5.48    1.13
  13  -8  -3    5.13    1.20
 -13   8   3    6.45    1.26
  13  -9  -3   -0.90    0.82
  13  -9  -3    2.03    1.12
  14   8  -3    2.49    1.18
 -14  -8   3    2.14    1.16
  14   7  -3    1.15    1.09
 -14  -7   3    2.11    1.08
  14   6  -3    1.19    1.01
 -14  -6   3    3.45    1.10
  14   5  -3    1.47    1.01
 -14  -5   3    2.49    0.98
  14   4  -3    0.36    0.97
 -14  -4   3    2.05    0.92
  14   3  -3    2.15    1.02
 -14  -3   3    4.10    1.08
  14   2  -3    1.45    0.88
 -14  -2   3    3.02    0.96
  14   1  -3   -0.42    0.78
 -14  -1   3    2.83    0.88
  14   0  -3   -1.24    0.88
 -14   0   3    0.38    0.73
  14  -1  -3    0.04    0.78
 -14   1   3    1.29    0.96
  14  -2  -3    1.84    0.76
 -14   2   3    2.99    0.99
  14  -3  -3    1.71    0.92
 -14   3   3    1.50    0.96
  14  -4  -3    1.20    0.84
 -14   4   3   -0.89    0.86
  14  -5  -3   -0.23    0.85
 -14   5   3    0.43    0.88
  14  -6  -3    0.36    0.83
 -14   6   3    1.10    1.14
  14  -7  -3    1.69    1.06
  14  -8  -3    1.60    1.03
  15   7  -3    2.36    1.09
  15   6  -3    2.56    1.27
 -15  -6   3    4.20    1.27
  15   5  -3   -0.15    0.96
 -15  -5   3    1.66    1.02
  15   4  -3    2.79    1.13
 -15  -4   3    4.52    1.20
  15   3  -3    1.41    1.00
 -15  -3   3    4.64    1.33
  15   2  -3   -0.10    1.00
 -15  -2   3    0.01    0.79
  15   1  -3    5.14    1.26
 -15  -1   3    6.01    1.07
  15   0  -3    0.46    1.04
  15  -1  -3    3.71    1.02
 -15   1   3    4.37    1.13
  15  -2  -3    0.39    0.79
 -15   2   3    0.76    1.00
  15  -3  -3    3.45    1.09
 -15   3   3    4.33    1.11
  15  -4  -3    3.78    1.11
  15  -5  -3    2.13    1.05
  15  -6  -3    4.43    1.18
  16   5  -3    1.00    1.25
 -16  -5   3    0.38    1.30
  16   4  -3    2.49    1.22
 -16  -4   3    1.65    1.15
  16   3  -3   -0.18    1.20
 -16  -3   3    0.96    1.04
  16   2  -3    0.05    1.23
 -16  -2   3    0.19    1.11
  16   1  -3    0.38    1.21
  16  -2  -3    1.48    1.09
  16  -3  -3    0.78    1.05
  16  -4  -3    1.61    1.12
  16  -5  -3    0.06    1.01
 -16   3  -4    0.76    1.20
  16  -3   4    1.55    1.21
 -16   2  -4    4.01    1.46
  16  -2   4    6.64    1.36
 -16   1  -4    4.85    1.32
 -16   0  -4    4.40    1.36
  16   1   4    4.13    1.39
 -16  -2  -4    4.74    1.43
  16   2   4    4.01    1.48
 -16  -3  -4   -0.35    1.23
  16   3   4    1.68    1.24
 -15   6  -4    0.93    1.22
 -15   5  -4   -1.10    1.08
  15  -5   4    0.24    1.08
 -15   4  -4   -0.77    1.05
  15  -4   4    0.42    0.91
 -15   3  -4    0.30    1.04
  15  -3   4    1.05    0.94
 -15   2  -4    0.59    1.00
  15  -2   4    0.61    0.90
 -15   1  -4    0.60    0.95
  15  -1   4   -0.35    0.92
  15   0   4    1.03    1.03
  15   1   4    1.03    1.01
 -15  -2  -4    0.38    1.17
  15   2   4    2.01    1.09
 -15  -3  -4   -0.76    0.99
  15   3   4    0.65    1.02
 -15  -4  -4   -0.81    1.08
  15   4   4    2.09    1.10
 -15  -5  -4   -0.61    1.31
  15   5   4    0.44    1.15
 -14   7  -4    1.19    1.30
  14  -7   4    1.08    1.11
 -14   6  -4    2.22    1.13
  14  -6   4    2.63    1.01
 -14   5  -4    4.32    1.23
  14  -5   4    4.20    1.10
 -14   4  -4    0.31    1.03
  14  -4   4   -0.86    0.76
 -14   3  -4    1.72    1.02
  14  -3   4    7.36    1.23
 -14   2  -4   -0.02    0.94
  14  -2   4    0.07    0.87
 -14   1  -4    4.28    1.14
  14  -1   4    6.12    1.10
  14   0   4   -0.17    1.02
  14   0   4   -1.45    0.78
 -14  -1  -4    5.94    1.18
  14   1   4    5.47    1.27
 -14  -2  -4   -0.98    0.98
  14   2   4    0.09    0.91
 -14  -3  -4    3.58    1.15
  14   3   4    4.60    1.17
 -14  -4  -4   -0.19    0.96
  14   4   4    0.05    0.97
 -14  -5  -4    5.73    1.43
  14   5   4    6.10    1.35
 -14  -6  -4   -0.72    1.23
  14   6   4    1.28    1.06
 -14  -7  -4    0.36    1.20
  14   7   4    1.43    1.03
 -13   9  -4   -0.50    1.13
 -13   8  -4    1.09    1.17
  13  -8   4   -0.15    0.96
 -13   7  -4    0.22    1.14
  13  -7   4    1.54    1.00
 -13   6  -4    1.54    1.02
  13  -6   4    1.96    0.92
 -13   5  -4    1.75    1.13
  13  -5   4    2.11    0.89
 -13   4  -4   -0.08    0.84
  13  -4   4    0.75    0.77
 -13   3  -4    0.41    0.91
  13  -3   4    0.19    0.73
 -13   2  -4   -0.11    0.83
  13  -2   4    0.98    0.82
  13  -1   4    1.69    0.85
 -13   0  -4   -0.36    0.90
  13   0   4    0.16    0.75
  13   0   4   -0.11    0.87
 -13  -1  -4    1.44    0.93
  13   1   4    1.95    0.83
  13   1   4    1.99    1.02
 -13  -2  -4    1.21    1.05
  13   2   4    0.00    0.91
 -13  -3  -4   -0.05    0.87
  13   3   4    0.47    0.87
 -13  -4  -4    0.40    0.94
  13   4   4   -0.14    0.82
 -13  -5  -4    1.86    1.07
  13   5   4    0.61    0.94
 -13  -6  -4    1.09    1.11
  13   6   4    1.95    0.93
 -13  -7  -4   -1.59    1.03
  13   7   4    1.05    0.94
 -13  -8  -4   -0.12    1.20
  13   8   4    0.85    1.10
 -12  10  -4    1.52    1.40
 -12   9  -4    0.79    1.35
  12  -9   4    1.08    0.94
 -12   8  -4   11.10    1.57
  12  -8   4   16.69    1.64
 -12   7  -4    2.33    1.07
  12  -7   4   -0.13    0.89
 -12   6  -4    1.71    1.07
  12  -6   4    2.26    0.95
 -12   5  -4   16.01    1.59
  12  -5   4   15.11    1.48
 -12   4  -4    0.21    0.80
  12  -4   4    0.57    0.73
 -12   3  -4   17.55    1.59
  12  -3   4   15.34    1.43
 -12   2  -4    4.46    0.95
  12  -2   4    3.47    0.81
 -12   1  -4    7.51    1.09
  12  -1   4    5.17    1.04
  12  -1   4    6.95    0.97
 -12   0  -4   16.65    1.46
  12   0   4   19.61    1.41
  12   0   4   19.74    1.62
 -12  -1  -4    8.04    1.22
  12   1   4   10.19    1.06
  12   1   4    7.98    1.11
 -12  -2  -4    5.63    1.09
  12   2   4    5.46    1.01
 -12  -3  -4   16.67    1.62
  12   3   4   17.50    1.55
 -12  -4  -4    0.23    0.89
  12   4   4    1.50    0.94
 -12  -5  -4   12.91    1.56
  12   5   4   11.19    1.31
 -12  -6  -4    1.97    1.04
  12   6   4    2.73    1.02
 -12  -7  -4   -1.43    0.94
  12   7   4    0.59    0.84
 -12  -8  -4   12.32    1.68
  12   8   4   11.63    1.44
 -12  -9  -4    1.16    1.24
  12   9   4    1.33    1.00
 -11  11  -4    1.02    1.23
  11 -11   4   -0.09    1.00
 -11  10  -4   -0.93    1.16
  11 -10   4    0.85    0.92
 -11   9  -4   -1.05    0.95
  11  -9   4    2.38    0.94
 -11   8  -4    0.30    1.05
  11  -8   4    0.68    0.82
 -11   7  -4    0.77    0.92
  11  -7   4    2.28    0.94
 -11   6  -4    5.99    1.21
  11  -6   4    5.85    1.06
 -11   5  -4    7.11    1.11
  11  -5   4    4.00    0.89
 -11   4  -4    0.55    0.82
  11  -4   4    0.60    0.67
 -11   3  -4    6.38    1.03
  11  -3   4    5.75    0.95
 -11   2  -4    5.13    0.95
  11  -2   4    6.91    0.91
 -11   1  -4    0.03    0.74
  11  -1   4    0.64    0.62
  11  -1   4   -0.08    0.70
 -11   0  -4   -0.12    0.80
  11   0   4   -0.03    0.70
  11   0   4    0.56    0.65
 -11  -1  -4   -1.81    0.68
  11   1   4   -0.32    0.57
  11   1   4    0.13    0.68
 -11  -2  -4    5.56    1.08
  11   2   4    4.76    0.95
  11   2   4    6.01    0.81
 -11  -3  -4    5.76    1.07
  11   3   4    5.06    0.96
 -11  -4  -4   -0.15    0.76
  11   4   4    0.55    0.66
 -11  -5  -4    7.03    1.20
  11   5   4    4.01    0.97
 -11  -6  -4    5.59    1.24
  11   6   4    4.28    0.92
 -11  -7  -4    0.46    1.05
  11   7   4   -0.07    0.76
 -11  -8  -4   -1.68    0.91
  11   8   4   -0.79    0.73
 -11  -9  -4    1.20    1.19
  11   9   4    1.92    0.92
 -11 -10  -4   -1.23    1.06
  11  10   4   -1.28    0.97
 -11 -11  -4   -1.40    1.39
 -10  12  -4   -0.81    1.50
 -10  11  -4   -0.22    1.24
  10 -11   4    2.04    1.08
  10 -11   4    0.44    0.90
 -10  10  -4    1.68    1.08
  10 -10   4    1.97    0.97
  10 -10   4    1.93    0.89
 -10   9  -4    2.03    1.04
  10  -9   4    1.68    0.89
  10  -9   4    0.61    0.84
 -10   8  -4    7.82    1.35
  10  -8   4   10.78    1.15
  10  -8   4    8.36    1.21
 -10   7  -4    3.29    1.09
  10  -7   4    4.12    0.84
  10  -7   4    4.44    0.92
 -10   6  -4    3.32    0.92
  10  -6   4    3.98    0.90
  10  -6   4    3.46    0.77
 -10   5  -4   10.43    1.20
  10  -5   4   10.42    1.11
 -10   4  -4    7.20    1.08
  10  -4   4    9.61    1.09
 -10   3  -4   18.83    1.50
  10  -3   4   17.59    1.38
 -10   2  -4   32.03    1.83
 -10   2  -4   29.72    1.72
  10  -2   4   33.71    1.75
 -10   1  -4    1.90    0.81
  10  -1   4    3.46    0.79
  10  -1   4    3.62    0.91
 -10   0  -4   40.45    2.07
  10   0   4   38.66    1.94
  10   0   4   38.26    1.84
 -10  -1  -4    3.12    0.87
  10   1   4    2.99    0.81
  10   1   4    3.39    0.73
 -10  -2  -4   32.99    1.90
  10   2   4   32.84    1.79
  10   2   4   31.23    1.56
 -10  -3  -4   18.05    1.54
  10   3   4   16.63    1.18
  10   3   4   19.48    1.47
 -10  -4  -4    8.49    1.18
  10   4   4    5.99    1.00
 -10  -5  -4   14.04    1.44
  10   5   4   12.34    1.27
 -10  -6  -4    4.15    0.99
  10   6   4    2.93    0.80
 -10  -7  -4    3.24    1.07
  10   7   4    2.91    0.86
 -10  -8  -4   10.96    1.48
  10   8   4    9.28    1.25
 -10  -9  -4    0.18    1.02
  10   9   4    2.74    1.00
 -10 -10  -4    1.19    1.28
  10  10   4    2.88    1.02
 -10 -11  -4   -0.50    1.30
  10  11   4    1.67    0.99
 -10 -12  -4    3.70    1.51
  -9  12  -4    1.56    1.36
   9 -12   4   -0.62    0.87
   9 -12   4   -0.15    1.04
  -9  11  -4   -0.44    1.17
   9 -11   4    1.24    0.88
   9 -11   4   -0.37    0.81
  -9  10  -4    1.02    1.01
   9 -10   4    3.32    0.96
   9 -10   4    2.94    0.99
  -9   9  -4   -0.42    0.89
   9  -9   4    1.17    0.82
   9  -9   4    0.07    0.69
  -9   8  -4    1.91    1.05
   9  -8   4    3.30    0.87
   9  -8   4    2.67    0.77
  -9   7  -4   -0.28    0.77
   9  -7   4    0.06    0.62
   9  -7   4    0.46    0.60
  -9   6  -4    4.72    0.95
   9  -6   4    2.96    0.72
   9  -6   4    3.55    0.76
  -9   5  -4    2.28    0.95
   9  -5   4    3.93    0.82
   9  -5   4    3.38    0.66
  -9   4  -4    0.99    0.75
   9  -4   4    0.25    0.51
   9  -4   4    0.05    0.60
  -9   3  -4    0.69    0.76
   9  -3   4    1.25    0.63
   9  -3   4    0.25    0.46
  -9   2  -4    0.09    0.65
  -9   2  -4    1.28    0.66
   9  -2   4    0.43    0.40
   9  -2   4    0.90    0.66
  -9   1  -4   -0.08    0.64
   9  -1   4    0.04    0.53
   9  -1   4    0.02    0.59
   9  -1   4    0.00    0.38
  -9   0  -4   -0.01    0.70
   9   0   4    0.49    0.62
   9   0   4    0.09    0.53
  -9  -1  -4    0.27    0.66
   9   1   4    0.17    0.61
   9   1   4   -0.33    0.51
  -9  -2  -4    1.49    0.82
   9   2   4    1.05    0.54
   9   2   4    1.18    0.65
  -9  -3  -4    0.03    0.89
   9   3   4    0.47    0.50
   9   3   4   -0.32    0.70
  -9  -4  -4   -0.38    0.79
   9   4   4    0.44    0.65
  -9  -5  -4    3.38    0.99
   9   5   4    3.02    0.87
  -9  -6  -4    2.46    0.95
   9   6   4    3.59    0.85
  -9  -7  -4    0.03    0.76
   9   7   4    0.09    0.64
  -9  -8  -4    1.13    1.13
   9   8   4    1.92    0.81
  -9  -9  -4   -0.79    0.89
   9   9   4    1.05    0.79
  -9 -10  -4    0.83    1.03
   9  10   4    0.98    0.84
  -9 -11  -4    0.21    1.11
   9  11   4   -0.70    0.92
  -9 -12  -4   -0.46    1.31
   9  12   4    0.84    1.04
  -8  13  -4   -0.12    1.36
   8 -13   4    0.88    1.04
   8 -13   4   -1.40    0.82
  -8  12  -4   -0.35    1.02
   8 -12   4    1.26    1.05
   8 -12   4    0.74    0.83
  -8  11  -4    1.14    1.03
   8 -11   4    1.19    0.77
   8 -11   4    2.14    1.05
  -8  10  -4    0.43    0.95
   8 -10   4    0.51    0.66
   8 -10   4    0.03    0.74
  -8   9  -4   -0.35    0.85
   8  -9   4    2.85    0.82
   8  -9   4    1.93    0.74
  -8   8  -4    0.52    0.77
   8  -8   4    0.56    0.61
   8  -8   4    0.87    0.72
  -8   7  -4    1.80    0.84
   8  -7   4    0.57    0.60
   8  -7   4    0.92    0.67
  -8   6  -4    0.50    0.92
   8  -6   4   -0.09    0.60
   8  -6   4    0.54    0.68
  -8   5  -4    0.79    0.71
   8  -5   4    0.61    0.56
   8  -5   4    1.44    0.57
  -8   4  -4    2.82    0.77
   8  -4   4    1.87    0.51
   8  -4   4    2.81    0.67
  -8   3  -4    4.65    0.72
  -8   3  -4    3.32    0.78
   8  -3   4    4.28    0.54
   8  -3   4    4.28    0.71
  -8   2  -4    3.85    0.80
  -8   2  -4    4.52    0.70
   8  -2   4    4.25    0.49
   8  -2   4    4.91    0.75
  -8   1  -4    2.79    0.62
   8  -1   4    3.22    0.63
   8  -1   4    2.55    0.41
   8  -1   4    2.29    0.66
  -8   0  -4   -0.06    0.60
   8   0   4   -0.35    0.28
   8   0   4   -0.24    0.47
   8   0   4    0.09    0.49
  -8  -1  -4    3.01    0.37
  -8  -1  -4    2.04    0.67
   8   1   4    2.52    0.65
   8   1   4    2.03    0.53
  -8  -2  -4    5.00    0.84
  -8  -2  -4    4.72    0.47
   8   2   4    4.12    0.59
   8   2   4    4.35    0.72
  -8  -3  -4    5.03    0.55
  -8  -3  -4    3.43    0.82
   8   3   4    3.68    0.79
   8   3   4    3.83    0.58
  -8  -4  -4    0.28    0.77
  -8  -4  -4    2.79    0.58
   8   4   4    3.40    0.55
   8   4   4    2.98    0.73
  -8  -5  -4    0.83    0.81
  -8  -5  -4   -0.22    0.58
   8   5   4    2.17    0.69
  -8  -6  -4   -0.06    0.89
   8   6   4    0.74    0.68
  -8  -7  -4    1.50    0.87
   8   7   4    1.37    0.70
  -8  -8  -4    0.82    0.88
   8   8   4    0.84    0.71
  -8  -9  -4    2.51    1.07
   8   9   4    2.94    0.93
  -8 -10  -4   -0.87    0.91
   8  10   4    0.99    0.79
  -8 -11  -4    0.30    1.16
   8  11   4    0.81    0.86
  -8 -12  -4   -1.54    1.30
   8  12   4    1.54    0.92
  -8 -13  -4   -3.50    1.37
  -7  13  -4    1.96    1.33
   7 -13   4    0.42    1.02
  -7  12  -4    0.27    1.00
   7 -12   4    1.40    1.02
   7 -12   4    0.55    0.80
  -7  11  -4    2.79    1.21
   7 -11   4    4.83    1.03
   7 -11   4    5.09    0.94
  -7  10  -4    0.71    0.94
   7 -10   4    0.56    0.69
   7 -10   4   -0.29    0.73
  -7   9  -4    4.73    1.01
   7  -9   4    2.91    0.79
   7  -9   4    4.72    0.92
  -7   8  -4    1.76    0.85
   7  -8   4    2.70    0.75
   7  -8   4    1.66    0.65
  -7   7  -4    0.74    0.81
   7  -7   4    1.40    0.72
   7  -7   4    2.29    0.75
  -7   6  -4    0.20    0.70
   7  -6   4    0.03    0.59
   7  -6   4   -0.23    0.50
  -7   5  -4    7.22    0.96
   7  -5   4    5.92    0.80
   7  -5   4    8.48    0.81
  -7   4  -4    1.15    0.62
   7  -4   4    0.81    0.45
   7  -4   4    0.03    0.56
  -7   3  -4    3.56    0.70
  -7   3  -4    3.93    0.58
   7  -3   4    3.81    0.68
   7  -3   4    3.77    0.48
  -7   2  -4    5.61    0.74
  -7   2  -4    6.34    0.69
   7  -2   4    5.61    0.48
   7  -2   4    4.60    0.63
  -7   1  -4   10.96    0.86
   7  -1   4   10.60    0.82
   7  -1   4   11.90    0.93
   7  -1   4   11.40    0.61
  -7   0  -4    0.22    0.52
   7   0   4   -0.38    0.35
   7   0   4    0.51    0.45
   7   0   4    0.15    0.21
  -7  -1  -4    9.88    0.91
  -7  -1  -4   10.51    0.56
   7   1   4   10.47    0.88
   7   1   4   10.80    0.79
  -7  -2  -4    8.42    0.94
  -7  -2  -4    6.41    0.50
   7   2   4    6.49    0.64
   7   2   4    6.87    0.76
  -7  -3  -4    4.15    0.47
  -7  -3  -4    5.03    0.82
   7   3   4    4.10    0.50
   7   3   4    3.04    0.65
  -7  -4  -4    0.93    0.68
  -7  -4  -4    0.16    0.42
   7   4   4    0.31    0.53
   7   4   4    0.15    0.37
  -7  -5  -4    6.57    0.77
  -7  -5  -4    6.56    1.10
   7   5   4    5.30    0.84
  -7  -6  -4   -0.12    0.65
  -7  -6  -4   -0.96    0.82
   7   6   4   -0.66    0.56
  -7  -7  -4    1.17    0.78
  -7  -7  -4    2.13    0.92
   7   7   4    1.88    0.75
  -7  -8  -4    1.85    0.99
  -7  -8  -4    1.63    0.82
   7   8   4    2.37    0.78
  -7  -9  -4    4.14    0.98
  -7  -9  -4    4.16    1.17
   7   9   4    4.26    0.91
  -7 -10  -4    0.11    0.95
  -7 -10  -4    1.00    0.82
   7  10   4    0.02    0.76
  -7 -11  -4    5.13    1.11
  -7 -11  -4    4.55    1.19
   7  11   4    2.60    0.93
  -7 -12  -4   -0.82    1.05
   7  12   4    2.76    0.98
  -7 -13  -4    0.48    1.31
   7  13   4    1.20    0.94
   6 -14   4    1.29    1.11
  -6  13  -4    1.21    1.08
   6 -13   4    0.16    0.94
  -6  12  -4   -0.36    0.96
   6 -12   4    0.74    0.98
   6 -12   4   -0.74    0.66
  -6  11  -4   -0.13    0.89
   6 -11   4   -0.24    0.64
   6 -11   4    0.69    0.96
  -6  10  -4    6.25    1.14
   6 -10   4    6.83    1.05
   6 -10   4    6.14    0.87
  -6   9  -4    1.06    0.79
   6  -9   4    1.02    0.82
   6  -9   4    1.37    0.60
  -6   8  -4    3.99    0.96
   6  -8   4    4.90    0.80
   6  -8   4    5.58    0.98
  -6   7  -4    0.40    0.75
   6  -7   4    1.14    0.63
   6  -7   4    1.65    0.66
  -6   6  -4   43.71    2.03
   6  -6   4   41.43    1.91
   6  -6   4   45.18    1.91
  -6   5  -4   27.91    1.50
   6  -5   4   27.52    1.40
   6  -5   4   29.50    1.37
  -6   4  -4   38.12    1.66
  -6   4  -4   33.56    1.38
   6  -4   4   33.55    1.54
   6  -4   4   34.95    1.45
  -6   3  -4    1.20    0.40
  -6   3  -4    1.09    0.47
   6  -3   4    0.94    0.34
   6  -3   4    1.06    0.44
  -6   2  -4   32.46    1.42
  -6   2  -4   32.97    1.49
   6  -2   4   32.55    1.41
   6  -2   4   33.09    1.24
  -6   1  -4    1.97    0.50
   6  -1   4    1.05    0.25
   6  -1   4    1.51    0.44
   6  -1   4    1.06    0.41
  -6   0  -4  189.65    6.33
   6   0   4  185.44    6.06
   6   0   4  189.50    5.85
   6   0   4  188.54    6.03
  -6  -1  -4    1.60    0.26
  -6  -1  -4    1.94    0.52
   6   1   4    1.42    0.40
   6   1   4    1.58    0.43
  -6  -2  -4   35.59    1.27
  -6  -2  -4   32.79    1.59
   6   2   4   33.28    1.49
   6   2   4   34.46    1.37
  -6  -3  -4    0.91    0.54
  -6  -3  -4    0.81    0.34
   6   3   4    0.35    0.42
   6   3   4    0.59    0.33
  -6  -4  -4   33.36    1.67
  -6  -4  -4   34.81    1.36
   6   4   4   30.32    1.51
   6   4   4   32.21    1.29
  -6  -5  -4   28.77    1.36
  -6  -5  -4   30.74    1.71
   6   5   4   27.18    1.45
   6   5   4   27.85    1.17
  -6  -6  -4   42.63    1.93
  -6  -6  -4   41.98    2.12
   6   6   4   46.06    2.01
  -6  -7  -4    1.26    0.76
  -6  -7  -4   -0.81    0.82
   6   7   4    1.12    0.67
  -6  -8  -4    4.69    1.02
  -6  -8  -4    3.14    0.83
   6   8   4    6.86    1.02
  -6  -9  -4    0.48    0.83
  -6  -9  -4    0.84    0.88
   6   9   4    0.46    0.65
  -6 -10  -4    7.98    1.24
  -6 -10  -4    7.04    1.15
   6  10   4   10.57    1.20
  -6 -11  -4    0.02    0.85
  -6 -11  -4    0.50    0.95
   6  11   4    0.78    0.86
  -6 -12  -4   -1.33    1.01
  -6 -12  -4    1.08    0.91
   6  12   4    0.89    0.81
  -6 -13  -4    1.02    1.08
   6  13   4   -0.69    0.82
  -6 -14  -4   -1.16    1.17
  -5  14  -4   -1.54    0.96
   5 -14   4    2.27    1.13
  -5  13  -4    2.68    1.13
   5 -13   4    1.99    1.02
  -5  12  -4    0.03    0.97
   5 -12   4   -1.02    0.81
  -5  11  -4    0.53    0.91
   5 -11   4    1.00    0.68
   5 -11   4    0.54    0.98
  -5  10  -4    0.84    0.80
   5 -10   4    1.32    0.61
   5 -10   4    1.96    0.82
  -5   9  -4    0.93    1.09
   5  -9   4    1.29    0.67
   5  -9   4    0.83    0.79
  -5   8  -4    1.33    0.85
   5  -8   4    2.09    0.79
   5  -8   4    2.81    0.65
  -5   7  -4    9.46    1.13
   5  -7   4    8.94    0.91
   5  -7   4    7.29    0.93
  -5   6  -4    1.02    0.62
   5  -6   4   -0.15    0.55
   5  -6   4   -0.22    0.43
  -5   5  -4   15.57    1.10
   5  -5   4   16.73    0.96
   5  -5   4   17.12    1.00
  -5   4  -4   18.33    1.06
  -5   4  -4   17.16    0.80
   5  -4   4   16.29    0.96
   5  -4   4   18.22    0.94
  -5   3  -4   12.73    0.75
  -5   3  -4   13.82    0.87
   5  -3   4   12.91    0.71
   5  -3   4   12.07    0.85
  -5   2  -4    0.55    0.38
  -5   2  -4    0.67    0.35
   5  -2   4    0.91    0.27
   5  -2   4    0.60    0.35
  -5   1  -4    2.13    0.43
   5  -1   4    1.70    0.41
   5  -1   4    1.92    0.41
   5  -1   4    2.12    0.25
  -5   0  -4   -0.14    0.34
   5   0   4   -0.46    0.25
   5   0   4    0.13    0.33
   5   0   4    0.02    0.14
  -5  -1  -4    1.43    0.22
  -5  -1  -4    3.02    0.50
   5   1   4    1.33    0.38
   5   1   4    1.04    0.34
  -5  -2  -4    0.81    0.24
  -5  -2  -4   -0.01    0.44
   5   2   4    0.59    0.30
   5   2   4    0.76    0.36
  -5  -3  -4   13.05    0.96
  -5  -3  -4   13.99    0.72
   5   3   4   13.20    0.85
   5   3   4   13.98    0.73
  -5  -4  -4   16.50    1.11
  -5  -4  -4   16.92    0.93
   5   4   4   17.00    0.83
   5   4   4   18.26    1.02
  -5  -5  -4   17.96    1.20
  -5  -5  -4   15.18    1.00
   5   5   4   19.53    1.16
   5   5   4   17.52    0.84
  -5  -6  -4    0.78    0.74
  -5  -6  -4    0.85    0.58
   5   6   4   -0.01    0.50
   5   6   4    0.58    0.37
  -5  -7  -4    6.89    1.02
  -5  -7  -4    8.44    0.99
   5   7   4    7.78    0.91
  -5  -8  -4    0.61    0.73
  -5  -8  -4    1.83    0.84
   5   8   4    2.27    0.74
  -5  -9  -4    2.24    0.82
  -5  -9  -4    0.94    0.84
   5   9   4    0.39    0.68
  -5 -10  -4    0.53    0.93
  -5 -10  -4    1.81    0.91
   5  10   4    0.55    0.66
  -5 -11  -4   -1.01    0.96
  -5 -11  -4    0.71    0.95
   5  11   4    0.85    0.72
  -5 -12  -4   -0.38    0.98
  -5 -12  -4   -0.66    1.12
   5  12   4    0.36    0.79
  -5 -13  -4    2.36    1.02
   5  13   4    1.89    0.97
  -5 -14  -4    0.57    1.16
   5  14   4    1.34    1.06
  -4  14  -4    1.64    1.24
   4 -14   4    2.86    1.13
  -4  13  -4    0.35    0.98
   4 -13   4    1.79    1.00
  -4  12  -4    2.31    1.03
   4 -12   4    1.33    1.05
  -4  11  -4   10.57    1.36
   4 -11   4   15.99    1.23
   4 -11   4   15.54    1.54
  -4  10  -4    2.09    0.88
   4 -10   4    1.51    0.62
   4 -10   4    0.56    0.77
  -4   9  -4   32.67    1.91
   4  -9   4   35.81    1.92
   4  -9   4   33.53    1.63
  -4   8  -4    0.38    0.76
   4  -8   4    0.59    0.51
   4  -8   4    2.22    0.76
  -4   7  -4   26.22    1.59
   4  -7   4   27.24    1.47
   4  -7   4   24.00    1.33
  -4   6  -4    7.42    0.84
   4  -6   4    7.80    0.72
   4  -6   4    7.85    0.81
  -4   5  -4   26.64    0.92
  -4   5  -4   27.17    1.33
   4  -5   4   25.63    1.21
   4  -5   4   24.69    1.23
  -4   4  -4    5.50    0.38
  -4   4  -4    4.89    0.64
   4  -4   4    5.21    0.57
   4  -4   4    4.55    0.53
  -4   3  -4    9.01    0.72
  -4   3  -4    7.66    0.55
   4  -3   4    9.01    0.66
   4  -3   4    8.04    0.58
  -4   2  -4   12.75    0.76
  -4   2  -4   11.40    0.69
   4  -2   4   12.52    0.72
   4  -2   4   12.82    0.60
  -4   1  -4  291.54    9.50
   4  -1   4  296.57    9.01
   4  -1   4  290.46    9.13
   4  -1   4  298.90    9.12
  -4   0  -4    2.55    0.44
   4   0   4    1.62    0.36
   4   0   4    2.12    0.36
   4   0   4    1.97    0.19
  -4  -1  -4  294.92    8.99
  -4  -1  -4  294.62    9.58
   4   1   4  292.59    9.10
   4   1   4  295.59    9.11
  -4  -2  -4   12.32    0.81
  -4  -2  -4   12.23    0.56
   4   2   4   12.86    0.65
   4   2   4   10.84    0.70
  -4  -3  -4    8.08    0.55
  -4  -3  -4    8.58    0.74
   4   3   4    7.26    0.52
   4   3   4    8.80    0.68
  -4  -4  -4    4.72    0.67
  -4  -4  -4    4.95    0.54
   4   4   4    4.68    0.58
   4   4   4    5.79    0.47
  -4  -5  -4   25.87    1.38
  -4  -5  -4   25.19    1.22
   4   5   4   25.25    1.27
   4   5   4   25.95    1.03
  -4  -6  -4    7.78    0.79
  -4  -6  -4    8.82    0.93
   4   6   4    8.68    0.60
   4   6   4    8.25    0.84
  -4  -7  -4   24.70    1.48
  -4  -7  -4   21.31    1.36
   4   7   4   26.48    1.41
  -4  -8  -4    1.25    0.73
  -4  -8  -4    1.09    0.77
   4   8   4    0.60    0.61
  -4  -9  -4   34.20    1.94
  -4  -9  -4   36.21    1.92
   4   9   4   34.17    1.83
  -4 -10  -4    2.08    0.88
  -4 -10  -4    0.46    0.78
   4  10   4    0.20    0.70
  -4 -11  -4   14.18    1.46
  -4 -11  -4   11.43    1.34
   4  11   4   13.37    1.34
  -4 -12  -4    1.92    0.95
   4  12   4    1.90    0.89
  -4 -13  -4    2.83    1.16
   4  13   4    1.57    0.96
  -4 -14  -4    2.29    1.08
   4  14   4    2.53    1.01
  -3  14  -4    1.50    1.06
   3 -14   4    0.61    1.05
  -3  13  -4    2.18    0.98
   3 -13   4    0.49    0.98
  -3  12  -4    2.25    0.99
   3 -12   4    2.60    1.10
  -3  11  -4    5.36    1.04
   3 -11   4    4.65    1.04
  -3  10  -4    1.41    0.81
   3 -10   4    1.92    0.86
   3 -10   4    1.62    0.60
  -3   9  -4    1.84    0.89
   3  -9   4   -1.01    0.74
   3  -9   4    0.10    0.52
  -3   8  -4    0.89    0.73
   3  -8   4    1.16    0.75
   3  -8   4    0.80    0.52
  -3   7  -4   -0.31    0.59
   3  -7   4   -0.53    0.67
   3  -7   4    0.93    0.47
  -3   6  -4   41.41    1.80
  -3   6  -4   41.30    1.40
   3  -6   4   40.15    1.63
   3  -6   4   41.09    1.77
  -3   5  -4    0.10    0.15
  -3   5  -4    0.49    0.50
   3  -5   4    1.17    0.46
   3  -5   4   -0.60    0.27
  -3   4  -4   34.33    1.17
  -3   4  -4   31.38    1.41
   3  -4   4   32.55    1.33
   3  -4   4   33.75    1.36
  -3   3  -4   26.11    1.01
  -3   3  -4   26.79    1.17
   3  -3   4   24.65    1.10
   3  -3   4   28.92    1.11
  -3   2  -4    5.74    0.45
  -3   2  -4    4.21    0.48
   3  -2   4    5.65    0.42
   3  -2   4    5.13    0.47
  -3   1  -4    9.40    0.62
   3  -1   4    9.60    0.44
   3  -1   4    9.58    0.59
   3  -1   4    8.86    0.58
  -3   0  -4    0.56    0.38
   3   0   4    0.19    0.30
   3   0   4   -0.05    0.10
   3   0   4    0.34    0.28
  -3  -1  -4    9.27    0.67
  -3  -1  -4    9.70    0.39
   3   1   4    8.06    0.56
   3   1   4    8.90    0.56
  -3  -2  -4    5.27    0.57
  -3  -2  -4    5.60    0.39
   3   2   4    4.81    0.48
   3   2   4    5.17    0.43
  -3  -3  -4   24.98    1.18
  -3  -3  -4   25.06    1.01
   3   3   4   24.90    0.98
   3   3   4   25.84    1.09
  -3  -4  -4   31.67    1.31
  -3  -4  -4   33.79    1.47
   3   4   4   32.60    1.36
   3   4   4   33.37    1.21
  -3  -5  -4   -0.06    0.43
  -3  -5  -4    0.34    0.53
   3   5   4    0.32    0.29
   3   5   4    0.20    0.39
  -3  -6  -4   40.49    1.87
  -3  -6  -4   42.06    1.75
   3   6   4   40.82    1.75
   3   6   4   42.19    1.51
  -3  -7  -4    0.33    0.65
  -3  -7  -4    1.46    0.69
   3   7   4    0.71    0.37
   3   7   4    0.01    0.50
  -3  -8  -4    2.06    0.78
  -3  -8  -4    1.25    0.75
   3   8   4   -0.73    0.52
  -3  -9  -4    1.38    0.91
  -3  -9  -4    0.11    0.82
   3   9   4    1.24    0.74
  -3 -10  -4    2.51    0.93
  -3 -10  -4    1.15    0.81
   3  10   4    1.38    0.72
  -3 -11  -4    5.19    1.11
  -3 -11  -4    5.14    1.02
   3  11   4    4.73    1.02
  -3 -12  -4    0.93    0.89
   3  12   4    1.49    0.91
  -3 -13  -4    0.49    0.91
   3  13   4    2.04    1.05
  -3 -14  -4    1.71    1.05
   3  14   4    1.40    1.02
  -2  14  -4    1.66    1.06
   2 -14   4    1.26    1.04
  -2  13  -4    0.85    0.90
   2 -13   4    0.71    0.97
  -2  12  -4    1.06    0.87
   2 -12   4    2.27    1.05
  -2  11  -4    1.15    0.80
   2 -11   4    0.13    0.81
  -2  10  -4   47.51    2.34
   2 -10   4   50.41    2.05
   2 -10   4   49.13    2.41
  -2   9  -4    1.54    0.79
   2  -9   4    1.34    0.53
   2  -9   4    2.42    0.88
  -2   8  -4    1.85    0.70
   2  -8   4    1.46    0.50
   2  -8   4    0.54    0.73
  -2   7  -4    0.75    0.64
   2  -7   4    0.24    0.39
   2  -7   4    1.12    0.64
  -2   6  -4    6.38    0.79
  -2   6  -4    5.34    0.39
   2  -6   4    5.02    0.51
   2  -6   4    6.11    0.73
  -2   5  -4    0.24    0.19
  -2   5  -4    0.39    0.44
   2  -5   4    0.35    0.31
   2  -5   4    0.25    0.44
  -2   4  -4    0.59    0.18
  -2   4  -4    0.98    0.39
   2  -4   4    0.17    0.37
   2  -4   4    0.23    0.29
  -2   3  -4   40.43    1.54
  -2   3  -4   40.66    1.42
   2  -3   4   42.07    1.51
   2  -3   4   40.24    1.52
  -2   2  -4   25.29    0.97
  -2   2  -4   23.33    1.01
   2  -2   4   22.59    0.97
   2  -2   4   23.89    0.96
  -2   1  -4   59.15    2.00
  -2   1  -4   58.17    2.04
   2  -1   4   57.42    1.97
   2  -1   4   58.87    1.87
  -2   0  -4  983.88   31.12
   2   0   4 1000.00   29.76
   2   0   4  967.99   29.60
  -2  -1  -4   59.11    2.14
  -2  -1  -4   60.51    1.87
   2   1   4   58.46    1.99
   2   1   4   60.20    2.00
  -2  -2  -4   24.81    0.93
  -2  -2  -4   24.22    1.10
   2   2   4   24.19    0.99
   2   2   4   23.23    0.95
  -2  -3  -4   40.28    1.47
  -2  -3  -4   40.49    1.61
   2   3   4   41.97    1.43
   2   3   4   40.17    1.50
  -2  -4  -4    0.79    0.35
  -2  -4  -4    0.57    0.39
   2   4   4    0.47    0.24
   2   4   4    0.29    0.29
  -2  -5  -4   -0.06    0.40
  -2  -5  -4   -0.13    0.39
   2   5   4    0.42    0.26
   2   5   4    0.26    0.37
  -2  -6  -4    6.77    0.77
  -2  -6  -4    5.28    0.66
   2   6   4    5.76    0.48
   2   6   4    5.24    0.65
  -2  -7  -4    1.05    0.60
  -2  -7  -4    0.55    0.57
   2   7   4    0.27    0.33
   2   7   4   -0.29    0.45
  -2  -8  -4    2.29    0.73
  -2  -8  -4    0.70    0.71
   2   8   4    2.12    0.47
   2   8   4    0.83    0.63
  -2  -9  -4    2.11    0.85
  -2  -9  -4    2.00    0.81
   2   9   4    0.79    0.68
  -2 -10  -4   50.86    2.39
  -2 -10  -4   45.74    2.32
   2  10   4   53.56    2.35
  -2 -11  -4    1.10    0.83
   2  11   4    0.34    0.75
  -2 -12  -4    1.84    1.04
   2  12   4    1.37    0.80
  -2 -13  -4    0.97    0.91
   2  13   4    0.11    0.84
  -2 -14  -4    1.39    1.02
   2  14   4   -0.34    0.85
  -2 -15  -4   -0.12    1.08
  -1  14  -4    1.56    1.06
   1 -14   4    4.02    1.21
  -1  13  -4    3.70    1.03
   1 -13   4    5.28    1.19
  -1  12  -4   -0.71    0.74
   1 -12   4    0.12    0.94
  -1  11  -4    1.61    0.78
   1 -11   4    2.97    0.99
  -1  10  -4    0.03    0.77
   1 -10   4    1.31    0.94
  -1   9  -4   39.78    1.97
   1  -9   4   40.25    1.66
   1  -9   4   38.52    2.07
  -1   8  -4   -1.12    0.56
   1  -8   4    0.19    0.39
   1  -8   4   -0.10    0.72
  -1   7  -4   17.39    0.82
  -1   7  -4   19.43    1.17
   1  -7   4   16.70    0.87
   1  -7   4   15.26    1.19
  -1   6  -4    6.05    0.72
  -1   6  -4    6.08    0.44
   1  -6   4    7.19    0.56
   1  -6   4    5.76    0.75
  -1   5  -4   -0.41    0.35
  -1   5  -4   -0.01    0.19
   1  -5   4    0.01    0.41
   1  -5   4    0.34    0.25
  -1   4  -4    9.90    0.71
  -1   4  -4   10.74    0.51
   1  -4   4   12.00    0.61
   1  -4   4   10.94    0.77
  -1   3  -4   10.77    0.51
  -1   3  -4   10.59    0.67
   1  -3   4   11.69    0.67
   1  -3   4   11.17    0.60
  -1   2  -4    3.06    0.41
  -1   2  -4    3.05    0.31
   1  -2   4    3.79    0.41
   1  -2   4    3.44    0.37
  -1   1  -4    0.21    0.19
  -1   1  -4   -0.08    0.21
   1  -1   4   -0.04    0.15
   1  -1   4    0.30    0.20
  -1   0  -4    0.38    0.21
   1   0   4   -0.14    0.12
   1   0   4    0.16    0.16
   1   0   4   -0.03    0.06
  -1  -1  -4    0.33    0.26
  -1  -1  -4    0.00    0.11
   1   1   4    0.00    0.20
   1   1   4   -0.07    0.15
  -1  -2  -4    4.19    0.49
  -1  -2  -4    3.82    0.37
   1   2   4    4.00    0.37
   1   2   4    3.05    0.32
  -1  -3  -4   10.63    0.61
  -1  -3  -4    9.91    0.68
   1   3   4   11.71    0.62
   1   3   4   10.64    0.55
  -1  -4  -4   10.00    0.67
  -1  -4  -4   11.32    0.73
   1   4   4    9.95    0.57
   1   4   4   10.41    0.65
  -1  -5  -4    0.07    0.34
  -1  -5  -4   -0.88    0.33
   1   5   4    0.06    0.31
   1   5   4    0.16    0.25
  -1  -6  -4    6.22    0.69
  -1  -6  -4    6.77    0.76
   1   6   4    6.49    0.54
   1   6   4    6.41    0.70
  -1  -7  -4   18.20    1.15
  -1  -7  -4   18.35    1.10
   1   7   4   14.87    1.05
   1   7   4   17.57    0.87
  -1  -8  -4    0.73    0.64
  -1  -8  -4   -0.38    0.64
   1   8   4    0.10    0.42
   1   8   4   -0.37    0.55
  -1  -9  -4   38.71    1.99
  -1  -9  -4   37.97    1.89
   1   9   4   40.47    2.04
  -1 -10  -4    0.25    0.80
   1  10   4    0.82    0.74
  -1 -11  -4    1.60    0.81
   1  11   4    2.88    0.82
  -1 -12  -4    0.26    0.80
   1  12   4    0.65    0.87
  -1 -13  -4    3.97    1.07
   1  13   4    1.71    0.93
  -1 -14  -4    3.45    1.11
   1  14   4    3.08    1.16
  -1 -15  -4    0.69    1.23
   1  15   4   -0.37    0.97
   0  14  -4    1.69    1.06
   0 -14   4    2.88    1.12
   0  13  -4    0.33    0.88
   0 -13   4   -0.14    0.97
   0  12  -4    5.87    1.05
   0 -12   4    2.97    1.04
   0  11  -4    0.75    0.75
   0 -11   4   -1.31    0.71
   0  10  -4    3.73    0.92
   0 -10   4    5.06    1.05
   0   9  -4    6.01    0.92
   0  -9   4    7.01    1.07
   0   8  -4    2.03    0.44
   0   8  -4    1.58    0.66
   0  -8   4    1.69    0.40
   0  -8   4    1.14    0.75
   0   7  -4    3.65    0.68
   0   7  -4    3.98    0.47
   0  -7   4    4.09    0.76
   0  -7   4    3.49    0.43
   0   6  -4    1.04    0.30
   0   6  -4    1.29    0.47
   0  -6   4    0.47    0.53
   0  -6   4    0.47    0.27
   0   5  -4    0.52    0.41
   0   5  -4    0.13    0.24
   0  -5   4    0.59    0.42
   0  -5   4    0.39    0.22
   0   4  -4    0.60    0.22
   0   4  -4    1.17    0.37
   0  -4   4    0.94    0.22
   0  -4   4    0.72    0.38
   0   3  -4   28.41    1.16
   0  -3   4   27.31    1.16
   0  -3   4   30.60    1.05
   0   2  -4  142.98    4.52
   0   2  -4  144.37    4.70
   0  -2   4  147.98    4.51
   0  -2   4  146.18    4.57
   0   1  -4   31.17    1.06
   0   1  -4   31.92    1.12
   0  -1   4   30.48    1.06
   0  -1   4   31.75    1.05
   0   0  -4   56.39    1.87
   0   0  -4   54.25    1.74
   0   0   4   55.15    1.72
   0   0   4   54.83    1.78
   0  -1  -4   30.53    1.14
   0  -1  -4   31.44    1.03
   0   1   4   30.97    1.02
   0   1   4   31.66    1.07
   0  -2  -4  147.21    4.84
   0  -2  -4  150.04    4.63
   0   2   4  145.24    4.60
   0   2   4  149.56    4.57
   0  -3  -4   28.16    1.10
   0   3   4   27.59    1.06
   0   3   4   26.14    1.03
   0  -4  -4    0.77    0.35
   0  -4  -4    0.43    0.35
   0   4   4    1.11    0.34
   0   4   4    1.05    0.29
   0  -5  -4    0.37    0.39
   0  -5  -4    0.41    0.36
   0   5   4    0.08    0.35
   0   5   4    0.44    0.26
   0  -6  -4    0.66    0.50
   0  -6  -4    1.56    0.48
   0   6   4    0.58    0.43
   0   6   4    1.16    0.36
   0  -7  -4    3.25    0.58
   0  -7  -4    3.15    0.66
   0   7   4    4.70    0.66
   0   7   4    4.13    0.51
   0  -8  -4    1.43    0.65
   0  -8  -4    0.87    0.75
   0   8   4    1.75    0.66
   0   8   4    2.12    0.50
   0  -9  -4    4.55    0.84
   0  -9  -4    4.75    1.22
   0   9   4    4.73    0.88
   0   9   4    7.09    0.74
   0 -10  -4    4.32    0.95
   0  10   4    4.73    0.94
   0 -11  -4    0.89    0.76
   0  11   4    0.24    0.67
   0 -12  -4    6.54    1.21
   0  12   4    6.43    1.15
   0 -13  -4    1.63    0.93
   0  13   4    1.35    0.99
   0 -14  -4    0.59    1.09
   0  14   4    0.82    0.97
   0 -15  -4   -0.69    1.03
   0  15   4    0.14    1.00
   1  14  -4    2.54    1.18
  -1 -14   4    2.46    1.15
   1  13  -4    0.43    0.92
  -1 -13   4    0.44    0.98
   1  12  -4    5.76    1.11
  -1 -12   4    7.50    1.23
   1  11  -4    2.91    0.88
  -1 -11   4    3.75    1.03
   1  10  -4    8.72    1.10
  -1 -10   4    8.45    1.18
   1   9  -4    3.87    0.65
   1   9  -4    3.65    0.82
  -1  -9   4    1.92    0.88
   1   8  -4   10.52    0.81
   1   8  -4    9.44    1.05
  -1  -8   4    8.75    0.62
  -1  -8   4    8.50    1.00
   1   7  -4    1.66    0.40
   1   7  -4    0.62    0.49
  -1  -7   4    1.71    0.64
  -1  -7   4    0.59    0.27
   1   6  -4    9.01    0.63
   1   6  -4   10.71    0.84
  -1  -6   4   10.14    0.88
  -1  -6   4    8.60    0.51
   1   5  -4    8.71    0.72
   1   5  -4    9.13    0.58
  -1  -5   4    9.75    0.77
  -1  -5   4    8.96    0.46
   1   4  -4   22.01    0.99
   1   4  -4   22.41    0.94
  -1  -4   4   22.84    1.04
  -1  -4   4   21.74    0.81
   1   3  -4    2.25    0.38
   1   3  -4    3.03    0.34
  -1  -3   4    2.34    0.40
  -1  -3   4    2.69    0.25
   1   2  -4    3.10    0.32
   1   2  -4    3.15    0.38
  -1  -2   4    3.78    0.35
  -1  -2   4    3.77    0.28
   1   1  -4    0.60    0.15
   1   1  -4    0.52    0.16
  -1  -1   4    0.63    0.14
  -1  -1   4    0.63    0.16
   1   0  -4   -0.04    0.13
   1   0  -4    0.06    0.11
  -1   0   4   -0.03    0.13
   1  -1  -4    0.49    0.14
   1  -1  -4    0.23    0.19
  -1   1   4    0.66    0.11
  -1   1   4    0.46    0.16
   1  -2  -4    3.88    0.38
   1  -2  -4    3.37    0.38
  -1   2   4    4.37    0.38
  -1   2   4    3.98    0.34
   1  -3  -4    2.70    0.40
   1  -3  -4    2.77    0.36
  -1   3   4    2.74    0.35
  -1   3   4    2.13    0.32
   1  -4  -4   24.98    1.07
   1  -4  -4   23.58    1.00
  -1   4   4   23.41    0.96
  -1   4   4   22.76    1.02
   1  -5  -4    7.87    0.68
   1  -5  -4    8.17    0.60
  -1   5   4   10.47    0.74
  -1   5   4    7.59    0.54
   1  -6  -4    8.16    0.66
   1  -6  -4    9.73    0.83
  -1   6   4    8.87    0.67
  -1   6   4    9.46    0.78
   1  -7  -4    0.99    0.62
   1  -7  -4    0.59    0.46
  -1   7   4    1.41    0.43
  -1   7   4    1.22    0.52
   1  -8  -4    8.37    0.95
   1  -8  -4   10.15    0.87
  -1   8   4    9.43    0.98
  -1   8   4    9.64    0.79
   1  -9  -4    3.60    0.84
  -1   9   4    3.32    0.88
  -1   9   4    4.20    0.68
   1 -10  -4    9.21    1.16
  -1  10   4   10.76    1.17
  -1  10   4   11.59    0.97
   1 -11  -4    2.02    0.87
  -1  11   4    2.44    0.81
   1 -12  -4    8.15    1.22
  -1  12   4    9.07    1.20
   1 -13  -4    1.20    0.92
  -1  13   4    1.40    0.99
   1 -14  -4    2.97    1.07
  -1  14   4    2.12    1.03
   1 -15  -4    2.88    1.25
  -1  15   4    3.41    1.19
   2  14  -4    1.26    1.05
  -2 -14   4    1.74    1.12
   2  13  -4    1.07    0.91
  -2 -13   4    0.45    0.99
   2  12  -4    0.46    0.77
  -2 -12   4    0.47    0.91
   2  11  -4    4.29    0.95
  -2 -11   4    5.70    1.09
   2  10  -4   21.82    1.65
  -2 -10   4   22.85    1.71
   2   9  -4    3.16    0.80
   2   9  -4    3.98    0.68
  -2  -9   4    2.67    0.93
   2   8  -4   34.49    1.74
   2   8  -4   35.75    1.61
  -2  -8   4   37.48    1.87
   2   7  -4    8.54    0.87
   2   7  -4    9.43    0.77
  -2  -7   4    7.91    0.89
   2   6  -4   31.98    1.48
   2   6  -4   32.09    1.40
  -2  -6   4   33.95    1.13
  -2  -6   4   32.55    1.54
   2   5  -4    1.17    0.32
   2   5  -4    1.61    0.43
  -2  -5   4    1.10    0.41
  -2  -5   4    1.10    0.17
   2   4  -4    3.48    0.46
   2   4  -4    3.50    0.42
  -2  -4   4    3.47    0.23
  -2  -4   4    3.95    0.47
   2   3  -4  168.92    5.62
   2   3  -4  171.16    5.37
  -2  -3   4  173.91    5.22
  -2  -3   4  171.80    5.44
   2   2  -4  125.75    4.16
   2   2  -4  125.74    3.94
  -2  -2   4  125.83    3.86
  -2  -2   4  125.90    4.01
   2   1  -4   14.34    0.68
   2   1  -4   15.04    0.59
  -2  -1   4   16.14    0.65
  -2  -1   4   15.14    0.58
   2   0  -4  857.57   26.40
   2   0  -4  866.46   26.13
   2   0  -4  884.13   27.47
  -2   0   4  869.13   26.25
   2  -1  -4   14.63    0.65
   2  -1  -4   15.33    0.64
  -2   1   4   15.90    0.56
  -2   1   4   15.30    0.65
   2  -2  -4  124.24    4.00
   2  -2  -4  123.01    3.93
  -2   2   4  119.62    3.90
  -2   2   4  126.16    3.83
   2  -3  -4  174.50    5.53
   2  -3  -4  172.57    5.44
  -2   3   4  171.37    5.33
  -2   3   4  167.82    5.38
   2  -4  -4    3.37    0.34
   2  -4  -4    3.74    0.46
  -2   4   4    3.31    0.40
  -2   4   4    2.88    0.43
   2  -5  -4    0.97    0.42
   2  -5  -4    0.80    0.30
  -2   5   4    1.29    0.33
  -2   5   4    1.02    0.42
   2  -6  -4   30.83    1.27
   2  -6  -4   33.50    1.50
  -2   6   4   35.10    1.47
  -2   6   4   31.65    1.34
   2  -7  -4    8.02    0.89
   2  -7  -4    9.37    0.66
  -2   7   4    8.69    0.85
  -2   7   4    9.20    0.79
   2  -8  -4   33.55    1.73
  -2   8   4   35.02    1.54
  -2   8   4   33.71    1.67
   2  -9  -4    4.33    0.87
  -2   9   4    3.71    0.69
  -2   9   4    4.01    0.83
   2 -10  -4   22.44    1.63
  -2  10   4   21.78    1.33
  -2  10   4   23.61    1.55
   2 -11  -4    4.15    0.94
  -2  11   4    4.41    0.92
  -2  11   4    5.44    0.84
   2 -12  -4    0.06    0.80
  -2  12   4    1.46    0.87
   2 -13  -4    1.41    0.92
  -2  13   4    0.69    0.97
   2 -14  -4    1.73    0.96
  -2  14   4    2.59    1.06
  -2  15   4    0.33    1.04
   3  14  -4   -0.54    0.83
  -3 -14   4    0.45    1.08
   3  13  -4    2.04    1.00
  -3 -13   4    3.45    1.13
   3  12  -4    0.76    0.78
  -3 -12   4    0.03    0.91
   3  11  -4    0.76    0.70
  -3 -11   4    0.03    0.96
   3  10  -4    1.57    0.83
   3  10  -4   -0.09    0.61
  -3 -10   4    0.90    0.90
   3   9  -4    3.14    0.84
   3   9  -4    3.69    0.69
  -3  -9   4    3.42    0.93
   3   8  -4    3.41    0.61
   3   8  -4    3.75    0.78
  -3  -8   4    2.84    0.82
   3   7  -4    8.32    0.76
   3   7  -4    6.60    0.79
  -3  -7   4    6.84    0.88
   3   6  -4   15.74    1.07
   3   6  -4   12.37    0.83
  -3  -6   4   13.38    1.01
   3   5  -4    0.43    0.39
   3   5  -4    1.88    0.44
  -3  -5   4    1.45    0.48
   3   4  -4   22.23    1.01
   3   4  -4   20.39    0.98
  -3  -4   4   21.72    1.02
   3   3  -4    0.58    0.30
   3   3  -4    1.13    0.32
  -3  -3   4    1.16    0.32
  -3  -3   4    1.15    0.13
   3   2  -4    1.20    0.32
   3   2  -4    1.26    0.31
  -3  -2   4    1.22    0.29
  -3  -2   4    1.31    0.19
   3   1  -4   20.82    0.91
   3   1  -4   21.16    0.81
  -3  -1   4   21.32    0.79
  -3  -1   4   20.13    0.85
   3   0  -4    0.18    0.22
   3   0  -4    0.33    0.19
   3   0  -4   -0.13    0.24
  -3   0   4   -0.32    0.24
   3  -1  -4   20.64    0.84
   3  -1  -4   20.18    0.84
  -3   1   4   20.59    0.85
  -3   1   4   20.36    0.78
   3  -2  -4    1.16    0.29
   3  -2  -4    0.94    0.23
  -3   2   4    0.40    0.32
  -3   2   4    1.30    0.30
   3  -3  -4    1.39    0.35
   3  -3  -4    1.02    0.21
  -3   3   4    0.95    0.28
  -3   3   4    0.42    0.29
   3  -4  -4   21.62    0.81
   3  -4  -4   22.29    1.02
  -3   4   4   20.86    0.96
  -3   4   4   20.61    0.98
   3  -5  -4    1.31    0.43
   3  -5  -4    1.50    0.25
  -3   5   4    1.75    0.45
  -3   5   4    1.71    0.43
   3  -6  -4   11.68    0.61
   3  -6  -4   14.17    1.00
  -3   6   4   12.74    0.89
  -3   6   4   13.50    0.87
   3  -7  -4    5.62    0.76
  -3   7   4    6.89    0.71
  -3   7   4    7.74    0.82
   3  -8  -4    1.74    0.72
  -3   8   4    2.53    0.71
  -3   8   4    2.55    0.64
   3  -9  -4    5.50    0.93
  -3   9   4    3.69    0.73
  -3   9   4    3.66    0.91
   3 -10  -4    0.64    0.70
  -3  10   4   -0.05    0.71
  -3  10   4    1.68    0.68
   3 -11  -4    0.51    0.69
  -3  11   4    0.89    0.76
  -3  11   4    1.36    0.69
   3 -12  -4    1.16    0.92
  -3  12   4    2.87    0.97
   3 -13  -4    3.47    1.09
  -3  13   4    3.19    1.01
   3 -14  -4    1.35    1.01
  -3  14   4    0.54    1.06
  -3  15   4    1.12    1.27
   4  14  -4    1.14    1.00
  -4 -14   4   -0.03    1.12
   4  13  -4    0.79    0.89
  -4 -13   4    3.27    1.15
   4  12  -4    0.39    0.83
  -4 -12   4    0.45    1.02
   4  11  -4   -0.12    0.78
  -4 -11   4    1.29    0.78
  -4 -11   4    0.23    0.86
   4  10  -4    0.39    0.65
   4  10  -4   -0.49    0.74
  -4 -10   4   -0.82    0.77
   4   9  -4   14.42    1.22
   4   9  -4   16.81    1.36
  -4  -9   4   13.94    1.35
   4   8  -4    0.94    0.57
   4   8  -4    1.54    0.71
  -4  -8   4    0.17    0.74
   4   7  -4    0.22    0.53
   4   7  -4    0.32    0.47
  -4  -7   4   -0.41    0.59
   4   6  -4   11.50    0.90
   4   6  -4   11.84    0.95
  -4  -6   4   11.47    0.94
   4   5  -4   16.20    0.96
   4   5  -4   17.46    1.00
  -4  -5   4   17.86    1.00
   4   4  -4   20.23    1.01
   4   4  -4   18.82    0.99
  -4  -4   4   18.69    0.96
   4   3  -4    5.83    0.59
   4   3  -4    5.28    0.49
  -4  -3   4    5.47    0.54
  -4  -3   4    6.20    0.29
   4   2  -4   43.89    1.65
   4   2  -4   40.92    1.52
  -4  -2   4   37.42    1.53
  -4  -2   4   47.27    1.42
   4   0  -4    1.83    0.29
   4   0  -4    1.00    0.30
   4   0  -4    1.49    0.28
   4   0  -4    1.16    0.26
   4  -2  -4   47.64    1.67
   4  -2  -4   43.53    1.64
   4  -2  -4   46.98    1.61
  -4   2   4   43.90    1.58
   4  -3  -4    6.31    0.54
   4  -3  -4    6.18    0.39
   4  -3  -4    5.64    0.52
  -4   3   4    6.12    0.53
   4  -4  -4   19.04    0.95
   4  -4  -4   19.83    0.75
   4  -4  -4   19.45    1.02
  -4   4   4   19.19    0.96
   4  -5  -4   17.41    1.01
   4  -5  -4   14.96    0.96
   4  -5  -4   17.76    0.67
  -4   5   4   18.98    0.98
   4  -6  -4   10.10    0.89
  -4   6   4   13.27    0.91
   4  -7  -4    1.05    0.58
  -4   7   4    0.05    0.49
  -4   7   4    1.10    0.67
   4  -8  -4    0.52    0.62
  -4   8   4    2.11    0.79
  -4   8   4    2.21    0.65
   4  -9  -4   13.87    1.30
  -4   9   4   17.99    1.29
  -4   9   4   16.48    1.41
   4 -10  -4    0.39    0.72
  -4  10   4    0.76    0.73
  -4  10   4    0.17    0.61
   4 -11  -4    0.44    0.79
  -4  11   4    0.03    0.74
  -4  11   4    1.12    0.68
   4 -12  -4    1.24    0.82
  -4  12   4    0.29    0.81
  -4  12   4    1.09    0.79
   4 -13  -4    1.00    0.88
  -4  13   4    1.75    0.95
   4 -14  -4    3.57    1.21
  -4  14   4    0.98    1.09
   5  14  -4    1.59    1.03
  -5 -14   4   -0.77    1.22
   5  13  -4    0.65    0.85
  -5 -13   4    0.29    1.19
   5  12  -4    1.17    0.84
   5  11  -4    1.05    0.75
  -5 -11   4    2.82    0.93
  -5 -11   4    0.50    0.89
   5  10  -4    1.07    0.70
   5  10  -4    1.02    0.75
  -5 -10   4    1.14    0.86
   5   9  -4    0.12    0.68
   5   9  -4    0.97    0.65
  -5  -9   4    1.09    0.85
   5   8  -4   -0.67    0.60
   5   8  -4    1.31    0.62
  -5  -8   4    0.74    0.85
   5   7  -4   -0.37    0.55
   5   7  -4   -0.67    0.48
  -5  -7   4    0.32    0.62
   5   6  -4    1.90    0.58
   5   6  -4    2.86    0.61
  -5  -6   4    2.64    0.66
   5   5  -4    9.02    0.79
   5   5  -4    9.22    0.82
  -5  -5   4    8.14    0.76
   5   4  -4    3.03    0.53
   5   4  -4    2.78    0.50
  -5  -4   4    3.73    0.52
   5   3  -4    0.32    0.32
   5   3  -4   -0.15    0.33
  -5  -3   4    0.26    0.31
  -5  -3   4   -0.12    0.17
   5   2  -4    5.63    0.56
   5   2  -4    6.37    0.52
  -5  -2   4    5.43    0.38
  -5  -2   4    6.10    0.49
   5   1  -4    0.80    0.30
   5   1  -4    0.99    0.34
   5   1  -4    0.77    0.25
   5   1  -4    0.91    0.27
   5   0  -4   -0.16    0.22
   5   0  -4   -0.19    0.28
   5   0  -4   -0.02    0.25
   5   0  -4   -0.14    0.23
   5  -1  -4    1.03    0.32
   5  -1  -4    0.86    0.30
   5  -1  -4    1.20    0.31
   5  -1  -4    1.00    0.31
   5  -2  -4    6.97    0.58
   5  -2  -4    6.20    0.48
   5  -2  -4    6.10    0.51
  -5   2   4    5.80    0.50
   5  -3  -4   -0.16    0.29
   5  -3  -4   -0.02    0.22
   5  -3  -4   -0.21    0.35
  -5   3   4   -0.11    0.29
   5  -4  -4    3.66    0.32
   5  -4  -4    2.28    0.45
   5  -4  -4    2.76    0.48
  -5   4   4    2.92    0.49
   5  -5  -4    9.17    0.79
   5  -5  -4    9.97    0.84
   5  -5  -4    8.46    0.45
  -5   5   4   10.12    0.79
   5  -6  -4    2.70    0.62
   5  -6  -4    2.56    0.55
  -5   6   4    4.03    0.70
   5  -7  -4    0.13    0.67
  -5   7   4    0.60    0.62
   5  -8  -4   -0.50    0.61
  -5   8   4   -0.63    0.60
  -5   8   4   -0.36    0.66
   5  -9  -4    1.49    0.79
  -5   9   4    0.33    0.63
  -5   9   4    0.91    0.81
   5 -10  -4    0.40    0.71
  -5  10   4    0.27    0.61
  -5  10   4    0.54    0.76
   5 -11  -4    0.95    0.80
  -5  11   4    1.07    0.82
  -5  11   4    2.24    0.78
   5 -12  -4    2.43    0.94
  -5  12   4    2.04    0.88
  -5  12   4    2.56    0.95
   5 -13  -4   -0.31    0.87
  -5  13   4   -0.12    0.89
   5 -14  -4   -0.06    0.94
  -5  14   4    1.52    1.24
   6  14  -4   -1.39    0.91
  -6 -14   4   -0.39    1.27
   6  13  -4   -0.36    0.81
  -6 -13   4    0.85    1.09
   6  12  -4    0.56    0.80
  -6 -12   4    0.60    1.09
  -6 -12   4    1.74    1.02
   6  11  -4   -0.26    0.69
  -6 -11   4    1.68    0.96
  -6 -11   4   -0.07    1.01
   6  10  -4    0.27    0.71
   6  10  -4   -0.21    0.77
  -6 -10   4    0.98    0.86
   6   9  -4   -0.14    0.61
   6   9  -4   -0.77    0.63
  -6  -9   4    0.55    0.78
   6   8  -4    2.60    0.76
   6   8  -4    1.90    0.74
  -6  -8   4    2.25    0.81
   6   7  -4   16.73    1.28
   6   7  -4   16.08    1.33
  -6  -7   4   16.30    1.33
   6   6  -4    7.40    0.86
   6   6  -4    8.62    0.88
  -6  -6   4    7.81    0.86
   6   5  -4    5.38    0.72
   6   5  -4    6.89    0.77
  -6  -5   4    6.50    0.74
   6   4  -4   11.39    0.94
   6   4  -4   12.37    0.84
  -6  -4   4   11.67    0.49
  -6  -4   4   11.03    0.83
   6   3  -4   19.98    1.03
   6   3  -4   21.22    1.14
  -6  -3   4   20.99    0.81
  -6  -3   4   20.39    1.01
   6   2  -4    1.40    0.39
   6   2  -4    1.85    0.48
   6   2  -4    0.99    0.28
  -6  -2   4    0.83    0.31
   6   1  -4    0.20    0.39
   6   1  -4    0.31    0.27
   6   1  -4    0.54    0.27
   6   1  -4    0.29    0.35
   6   0  -4   36.61    1.43
   6   0  -4   38.41    1.45
   6   0  -4   36.46    1.41
   6   0  -4   38.11    1.53
   6  -1  -4    0.61    0.33
   6  -1  -4    0.52    0.33
   6  -1  -4    0.48    0.32
   6  -1  -4    0.73    0.33
   6  -2  -4    1.71    0.35
   6  -2  -4    1.48    0.44
   6  -2  -4    1.79    0.40
  -6   2   4    1.09    0.38
   6  -3  -4   21.39    0.90
   6  -3  -4   19.92    1.01
   6  -3  -4   20.65    1.06
  -6   3   4   20.01    1.02
   6  -4  -4   13.09    0.89
   6  -4  -4   12.17    0.63
   6  -4  -4   12.08    0.89
  -6   4   4   11.77    0.86
   6  -5  -4    7.47    0.75
   6  -5  -4    5.48    0.69
  -6   5   4    7.20    0.73
   6  -6  -4    7.03    0.82
   6  -6  -4    7.05    0.86
  -6   6   4    8.80    0.92
   6  -7  -4   16.75    1.24
   6  -7  -4   14.35    1.11
  -6   7   4   14.60    1.17
   6  -8  -4    0.99    0.82
  -6   8   4    1.71    0.86
   6  -9  -4   -0.27    0.68
  -6   9   4   -0.98    0.70
  -6   9   4   -0.11    0.61
   6 -10  -4    1.46    0.74
  -6  10   4    0.01    0.76
  -6  10   4   -0.75    0.65
   6 -11  -4    2.01    0.93
  -6  11   4   -0.13    0.71
  -6  11   4    0.36    0.84
   6 -12  -4   -0.37    0.77
  -6  12   4    0.04    0.82
  -6  12   4    0.71    0.88
   6 -13  -4    1.51    0.96
  -6  13   4   -0.44    0.86
  -6  13   4   -0.60    0.86
   6 -14  -4    1.86    1.09
  -6  14   4   -0.66    1.07
   7  13  -4    1.88    1.00
  -7 -13   4    1.53    1.14
   7  12  -4    5.43    1.15
  -7 -12   4    4.09    1.30
  -7 -12   4    5.03    1.17
   7  11  -4    2.07    0.81
  -7 -11   4    1.09    0.91
  -7 -11   4    0.53    0.95
   7  10  -4    4.20    0.99
   7  10  -4    4.96    0.96
  -7 -10   4    2.19    1.05
   7   9  -4    0.36    0.65
   7   9  -4    0.80    0.71
  -7  -9   4    0.13    0.75
   7   8  -4    5.75    0.91
   7   8  -4    4.27    0.86
  -7  -8   4    3.41    0.87
   7   7  -4   23.90    1.53
   7   7  -4   25.73    1.51
  -7  -7   4   27.82    1.64
   7   6  -4    9.38    1.03
   7   6  -4   11.71    1.10
  -7  -6   4   10.08    0.97
   7   5  -4    8.47    0.93
   7   5  -4    6.82    0.83
  -7  -5   4    9.28    0.92
   7   4  -4    3.28    0.61
   7   4  -4    2.33    0.58
  -7  -4   4    3.53    0.60
   7   3  -4    7.24    0.73
   7   3  -4    7.85    0.51
   7   3  -4    8.97    0.83
  -7  -3   4    7.52    0.68
   7   2  -4    6.20    0.51
   7   2  -4    7.35    0.77
   7   2  -4    7.49    0.68
  -7  -2   4    6.51    0.58
   7   1  -4    2.27    0.48
   7   1  -4    1.57    0.38
   7   1  -4    1.59    0.39
   7   1  -4    1.85    0.43
   7   0  -4   -0.17    0.34
   7   0  -4   -0.42    0.33
   7   0  -4   -0.27    0.39
   7   0  -4   -0.16    0.38
   7  -1  -4    1.64    0.43
   7  -1  -4    1.93    0.46
   7  -1  -4    1.93    0.40
   7  -1  -4    1.92    0.43
   7  -2  -4    6.02    0.68
   7  -2  -4    6.87    0.60
   7  -2  -4    6.67    0.64
  -7   2   4    5.75    0.62
   7  -3  -4    7.62    0.67
   7  -3  -4    7.73    0.61
   7  -3  -4    7.07    0.72
  -7   3   4    7.73    0.73
   7  -4  -4    2.06    0.40
   7  -4  -4    2.17    0.52
   7  -4  -4    2.44    0.59
  -7   4   4    3.10    0.56
   7  -5  -4    7.45    0.82
   7  -5  -4    7.19    0.80
  -7   5   4    9.12    0.93
   7  -6  -4    7.57    0.86
   7  -6  -4   10.44    0.97
  -7   6   4    9.74    1.00
   7  -7  -4   23.45    1.40
   7  -7  -4   22.78    1.44
  -7   7   4   26.40    1.50
   7  -8  -4    2.63    0.79
   7  -8  -4    3.02    0.78
  -7   8   4    5.04    1.00
   7  -9  -4    0.84    0.68
  -7   9   4    0.53    0.70
  -7   9   4   -0.59    0.77
   7 -10  -4    4.67    0.99
  -7  10   4    4.82    1.00
  -7  10   4    4.51    0.87
   7 -11  -4    0.39    0.90
  -7  11   4    1.27    1.00
  -7  11   4    0.65    0.78
   7 -12  -4    4.28    1.07
  -7  12   4    5.25    1.22
  -7  12   4    4.85    1.07
   7 -13  -4    2.32    1.04
  -7  13   4    0.30    0.98
  -7  13   4    2.33    1.08
   8  13  -4    0.85    1.13
  -8 -13   4   -0.78    1.08
  -8 -13   4    1.41    1.18
   8  12  -4   -0.18    0.79
  -8 -12   4    0.98    1.03
  -8 -12   4    2.15    1.11
   8  11  -4    0.72    0.94
  -8 -11   4    2.61    1.20
  -8 -11   4    3.00    1.02
   8  10  -4   -0.75    0.69
  -8 -10   4   -0.71    0.90
  -8 -10   4    0.77    0.78
   8   9  -4    5.26    0.98
   8   9  -4    4.09    0.94
  -8  -9   4    5.54    1.03
   8   8  -4    0.84    0.69
   8   8  -4    0.34    0.67
  -8  -8   4   -0.50    0.77
   8   7  -4    9.35    1.08
   8   7  -4    7.44    1.01
  -8  -7   4    7.53    0.99
   8   6  -4    2.02    0.72
   8   6  -4    1.60    0.68
  -8  -6   4    1.39    0.72
   8   5  -4    8.83    1.00
   8   5  -4    9.73    1.00
  -8  -5   4   11.40    1.01
   8   4  -4    0.53    0.60
   8   4  -4    0.72    0.59
  -8  -4   4    0.21    0.47
   8   3  -4    3.83    0.45
   8   3  -4    4.80    0.77
   8   3  -4    2.73    0.67
  -8  -3   4    3.02    0.59
   8   2  -4    0.62    0.53
   8   2  -4    0.38    0.35
   8   2  -4    1.56    0.55
  -8  -2   4    0.80    0.42
   8   1  -4    6.63    0.66
   8   1  -4    6.18    0.68
   8   1  -4    5.73    0.59
   8   1  -4    5.57    0.73
   8   0  -4    7.23    0.72
   8   0  -4    8.45    0.79
   8   0  -4    6.18    0.69
   8   0  -4    6.76    0.62
   8  -1  -4    4.20    0.58
   8  -1  -4    4.82    0.59
   8  -1  -4    5.62    0.65
   8  -1  -4    5.57    0.67
   8  -2  -4    0.14    0.38
   8  -2  -4    0.35    0.44
   8  -2  -4    1.30    0.53
  -8   2   4    0.54    0.43
   8  -3  -4    4.13    0.59
   8  -3  -4    2.22    0.59
   8  -3  -4    2.46    0.48
  -8   3   4    2.98    0.57
   8  -4  -4    0.25    0.52
   8  -4  -4    0.70    0.48
  -8   4   4    0.70    0.52
   8  -5  -4    8.12    0.92
   8  -5  -4    8.89    0.89
  -8   5   4   10.13    1.02
   8  -6  -4    1.68    0.68
   8  -6  -4    1.24    0.64
  -8   6   4    1.77    0.78
   8  -7  -4    6.60    0.92
   8  -7  -4    8.38    1.01
  -8   7   4    8.37    1.10
   8  -8  -4    1.28    0.69
   8  -8  -4    1.22    0.62
  -8   8   4    0.19    0.73
   8  -9  -4    2.83    0.90
  -8   9   4    4.73    1.08
   8 -10  -4   -0.85    0.70
  -8  10   4   -0.48    0.69
  -8  10   4    0.38    0.85
   8 -11  -4    1.87    0.95
  -8  11   4    2.92    1.06
  -8  11   4    1.56    0.84
   8 -12  -4   -0.30    0.90
  -8  12   4    2.25    1.14
  -8  12   4    0.41    0.88
   8 -13  -4   -0.49    0.87
  -8  13   4    0.34    1.42
  -8  13   4    2.33    1.11
  -9 -13   4    2.05    1.32
  -9 -13   4    2.51    1.31
   9  12  -4    0.36    0.96
  -9 -12   4    1.02    0.99
  -9 -12   4   -1.17    1.01
   9  11  -4    2.94    0.98
  -9 -11   4    4.22    1.10
  -9 -11   4    1.53    1.11
   9  10  -4   -0.77    0.71
  -9 -10   4    0.52    0.83
  -9 -10   4   -0.21    0.85
   9   9  -4    1.65    0.89
   9   9  -4    2.19    0.91
  -9  -9   4    1.30    0.97
   9   8  -4    0.48    0.71
   9   8  -4    0.29    0.73
  -9  -8   4   -0.19    0.70
   9   7  -4    3.21    0.85
   9   7  -4    6.79    1.00
  -9  -7   4    6.18    0.96
   9   6  -4   -0.17    0.63
   9   6  -4    0.24    0.65
  -9  -6   4    0.28    0.63
   9   5  -4    7.20    0.94
   9   5  -4    7.23    1.03
  -9  -5   4    5.59    0.86
   9   4  -4    2.14    0.73
   9   4  -4    1.41    0.66
  -9  -4   4    1.28    0.60
   9   3  -4    2.35    0.70
   9   3  -4    2.22    0.63
   9   3  -4    2.23    0.47
  -9  -3   4    2.03    0.54
   9   2  -4    1.03    0.46
   9   2  -4    1.11    0.55
   9   2  -4    1.58    0.63
  -9  -2   4    0.17    0.47
   9   1  -4    0.36    0.45
   9   1  -4    0.93    0.60
   9   1  -4   -0.33    0.56
   9   0  -4    0.30    0.54
   9   0  -4   -0.08    0.48
   9   0  -4    0.05    0.55
   9   0  -4   -0.08    0.43
   9  -1  -4    0.12    0.50
   9  -1  -4    0.32    0.53
   9  -1  -4   -0.16    0.46
   9  -1  -4   -0.81    0.44
   9  -2  -4   -0.38    0.47
   9  -2  -4    0.18    0.57
   9  -2  -4    0.39    0.45
  -9   2   4   -0.26    0.49
   9  -3  -4    2.15    0.66
   9  -3  -4    2.57    0.55
   9  -3  -4    1.95    0.55
  -9   3   4    1.95    0.64
   9  -4  -4    0.30    0.60
   9  -4  -4    0.34    0.52
  -9   4   4    1.22    0.64
   9  -5  -4    6.00    0.81
   9  -5  -4    8.11    1.05
  -9   5   4    7.87    1.01
   9  -6  -4   -0.21    0.65
   9  -6  -4   -0.45    0.57
  -9   6   4    0.82    0.81
   9  -7  -4    6.31    0.90
   9  -7  -4    5.06    0.89
  -9   7   4    6.66    1.01
   9  -8  -4    0.50    0.62
   9  -8  -4   -0.15    0.66
  -9   8   4   -1.07    0.70
   9  -9  -4    2.13    0.81
   9  -9  -4    2.96    0.81
  -9   9   4    3.70    1.05
   9 -10  -4    0.03    0.82
  -9  10   4    0.03    0.73
  -9  10   4   -1.05    0.91
   9 -11  -4    2.68    1.00
  -9  11   4    2.23    1.02
  -9  11   4    3.45    1.19
   9 -12  -4    0.64    0.87
  -9  12   4    1.52    0.86
  -9  12   4    1.26    1.54
  -9  13   4    2.65    1.37
  -9  13   4    0.42    1.13
  10  12  -4    1.55    1.04
 -10 -12   4   -0.24    1.20
 -10 -12   4    0.77    1.24
  10  11  -4    0.58    0.92
 -10 -11   4    2.68    1.28
 -10 -11   4    3.95    1.14
  10  10  -4    0.60    0.79
 -10 -10   4   -1.40    0.95
 -10 -10   4    1.12    0.87
  10   9  -4    6.90    1.16
 -10  -9   4    6.35    1.19
 -10  -9   4    4.13    1.10
  10   8  -4   -0.08    0.70
  10   8  -4   -1.09    0.74
 -10  -8   4   -0.66    0.79
  10   7  -4    1.07    0.76
  10   7  -4    1.86    0.92
 -10  -7   4    1.10    0.70
  10   6  -4   -0.62    0.63
  10   6  -4   -0.47    0.70
 -10  -6   4   -0.49    0.62
  10   5  -4    3.06    0.80
  10   5  -4    3.19    0.90
 -10  -5   4    2.23    0.74
  10   4  -4    0.61    0.74
  10   4  -4    1.41    0.76
 -10  -4   4    0.30    0.57
  10   3  -4   23.06    1.62
  10   3  -4   20.65    1.46
 -10  -3   4   19.74    1.26
  10   2  -4    0.13    0.47
  10   2  -4   -0.41    0.61
  10   2  -4   -0.76    0.57
 -10  -2   4   -0.49    0.48
  10   1  -4    3.26    0.73
  10   1  -4    3.64    0.74
  10   1  -4    3.59    0.64
 -10  -1   4    4.65    0.68
  10   0  -4    4.15    0.77
  10   0  -4    4.70    0.68
  10   0  -4    3.55    0.69
  10   0  -4    4.19    0.74
  10  -1  -4    3.29    0.60
  10  -1  -4    3.15    0.70
  10  -1  -4    4.14    0.76
  10  -1  -4    3.97    0.73
  10  -2  -4   -0.33    0.52
  10  -2  -4    0.49    0.65
  10  -2  -4   -1.01    0.54
 -10   2   4    0.19    0.66
  10  -3  -4   22.37    1.30
  10  -3  -4   22.09    1.48
 -10   3   4   19.92    1.42
  10  -4  -4   -0.46    0.70
  10  -4  -4    0.15    0.58
 -10   4   4    1.02    0.74
  10  -5  -4    2.13    0.73
  10  -5  -4    2.40    0.82
 -10   5   4    2.48    0.74
  10  -6  -4    0.06    0.68
  10  -6  -4    0.06    0.62
 -10   6   4    0.58    0.77
  10  -7  -4    1.63    0.80
  10  -7  -4    1.59    0.71
 -10   7   4    0.11    0.70
  10  -8  -4    0.26    0.68
  10  -8  -4    0.30    0.68
 -10   8   4    0.33    0.84
  10  -9  -4    5.07    0.99
  10  -9  -4    7.82    1.18
 -10   9   4    8.45    1.30
  10 -10  -4   -0.05    0.73
 -10  10   4    0.68    0.85
 -10  10   4    0.99    1.04
  10 -11  -4    1.91    0.97
 -10  11   4    2.88    1.17
 -10  11   4    2.33    1.07
  10 -12  -4    0.38    0.94
 -10  12   4    0.74    0.93
 -10  12   4    0.13    1.20
  11  11  -4    0.79    0.98
 -11 -11   4    2.71    1.33
  11  10  -4    3.51    1.15
 -11 -10   4    0.67    1.21
 -11 -10   4    2.32    1.03
  11   9  -4    0.98    0.84
 -11  -9   4    2.78    1.07
 -11  -9   4   -1.09    0.88
  11   8  -4    1.16    0.84
 -11  -8   4    1.13    0.93
 -11  -8   4    0.10    0.76
  11   7  -4   -0.34    0.68
  11   7  -4    1.08    0.86
 -11  -7   4   -0.41    0.65
  11   6  -4    2.14    0.81
  11   6  -4    2.95    0.96
 -11  -6   4    3.44    0.75
  11   5  -4    0.13    0.73
  11   5  -4    0.34    0.69
 -11  -5   4    1.03    0.62
  11   4  -4   -0.37    0.68
  11   4  -4    1.86    0.78
 -11  -4   4    0.26    0.57
  11   3  -4    1.43    0.66
  11   3  -4    3.45    0.93
 -11  -3   4    2.30    0.67
  11   2  -4    0.86    0.73
  11   2  -4   -0.36    0.73
 -11  -2   4    0.63    0.56
  11   1  -4    0.36    0.76
  11   1  -4    0.91    0.74
  11   1  -4   -0.03    0.55
 -11  -1   4    0.30    0.55
  11   0  -4   -1.25    0.55
  11   0  -4   -0.09    0.70
  11   0  -4    0.56    0.60
  11   0  -4    0.03    0.49
  11  -1  -4    0.25    0.72
  11  -1  -4    0.66    0.69
  11  -1  -4    0.70    0.58
  11  -1  -4    0.34    0.69
  11  -2  -4   -0.04    0.63
  11  -2  -4   -0.36    0.61
  11  -2  -4    0.36    0.51
 -11   2   4    0.09    0.63
  11  -3  -4    2.23    0.67
  11  -3  -4    2.74    0.76
 -11   3   4    2.66    0.74
  11  -4  -4   -0.05    0.52
  11  -4  -4   -0.03    0.72
 -11   4   4   -0.50    0.68
  11  -5  -4   -0.47    0.70
  11  -5  -4    0.46    0.62
 -11   5   4    0.21    0.74
  11  -6  -4    3.28    0.83
  11  -6  -4    3.26    0.84
 -11   6   4    3.39    0.95
  11  -7  -4   -0.10    0.71
  11  -7  -4   -0.08    0.62
 -11   7   4    0.55    0.75
  11  -8  -4    0.26    0.75
  11  -8  -4    0.57    0.78
 -11   8   4    0.94    0.96
  11  -9  -4    0.17    0.83
  11  -9  -4    0.65    0.83
 -11   9   4    0.31    0.89
  11 -10  -4    2.75    0.91
 -11  10   4    2.08    0.99
 -11  10   4    2.68    1.07
  11 -11  -4    0.50    0.91
 -11  11   4    1.12    1.02
  12  10  -4    6.05    1.35
 -12 -10   4    5.90    1.40
  12   9  -4   -1.04    0.79
 -12  -9   4    1.37    0.96
  12   8  -4    1.68    0.93
 -12  -8   4    3.04    1.13
  12   7  -4    0.74    0.79
 -12  -7   4    2.21    0.90
  12   6  -4    0.76    0.87
  12   6  -4    1.19    0.93
  12   5  -4    1.87    0.78
  12   5  -4   -0.01    0.82
 -12  -5   4    1.25    0.74
  12   4  -4    0.62    0.73
  12   4  -4    0.79    0.81
 -12  -4   4    0.26    0.57
  12   3  -4   -0.13    0.66
  12   3  -4   -0.59    0.81
 -12  -3   4   -0.14    0.47
  12   2  -4   -0.22    0.70
  12   2  -4   -0.70    0.71
 -12  -2   4    0.49    0.55
  12   1  -4    2.90    0.72
  12   1  -4    2.80    0.91
  12   1  -4    2.87    0.87
 -12  -1   4    2.60    0.64
  12   0  -4    1.15    0.63
  12   0  -4   -0.17    0.56
  12   0  -4   -0.39    0.73
  12   0  -4    0.20    0.69
  12  -1  -4    3.36    0.80
  12  -1  -4    3.38    0.66
  12  -1  -4    1.54    0.80
  12  -1  -4    2.64    0.78
  12  -2  -4   -0.10    0.57
  12  -2  -4   -1.36    0.65
 -12   2   4   -0.78    0.67
  12  -3  -4   -0.35    0.58
  12  -3  -4    0.54    0.76
 -12   3   4    0.45    0.71
  12  -4  -4    0.37    0.70
  12  -4  -4   -0.04    0.65
 -12   4   4    0.90    0.70
  12  -5  -4    0.66    0.74
  12  -5  -4    0.76    0.69
 -12   5   4    0.61    0.71
  12  -6  -4    1.15    0.77
  12  -6  -4   -0.48    0.68
 -12   6   4    0.63    0.88
  12  -7  -4    2.23    0.80
  12  -7  -4    0.28    0.75
 -12   7   4    0.72    0.94
  12  -8  -4    1.71    0.87
  12  -8  -4    1.00    0.85
 -12   8   4    1.32    1.02
  12  -9  -4    0.36    0.78
  12 -10  -4    4.21    1.13
 -12  10   4    2.86    1.10
  13   9  -4    3.23    1.07
 -13  -9   4    2.65    1.16
  13   8  -4   -0.95    0.85
 -13  -8   4    1.42    0.96
  13   7  -4    1.86    0.92
 -13  -7   4    5.36    1.21
  13   6  -4    0.61    0.81
 -13  -6   4    1.14    0.86
  13   5  -4    0.27    0.83
 -13  -5   4   -0.25    0.86
  13   4  -4    1.71    0.98
  13   3  -4   -0.82    0.88
  13   2  -4    1.48    0.88
  13   1  -4    2.06    0.92
  13   0  -4   -0.32    0.65
  13   0  -4    0.24    0.70
 -13   0   4    0.31    0.70
  13  -1  -4    1.93    0.70
  13  -1  -4    1.65    0.77
 -13   1   4    1.16    0.75
  13  -2  -4   -0.24    0.64
  13  -2  -4    0.15    0.67
 -13   2   4   -0.17    0.69
  13  -3  -4    1.52    0.72
  13  -3  -4    1.87    0.87
 -13   3   4    1.18    0.76
  13  -4  -4    0.91    0.74
  13  -4  -4    1.24    0.79
 -13   4   4    0.94    0.78
  13  -5  -4   -0.44    0.84
  13  -5  -4   -0.02    0.69
 -13   5   4   -0.40    0.90
  13  -6  -4    0.42    0.74
  13  -6  -4   -0.47    0.82
 -13   6   4   -1.19    0.90
  13  -7  -4    2.35    1.01
  13  -7  -4    0.88    0.83
  13  -8  -4    0.24    0.81
  13  -8  -4    0.26    0.83
  13  -9  -4    2.28    1.09
  14   8  -4    1.45    1.15
 -14  -8   4    3.30    1.20
  14   7  -4   -0.39    1.10
 -14  -7   4    1.18    1.08
  14   6  -4   -0.27    0.95
 -14  -6   4    2.68    1.06
  14   5  -4   -0.61    0.98
 -14  -5   4    1.94    0.87
  14   4  -4    0.66    0.89
 -14  -4   4    1.11    0.82
  14   3  -4    0.98    1.00
 -14  -3   4    2.24    0.97
  14   2  -4    0.36    0.83
 -14  -2   4    0.30    0.89
  14   1  -4    1.53    0.88
 -14  -1   4    1.94    0.88
  14   0  -4    2.05    0.91
 -14   0   4    2.49    0.80
  14  -1  -4    1.38    0.87
 -14   1   4    3.65    0.92
  14  -2  -4    0.02    0.79
 -14   2   4   -0.20    0.77
  14  -3  -4    0.52    0.76
 -14   3   4    2.04    0.96
  14  -4  -4    1.22    0.77
 -14   4   4    0.11    0.96
  14  -5  -4   -0.47    0.83
  14  -6  -4   -0.73    0.89
  14  -7  -4   -0.53    0.81
  14  -8  -4    0.42    1.05
  15   7  -4    0.55    1.01
  15   6  -4    0.05    1.19
 -15  -6   4   -0.24    0.90
  15   5  -4   -1.20    1.09
 -15  -5   4    1.09    1.05
  15   4  -4    0.87    1.15
 -15  -4   4   -0.22    0.98
  15   3  -4    1.04    1.08
 -15  -3   4    3.45    1.21
  15   2  -4    1.94    1.17
 -15  -2   4    4.85    1.13
  15   1  -4    2.37    1.05
 -15  -1   4    5.61    1.13
  15   0  -4    0.73    1.04
  15  -1  -4    3.05    1.01
 -15   1   4    2.11    0.98
  15  -2  -4    1.40    0.86
  15  -3  -4    0.56    0.91
  15  -4  -4    0.63    0.95
  15  -5  -4    1.19    0.93
  15  -6  -4   -0.24    1.08
  16   5  -4    0.05    1.43
 -16  -5   4    1.85    1.18
  16   4  -4    0.80    1.33
 -16  -4   4    0.69    1.14
  16   3  -4   -0.10    1.17
 -16  -3   4    2.87    1.14
  16   2  -4   -0.23    1.20
 -16  -2   4    1.44    0.97
  16   1  -4    0.94    1.28
  16  -2  -4    1.68    1.09
  16  -3  -4   -0.57    1.01
  16  -4  -4   -0.01    1.02
  16  -5  -4    0.39    1.12
 -16   2  -5   -0.41    1.30
  16  -2   5    1.26    1.16
 -16   1  -5    0.35    1.24
 -16   0  -5   -0.41    1.09
  16   1   5   -0.76    1.31
 -16  -2  -5   -2.11    1.20
  16   2   5   -0.03    1.16
 -15   5  -5   -2.38    0.99
  15  -5   5    0.54    1.01
 -15   4  -5   -0.68    1.04
  15  -4   5   -0.44    0.94
 -15   3  -5    1.64    1.13
  15  -3   5    1.92    1.07
 -15   2  -5    1.98    1.10
  15  -2   5    0.92    0.97
 -15   1  -5   -0.08    0.99
  15  -1   5    1.41    0.97
  15   0   5    1.51    1.08
  15   1   5    0.28    1.17
 -15  -2  -5   -0.12    1.05
  15   2   5   -0.60    1.12
 -15  -3  -5   -0.95    1.07
  15   3   5    1.11    1.12
 -15  -4  -5    1.19    1.21
  15   4   5    1.11    1.09
 -15  -5  -5   -1.97    1.16
  15   5   5   -1.46    1.06
 -14   7  -5   -2.46    1.06
  14  -7   5   -0.84    0.91
 -14   6  -5   -1.00    1.03
  14  -6   5    0.29    0.92
 -14   5  -5   -0.93    1.08
  14  -5   5   -0.59    0.80
 -14   4  -5    0.69    0.97
  14  -4   5    0.48    0.92
 -14   3  -5    1.57    1.02
  14  -3   5    0.15    0.85
 -14   2  -5    0.82    1.04
  14  -2   5    1.28    0.82
 -14   1  -5    0.58    0.96
  14  -1   5    0.61    0.77
  14   0   5   -0.29    0.89
  14   0   5   -0.14    0.83
 -14  -1  -5   -1.72    1.03
  14   1   5   -0.08    0.96
 -14  -2  -5   -0.72    0.92
  14   2   5   -0.28    0.88
 -14  -3  -5    0.09    1.01
  14   3   5    0.47    0.94
 -14  -4  -5   -0.10    1.04
  14   4   5    0.19    0.98
 -14  -5  -5    0.06    1.20
  14   5   5    0.57    1.13
 -14  -6  -5   -0.43    1.30
  14   6   5   -0.54    1.10
 -14  -7  -5   -0.15    1.20
  14   7   5   -0.23    0.95
 -13   9  -5   -0.39    1.19
 -13   8  -5    0.97    1.19
  13  -8   5    0.22    0.94
 -13   7  -5   -1.65    0.98
  13  -7   5    0.30    0.95
 -13   6  -5    3.39    1.11
  13  -6   5    1.35    1.01
 -13   5  -5    2.91    1.09
  13  -5   5    3.85    0.98
 -13   4  -5    4.83    1.14
  13  -4   5    6.64    1.17
 -13   3  -5    7.80    1.32
  13  -3   5    9.86    1.28
 -13   2  -5   -1.31    0.74
  13  -2   5   -0.09    0.70
  13  -1   5    0.85    0.82
 -13   0  -5    2.35    1.11
  13   0   5    0.91    0.89
  13   0   5    3.21    0.87
 -13  -1  -5   -0.28    0.87
  13   1   5    1.01    0.92
  13   1   5    0.58    0.75
 -13  -2  -5   -0.75    0.83
  13   2   5   -0.37    0.90
 -13  -3  -5    9.55    1.46
  13   3   5    8.37    1.30
 -13  -4  -5    5.41    1.24
  13   4   5    3.46    1.18
 -13  -5  -5    4.23    1.21
  13   5   5    4.05    1.06
 -13  -6  -5    0.52    1.03
  13   6   5    1.29    0.99
 -13  -7  -5    1.58    1.19
  13   7   5    1.36    0.96
 -13  -8  -5    0.01    1.16
  13   8   5   -0.97    0.91
 -12  10  -5    2.48    1.47
 -12   9  -5    0.95    1.16
  12  -9   5    0.36    0.98
 -12   8  -5    0.96    1.12
  12  -8   5    1.64    0.87
 -12   7  -5    2.72    1.10
  12  -7   5    4.12    1.06
 -12   6  -5    1.74    0.97
  12  -6   5    0.40    0.79
 -12   5  -5   -0.13    0.89
  12  -5   5   -0.97    0.73
 -12   4  -5    6.77    1.26
  12  -4   5    9.08    1.23
 -12   3  -5    0.95    0.85
  12  -3   5    0.88    0.72
 -12   2  -5    1.65    0.86
  12  -2   5    2.09    0.77
 -12   1  -5    0.03    0.85
  12  -1   5    1.13    0.83
  12  -1   5    0.31    0.74
 -12   0  -5   -0.14    0.84
  12   0   5    0.19    0.61
  12   0   5   -0.71    0.70
 -12  -1  -5    0.98    1.00
  12   1   5    1.29    0.71
  12   1   5    0.76    0.80
 -12  -2  -5    2.53    0.94
  12   2   5    2.38    0.89
 -12  -3  -5    0.54    0.92
  12   3   5    1.45    0.89
 -12  -4  -5    6.02    1.24
  12   4   5    8.53    1.21
 -12  -5  -5   -0.85    0.99
  12   5   5    0.23    0.74
 -12  -6  -5    0.81    1.00
  12   6   5    0.60    0.79
 -12  -7  -5    3.23    1.14
  12   7   5    3.29    1.04
 -12  -8  -5    3.18    1.25
  12   8   5    1.56    1.07
 -12  -9  -5    0.55    1.18
  12   9   5    0.21    1.04
 -11  11  -5   -2.09    1.18
  11 -11   5    0.66    1.16
 -11  10  -5    1.12    1.26
  11 -10   5   -0.52    0.86
 -11   9  -5    0.18    1.15
  11  -9   5    0.79    0.87
 -11   8  -5    6.45    1.36
  11  -8   5    3.42    1.00
  11  -7   5    2.84    0.91
 -11   6  -5   11.37    1.38
  11  -6   5    7.59    1.08
 -11   5  -5    5.80    1.09
  11  -5   5    7.15    1.07
 -11   4  -5   38.92    2.08
  11  -4   5   39.40    2.07
 -11   3  -5    2.00    0.86
  11  -3   5    1.63    0.80
 -11   2  -5   35.14    1.92
  11  -2   5   33.13    1.78
 -11   1  -5   -0.17    0.67
  11  -1   5   -0.27    0.66
  11  -1   5    1.25    0.76
 -11   0  -5   12.15    1.32
  11   0   5   11.12    1.23
  11   0   5   11.86    1.07
 -11  -1  -5   -0.06    0.83
  11   1   5   -0.61    0.64
  11   1   5    1.49    0.71
 -11  -2  -5   34.52    2.09
  11   2   5   33.52    1.89
  11   2   5   33.80    1.69
 -11  -3  -5    1.67    0.89
  11   3   5    1.89    0.79
 -11  -4  -5   33.03    2.08
  11   4   5   35.44    1.91
 -11  -5  -5    4.44    1.19
  11   5   5    5.23    0.99
 -11  -6  -5    7.34    1.24
  11   6   5    8.98    1.20
 -11  -7  -5    2.69    1.16
  11   7   5    2.50    0.91
 -11  -8  -5    3.38    1.19
  11   8   5    4.30    1.03
 -11  -9  -5    0.77    1.07
  11   9   5    2.36    1.02
 -11 -10  -5    1.04    1.33
  11  10   5    1.97    1.14
 -10  11  -5   -0.09    1.09
  10 -11   5    1.60    0.96
 -10  10  -5    0.08    1.00
  10 -10   5    0.61    0.92
 -10   9  -5    1.62    1.02
  10  -9   5    2.60    0.91
 -10   8  -5    0.13    0.99
  10  -8   5    0.51    0.73
 -10   7  -5    4.19    1.05
  10  -7   5    5.81    0.96
 -10   6  -5   -0.95    0.74
  10  -6   5    0.38    0.60
 -10   5  -5    1.17    0.82
  10  -5   5    1.37    0.69
 -10   4  -5   -0.30    0.67
  10  -4   5   -0.53    0.69
 -10   3  -5    3.76    0.88
  10  -3   5    3.03    0.79
 -10   2  -5    6.23    1.03
 -10   2  -5    7.36    1.02
  10  -2   5    7.11    0.92
 -10   1  -5    4.01    0.92
  10  -1   5    2.94    0.74
  10  -1   5    3.58    0.87
 -10   0  -5    0.63    0.73
  10   0   5    0.32    0.71
  10   0   5   -0.45    0.61
 -10  -1  -5    2.76    0.87
  10   1   5    5.61    0.82
  10   1   5    5.03    0.90
 -10  -2  -5    7.29    1.10
  10   2   5    5.54    0.99
  10   2   5    7.24    0.86
 -10  -3  -5    3.67    0.99
  10   3   5    4.79    0.75
  10   3   5    3.27    0.84
 -10  -4  -5    0.53    0.81
  10   4   5    0.53    0.67
 -10  -5  -5    0.99    0.85
  10   5   5    1.60    0.73
 -10  -6  -5   -0.20    0.85
  10   6   5   -0.46    0.60
 -10  -7  -5    4.31    1.15
  10   7   5    6.32    1.03
 -10  -8  -5    2.32    1.10
  10   8   5    1.26    0.75
 -10  -9  -5    0.94    1.10
  10   9   5    0.16    0.85
 -10 -10  -5   -2.30    1.10
  10  10   5   -1.12    0.78
 -10 -11  -5   -0.28    1.19
  10  11   5    1.66    1.03
  -9  12  -5    1.52    1.18
   9 -12   5   -0.29    0.90
   9 -12   5    1.24    1.00
  -9  11  -5    5.95    1.31
   9 -11   5    4.63    1.13
   9 -11   5    3.56    0.99
  -9  10  -5    2.29    1.11
   9 -10   5    5.31    0.99
   9 -10   5    3.83    1.03
  -9   9  -5    6.38    1.22
   9  -9   5    6.37    1.05
   9  -9   5   10.22    1.25
  -9   8  -5   -0.45    0.83
   9  -8   5    0.27    0.63
   9  -8   5    0.96    0.73
  -9   7  -5    2.03    0.89
   9  -7   5    2.53    0.73
   9  -7   5    1.43    0.75
  -9   6  -5    2.42    0.85
   9  -6   5    3.53    0.75
   9  -6   5    3.36    0.69
  -9   5  -5    1.72    0.83
   9  -5   5    2.60    0.62
   9  -5   5    1.68    0.79
  -9   4  -5    1.73    0.79
   9  -4   5    0.56    0.51
   9  -4   5    0.41    0.71
  -9   3  -5    5.13    0.92
   9  -3   5    6.79    0.95
  -9   2  -5    0.28    0.65
  -9   2  -5    0.13    0.66
   9  -2   5    0.69    0.66
  -9   1  -5   33.80    1.79
   9  -1   5   33.37    1.73
   9  -1   5   33.12    1.64
  -9   0  -5    9.09    1.02
   9   0   5   11.64    1.10
   9   0   5   10.70    0.97
  -9  -1  -5   33.82    1.86
   9   1   5   30.50    1.66
   9   1   5   33.20    1.52
  -9  -2  -5    1.31    0.85
   9   2   5    0.29    0.58
   9   2   5    0.63    0.54
  -9  -3  -5    5.11    0.99
   9   3   5    6.07    0.76
   9   3   5    4.73    0.85
  -9  -4  -5    0.85    0.85
   9   4   5    0.33    0.64
  -9  -5  -5    0.46    0.82
   9   5   5    2.42    0.76
  -9  -6  -5    4.07    1.05
   9   6   5    4.62    0.88
  -9  -7  -5    1.33    0.94
   9   7   5    2.03    0.78
  -9  -8  -5   -0.23    0.90
   9   8   5   -0.37    0.70
  -9  -9  -5    7.73    1.35
   9   9   5    7.03    1.18
  -9 -10  -5    2.97    1.19
   9  10   5    2.46    0.93
  -9 -11  -5    2.80    1.31
   9  11   5    5.77    1.17
  -9 -12  -5   -0.19    1.21
   9  12   5   -0.10    0.98
   8 -13   5    0.30    0.91
   8 -13   5    1.96    1.22
  -8  12  -5    0.06    1.04
   8 -12   5   -0.72    0.84
   8 -12   5   -0.41    0.73
  -8  11  -5    0.96    1.01
   8 -11   5    0.76    0.83
   8 -11   5   -0.24    0.80
  -8  10  -5   -0.38    1.03
   8 -10   5    0.74    0.75
   8 -10   5    0.34    0.85
  -8   9  -5    1.60    1.04
   8  -9   5   -0.13    0.63
   8  -9   5    2.42    0.86
  -8   8  -5    0.53    0.95
   8  -8   5    2.47    0.72
   8  -8   5    1.37    0.70
  -8   7  -5    0.61    0.76
   8  -7   5   -0.22    0.54
   8  -7   5    0.90    0.59
  -8   6  -5   -1.89    0.79
   8  -6   5   -0.86    0.54
   8  -6   5    0.32    0.58
  -8   5  -5    0.21    0.70
   8  -5   5    1.19    0.55
   8  -5   5    0.30    0.59
  -8   4  -5    5.84    1.01
   8  -4   5    6.31    0.89
   8  -4   5    5.68    0.66
  -8   3  -5    4.94    0.87
  -8   3  -5    6.57    0.77
   8  -3   5    5.54    0.57
   8  -3   5    5.00    0.78
  -8   2  -5    1.82    0.70
  -8   2  -5    2.31    0.67
   8  -2   5    2.01    0.40
   8  -2   5    1.20    0.55
  -8   1  -5    1.93    0.61
   8  -1   5    2.38    0.66
   8  -1   5    2.71    0.59
   8  -1   5    1.79    0.37
  -8   0  -5    0.71    0.59
   8   0   5    0.18    0.52
   8   0   5    0.24    0.52
   8   0   5    0.27    0.29
  -8  -1  -5    2.59    0.72
   8   1   5    1.65    0.62
   8   1   5    2.39    0.57
  -8  -2  -5    1.73    0.75
   8   2   5    2.64    0.57
   8   2   5    1.22    0.60
  -8  -3  -5    4.52    0.90
   8   3   5    5.29    0.79
   8   3   5    4.37    0.60
  -8  -4  -5    4.17    0.95
   8   4   5    7.02    0.70
   8   4   5    3.85    0.76
  -8  -5  -5    1.65    0.84
   8   5   5    0.47    0.62
  -8  -6  -5    0.42    0.85
   8   6   5    0.04    0.61
  -8  -7  -5    0.04    0.83
   8   7   5    0.13    0.61
  -8  -8  -5    1.63    1.05
   8   8   5    0.53    0.69
  -8  -9  -5   -0.21    0.91
   8   9   5    0.42    0.80
  -8 -10  -5   -1.23    1.07
   8  10   5   -0.05    0.89
  -8 -11  -5    0.37    1.14
   8  11   5    0.87    0.86
  -8 -12  -5   -1.44    1.08
   8  12   5    1.01    0.92
  -8 -13  -5   -1.42    1.31
  -7  13  -5    1.31    1.23
   7 -13   5    0.61    0.96
  -7  12  -5    1.96    1.12
   7 -12   5   -0.31    0.77
   7 -12   5    0.97    1.06
  -7  11  -5    1.22    1.03
   7 -11   5    0.68    0.78
   7 -11   5    1.89    1.01
  -7  10  -5   -0.55    0.89
   7 -10   5    0.24    0.61
   7 -10   5    0.72    0.87
  -7   9  -5    1.24    0.88
   7  -9   5   -0.67    0.71
   7  -9   5   -0.17    0.63
  -7   8  -5   -1.44    0.70
   7  -8   5   -0.38    0.58
   7  -8   5    0.33    0.62
  -7   7  -5    1.39    0.83
   7  -7   5    0.89    0.71
   7  -7   5    1.01    0.62
  -7   6  -5    1.19    0.86
   7  -6   5    0.31    0.60
   7  -6   5    0.25    0.61
  -7   5  -5    1.19    0.70
   7  -5   5   -0.35    0.51
   7  -5   5    0.45    0.53
  -7   4  -5   21.89    1.35
   7  -4   5   22.69    1.15
   7  -4   5   22.61    1.34
  -7   3  -5   37.57    1.76
  -7   3  -5   36.67    1.62
   7  -3   5   39.58    1.47
   7  -3   5   35.57    1.67
  -7   2  -5    7.99    0.87
  -7   2  -5    7.13    0.77
   7  -2   5    8.09    0.57
   7  -2   5    9.56    0.88
  -7   1  -5    8.12    0.83
   7  -1   5   10.12    0.56
   7  -1   5   10.38    0.91
   7  -1   5    8.16    0.76
  -7   0  -5    1.15    0.52
   7   0   5   -0.15    0.42
   7   0   5   -0.73    0.40
   7   0   5    0.29    0.22
  -7  -1  -5   10.20    1.00
  -7  -1  -5   10.23    0.55
   7   1   5   11.60    0.85
   7   1   5   10.78    0.92
  -7  -2  -5    7.59    0.55
  -7  -2  -5    7.73    0.91
   7   2   5    9.33    0.88
   7   2   5    9.13    0.73
  -7  -3  -5   36.68    1.81
  -7  -3  -5   35.63    1.40
   7   3   5   36.99    1.68
   7   3   5   34.95    1.49
  -7  -4  -5   22.07    1.51
  -7  -4  -5   23.47    1.16
   7   4   5   25.12    1.15
   7   4   5   25.37    1.41
  -7  -5  -5   -0.04    0.53
  -7  -5  -5   -0.05    0.80
   7   5   5    0.12    0.45
   7   5   5   -0.18    0.52
  -7  -6  -5   -0.03    0.79
  -7  -6  -5    0.46    0.64
   7   6   5   -0.26    0.55
  -7  -7  -5    1.08    1.01
  -7  -7  -5    2.05    0.81
   7   7   5    0.60    0.73
  -7  -8  -5    0.35    0.72
  -7  -8  -5    0.15    0.94
   7   8   5    0.26    0.67
  -7  -9  -5    0.53    0.89
   7   9   5   -0.20    0.62
  -7 -10  -5    0.40    0.97
   7  10   5    0.59    0.74
  -7 -11  -5    0.98    1.16
   7  11   5    1.97    0.90
  -7 -12  -5    0.42    1.12
   7  12   5    0.24    0.97
  -7 -13  -5   -0.38    1.26
   7  13   5    0.98    1.03
   6 -14   5    2.75    1.30
  -6  13  -5    2.68    1.33
   6 -13   5    2.73    1.22
  -6  12  -5    2.01    1.08
   6 -12   5    1.44    0.92
   6 -12   5   -0.04    0.69
  -6  11  -5    3.32    1.09
   6 -11   5    3.34    0.97
   6 -11   5    2.04    0.74
  -6  10  -5    1.46    0.91
   6 -10   5    2.37    0.90
   6 -10   5    0.91    0.62
  -6   9  -5   10.21    1.25
   6  -9   5   12.66    1.14
   6  -9   5   10.70    1.18
  -6   8  -5    1.30    0.83
   6  -8   5    4.01    0.88
   6  -8   5    3.49    0.79
  -6   7  -5   12.01    1.26
   6  -7   5   12.25    1.10
   6  -7   5   10.57    1.06
  -6   6  -5    3.74    0.85
   6  -6   5    1.63    0.61
   6  -6   5    2.08    0.59
  -6   5  -5    1.27    0.64
   6  -5   5    0.78    0.45
   6  -5   5    1.19    0.52
  -6   4  -5   23.00    1.33
  -6   4  -5   22.04    1.10
   6  -4   5   25.11    1.30
   6  -4   5   26.58    1.16
  -6   3  -5   15.49    0.91
  -6   3  -5   14.82    1.02
   6  -3   5   16.74    0.99
   6  -3   5   17.01    0.82
  -6   2  -5    1.78    0.57
  -6   2  -5    3.15    0.54
   6  -2   5    3.62    0.60
   6  -2   5    2.77    0.35
  -6   1  -5    5.33    0.61
   6  -1   5    6.09    0.67
   6  -1   5    6.40    0.67
   6  -1   5    5.29    0.38
  -6   0  -5   -0.44    0.40
   6   0   5   -0.18    0.37
   6   0   5    0.02    0.33
   6   0   5    0.08    0.17
  -6  -1  -5    5.37    0.37
  -6  -1  -5    6.09    0.71
   6   1   5    4.74    0.53
   6   1   5    4.41    0.59
  -6  -2  -5    2.90    0.64
  -6  -2  -5    3.37    0.35
   6   2   5    2.59    0.46
   6   2   5    2.33    0.51
  -6  -3  -5   14.92    0.80
  -6  -3  -5   16.33    1.12
   6   3   5   17.00    0.88
   6   3   5   15.28    1.00
  -6  -4  -5   22.86    1.12
  -6  -4  -5   23.49    1.42
   6   4   5   25.45    1.10
   6   4   5   24.15    1.28
  -6  -5  -5    0.76    0.70
  -6  -5  -5    0.88    0.54
   6   5   5    1.53    0.57
   6   5   5    1.38    0.42
  -6  -6  -5    0.67    0.64
  -6  -6  -5    0.88    0.74
   6   6   5    1.73    0.65
  -6  -7  -5   10.58    1.08
  -6  -7  -5   10.19    1.25
   6   7   5   12.95    1.16
  -6  -8  -5    3.28    0.91
  -6  -8  -5    3.13    0.99
   6   8   5    2.73    0.81
  -6  -9  -5   10.57    1.19
  -6  -9  -5   11.01    1.33
   6   9   5   13.27    1.25
  -6 -10  -5    1.53    0.93
  -6 -10  -5    0.30    0.87
   6  10   5    1.47    0.79
  -6 -11  -5    4.63    1.03
  -6 -11  -5    0.52    1.15
   6  11   5    2.13    0.94
  -6 -12  -5   -0.01    1.17
  -6 -12  -5    1.45    0.96
   6  12   5    1.29    0.93
   6  13   5    3.65    1.05
  -5  14  -5    1.34    1.15
   5 -14   5    1.34    1.22
  -5  13  -5    5.18    1.28
   5 -13   5    3.85    1.12
  -5  12  -5    2.43    1.21
   5 -12   5    0.96    0.89
  -5  11  -5   10.65    1.38
   5 -11   5    9.88    1.07
   5 -11   5    9.71    1.34
  -5  10  -5    1.92    0.96
   5 -10   5    1.85    0.85
   5 -10   5    1.80    0.69
  -5   9  -5    6.70    1.10
   5  -9   5    6.66    1.07
   5  -9   5    5.69    0.82
  -5   8  -5   -1.47    0.75
   5  -8   5    0.29    0.55
   5  -8   5    0.68    0.80
  -5   7  -5   20.16    1.47
   5  -7   5   18.32    1.23
   5  -7   5   21.61    1.44
  -5   6  -5    2.07    0.67
   5  -6   5    0.53    0.62
   5  -6   5    3.83    0.68
  -5   5  -5   30.02    1.51
   5  -5   5   28.79    1.39
   5  -5   5   31.34    1.40
  -5   4  -5   25.31    1.05
  -5   4  -5   25.80    1.29
   5  -4   5   24.77    1.14
   5  -4   5   25.76    1.27
  -5   3  -5   25.88    1.14
  -5   3  -5   27.15    1.28
   5  -3   5   25.92    1.09
   5  -3   5   25.56    1.21
  -5   2  -5   -0.03    0.35
  -5   2  -5   -0.21    0.38
   5  -2   5    0.29    0.34
   5  -2   5    0.39    0.24
  -5   1  -5   23.30    1.16
   5  -1   5   25.31    1.15
   5  -1   5   25.36    1.15
   5  -1   5   24.80    0.90
  -5   0  -5   39.52    1.64
   5   0   5   40.02    1.56
   5   0   5   39.97    1.31
   5   0   5   40.20    1.58
  -5  -1  -5   24.54    0.86
  -5  -1  -5   23.37    1.24
   5   1   5   24.15    1.08
   5   1   5   25.17    1.13
  -5  -2  -5    0.14    0.22
  -5  -2  -5   -0.54    0.41
   5   2   5    0.66    0.40
   5   2   5   -0.18    0.31
  -5  -3  -5   26.96    1.12
  -5  -3  -5   28.56    1.44
   5   3   5   31.31    1.35
   5   3   5   29.16    1.18
  -5  -4  -5   27.46    1.41
  -5  -4  -5   23.76    1.10
   5   4   5   23.48    1.04
   5   4   5   23.13    1.22
  -5  -5  -5   29.48    1.60
  -5  -5  -5   30.28    1.36
   5   5   5   30.79    1.48
   5   5   5   30.33    1.23
  -5  -6  -5    0.38    0.56
  -5  -6  -5    1.38    0.72
   5   6   5    1.73    0.61
   5   6   5    2.90    0.49
  -5  -7  -5   20.55    1.37
  -5  -7  -5   18.76    1.54
   5   7   5   19.93    1.37
  -5  -8  -5    0.50    0.90
  -5  -8  -5   -0.91    0.76
   5   8   5    0.21    0.67
  -5  -9  -5    6.13    1.05
  -5  -9  -5    7.12    1.13
   5   9   5    6.20    0.96
  -5 -10  -5    3.01    0.99
  -5 -10  -5    1.52    0.97
   5  10   5    1.68    0.77
  -5 -11  -5   12.05    1.41
  -5 -11  -5   12.17    1.44
   5  11   5   10.06    1.27
  -5 -12  -5    1.78    0.95
  -5 -12  -5    3.13    1.23
   5  12   5    2.30    0.87
  -5 -13  -5    5.94    1.27
   5  13   5    4.94    1.15
  -5 -14  -5    2.70    1.15
   5  14   5    2.11    1.16
  -4  14  -5    0.18    1.10
   4 -14   5    0.83    1.07
  -4  13  -5    0.24    0.99
   4 -13   5   -1.72    0.84
  -4  12  -5    0.94    0.96
   4 -12   5    0.54    0.90
  -4  11  -5    0.30    0.86
   4 -11   5   -0.42    0.93
   4 -11   5    0.28    0.61
  -4  10  -5    2.84    0.91
   4 -10   5    2.04    0.95
   4 -10   5    1.52    0.60
  -4   9  -5    0.86    0.88
   4  -9   5    0.78    0.62
   4  -9   5    1.57    0.83
  -4   8  -5    3.41    0.89
   4  -8   5    0.68    0.72
   4  -8   5    1.40    0.58
  -4   7  -5    8.40    1.02
   4  -7   5   11.08    0.94
   4  -7   5    8.88    0.98
  -4   6  -5   35.43    1.65
   4  -6   5   31.02    1.53
   4  -6   5   33.21    1.48
  -4   5  -5   -0.15    0.49
  -4   5  -5    0.58    0.20
   4  -5   5    0.37    0.41
   4  -5   5    0.55    0.43
  -4   4  -5    0.85    0.47
  -4   4  -5    1.08    0.28
   4  -4   5    0.67    0.37
   4  -4   5    0.52    0.41
  -4   3  -5    5.45    0.59
  -4   3  -5    5.00    0.46
   4  -3   5    5.46    0.57
   4  -3   5    4.43    0.45
  -4   2  -5    2.91    0.46
  -4   2  -5    3.40    0.43
   4  -2   5    2.97    0.32
   4  -2   5    2.91    0.45
  -4   1  -5    3.19    0.45
   4  -1   5    4.52    0.47
   4  -1   5    4.21    0.48
   4  -1   5    4.42    0.30
  -4   0  -5   -0.07    0.36
   4   0   5    0.29    0.28
   4   0   5   -0.30    0.29
   4   0   5   -0.07    0.10
  -4  -1  -5    4.34    0.26
  -4  -1  -5    4.48    0.59
   4   1   5    4.05    0.47
   4   1   5    4.68    0.48
  -4  -2  -5    3.25    0.52
  -4  -2  -5    4.21    0.32
   4   2   5    3.14    0.41
   4   2   5    2.62    0.43
  -4  -3  -5    4.26    0.43
  -4  -3  -5    4.29    0.62
   4   3   5    4.28    0.57
   4   3   5    5.49    0.48
  -4  -4  -5    0.91    0.40
  -4  -4  -5    0.94    0.53
   4   4   5    0.72    0.33
   4   4   5    0.54    0.40
  -4  -5  -5    0.26    0.51
  -4  -5  -5   -0.08    0.40
   4   5   5    0.39    0.31
   4   5   5    0.21    0.43
  -4  -6  -5   34.91    1.55
  -4  -6  -5   35.63    1.74
   4   6   5   32.88    1.34
   4   6   5   34.85    1.61
  -4  -7  -5    8.67    0.98
  -4  -7  -5   10.49    1.06
   4   7   5    7.70    0.89
  -4  -8  -5    2.33    0.83
  -4  -8  -5    2.27    0.77
   4   8   5    2.34    0.74
  -4  -9  -5    0.50    0.84
  -4  -9  -5    1.06    0.88
   4   9   5    0.74    0.67
  -4 -10  -5    0.97    0.78
  -4 -10  -5    0.75    0.84
   4  10   5    0.22    0.79
  -4 -11  -5   -0.95    0.79
  -4 -11  -5    0.65    0.92
   4  11   5    0.34    0.69
  -4 -12  -5    1.30    0.98
   4  12   5    1.40    0.85
  -4 -13  -5    1.94    1.01
   4  13   5    0.88    0.98
  -4 -14  -5    2.11    1.07
   4  14   5    1.92    1.15
  -3  14  -5    2.30    1.17
   3 -14   5    4.46    1.23
  -3  13  -5   -0.13    1.02
   3 -13   5    0.98    1.05
  -3  12  -5    6.74    1.29
   3 -12   5    9.81    1.42
  -3  11  -5   -0.22    0.80
   3 -11   5   -1.08    0.85
  -3  10  -5    5.31    1.03
   3 -10   5    5.94    0.75
   3 -10   5    5.55    1.04
  -3   9  -5    1.08    0.84
   3  -9   5    0.42    0.56
   3  -9   5    0.11    0.80
  -3   8  -5   45.47    2.09
   3  -8   5   43.29    1.84
   3  -8   5   41.23    2.05
  -3   7  -5    0.46    0.69
   3  -7   5    0.85    0.63
   3  -7   5   -0.05    0.41
  -3   6  -5    0.93    0.57
  -3   6  -5    0.96    0.23
   3  -6   5    1.21    0.40
   3  -6   5    1.25    0.54
  -3   5  -5   25.07    1.29
  -3   5  -5   25.90    0.97
   3  -5   5   25.93    1.28
   3  -5   5   26.99    1.18
  -3   4  -5    0.22    0.38
  -3   4  -5    0.27    0.20
   3  -4   5    0.14    0.37
   3  -4   5   -0.21    0.27
  -3   3  -5   25.53    1.00
  -3   3  -5   24.67    1.13
   3  -3   5   23.60    1.10
   3  -3   5   24.92    1.05
  -3   2  -5   54.59    1.94
  -3   2  -5   54.37    1.95
   3  -2   5   53.57    1.83
   3  -2   5   54.44    1.93
  -3   1  -5  103.04    3.49
   3  -1   5  104.96    3.22
   3  -1   5  100.84    3.37
   3  -1   5  103.39    3.36
  -3   0  -5   10.32    0.73
   3   0   5   10.95    0.61
   3   0   5    9.61    0.33
   3   0   5    8.96    0.59
  -3  -1  -5  105.75    3.64
  -3  -1  -5  105.37    3.25
   3   1   5  106.16    3.42
   3   1   5  105.84    3.44
  -3  -2  -5   56.03    1.80
  -3  -2  -5   54.67    2.08
   3   2   5   53.25    1.93
   3   2   5   54.84    1.89
  -3  -3  -5   24.15    1.19
  -3  -3  -5   25.47    1.01
   3   3   5   26.30    1.11
   3   3   5   23.06    0.99
  -3  -4  -5   -0.16    0.34
  -3  -4  -5   -0.52    0.37
   3   4   5    0.32    0.32
   3   4   5    0.01    0.28
  -3  -5  -5   26.04    1.21
  -3  -5  -5   25.85    1.32
   3   5   5   25.19    1.21
   3   5   5   24.09    1.06
  -3  -6  -5    1.29    0.58
  -3  -6  -5    0.43    0.54
   3   6   5    1.01    0.47
   3   6   5    0.88    0.34
  -3  -7  -5   -0.12    0.67
  -3  -7  -5   -0.18    0.66
   3   7   5    0.61    0.39
   3   7   5   -0.17    0.50
  -3  -8  -5   43.82    2.11
  -3  -8  -5   41.55    2.05
   3   8   5   40.96    1.95
  -3  -9  -5   -0.45    0.81
  -3  -9  -5    0.44    0.77
   3   9   5    0.35    0.67
  -3 -10  -5    6.94    1.03
  -3 -10  -5    4.59    0.97
   3  10   5    6.19    1.01
  -3 -11  -5    0.36    0.80
  -3 -11  -5    0.17    0.89
   3  11   5    0.15    0.79
  -3 -12  -5    4.69    1.18
   3  12   5    7.26    1.14
  -3 -13  -5    0.72    1.06
   3  13   5   -1.21    0.77
  -3 -14  -5    3.77    1.23
   3  14   5    1.57    0.97
  -2  14  -5    0.81    1.03
   2 -14   5    0.39    1.03
  -2  13  -5    0.30    0.94
   2 -13   5    1.24    1.02
  -2  12  -5    1.83    0.93
   2 -12   5    2.10    1.09
  -2  11  -5    3.20    0.91
   2 -11   5    4.85    1.09
  -2  10  -5    0.44    0.79
   2 -10   5    0.47    0.93
   2 -10   5    0.08    0.50
  -2   9  -5   15.29    1.43
   2  -9   5   13.23    1.33
   2  -9   5   15.85    1.04
  -2   8  -5   13.66    1.20
   2  -8   5   16.30    1.30
   2  -8   5   16.15    0.99
  -2   7  -5    0.38    0.62
   2  -7   5   -0.11    0.66
   2  -7   5    0.17    0.36
  -2   6  -5   23.87    0.95
  -2   6  -5   25.98    1.32
   2  -6   5   23.92    1.12
   2  -6   5   24.46    1.36
  -2   5  -5    0.72    0.22
  -2   5  -5   -0.07    0.45
   2  -5   5    0.33    0.33
   2  -5   5    0.64    0.50
  -2   4  -5    8.22    0.69
  -2   4  -5    8.22    0.45
   2  -4   5    8.86    0.66
   2  -4   5    8.29    0.56
  -2   3  -5   21.05    0.84
  -2   3  -5   20.94    0.97
   2  -3   5   20.42    0.92
   2  -3   5   20.64    0.93
  -2   2  -5    0.23    0.31
  -2   2  -5    0.22    0.29
   2  -2   5    0.59    0.30
   2  -2   5    0.95    0.32
  -2   1  -5   11.23    0.73
  -2   1  -5    9.40    0.64
   2  -1   5   11.18    0.51
   2  -1   5   10.10    0.63
  -2   0  -5    0.20    0.38
   2   0   5    0.22    0.31
   2   0   5   -0.02    0.27
  -2  -1  -5   11.67    0.80
  -2  -1  -5   11.12    0.41
   2   1   5   10.37    0.59
   2   1   5   10.23    0.64
  -2  -2  -5    0.70    0.24
  -2  -2  -5    0.67    0.41
   2   2   5   -0.02    0.24
   2   2   5    0.83    0.27
  -2  -3  -5   20.59    1.08
  -2  -3  -5   19.67    0.87
   2   3   5   20.79    0.94
   2   3   5   21.47    0.87
  -2  -4  -5    9.57    0.66
  -2  -4  -5    6.80    0.68
   2   4   5    7.64    0.51
   2   4   5    9.61    0.64
  -2  -5  -5    1.09    0.47
  -2  -5  -5    0.18    0.45
   2   5   5    0.64    0.31
   2   5   5    0.55    0.38
  -2  -6  -5   23.94    1.27
  -2  -6  -5   23.59    1.22
   2   6   5   25.08    1.23
   2   6   5   24.02    1.04
  -2  -7  -5    0.62    0.55
  -2  -7  -5    1.32    0.66
   2   7   5    0.36    0.37
   2   7   5    0.11    0.48
  -2  -8  -5   16.69    1.26
  -2  -8  -5   17.02    1.25
   2   8   5   15.44    0.93
   2   8   5   16.45    1.24
  -2  -9  -5   14.79    1.31
  -2  -9  -5   15.41    1.29
   2   9   5   14.78    1.26
  -2 -10  -5    0.40    0.75
  -2 -10  -5   -0.06    0.81
   2  10   5    0.29    0.62
  -2 -11  -5    3.33    0.99
   2  11   5    3.59    0.85
  -2 -12  -5    0.71    0.87
   2  12   5   -0.59    0.70
  -2 -13  -5   -0.11    0.98
   2  13   5    0.69    0.82
  -2 -14  -5    0.33    0.96
   2  14   5    0.48    0.88
  -2 -15  -5   -0.55    1.18
  -1  14  -5    1.79    1.17
   1 -14   5    1.97    1.12
  -1  13  -5   -0.62    0.96
   1 -13   5   -0.12    0.96
  -1  12  -5    4.16    1.06
   1 -12   5    4.40    1.17
  -1  11  -5    0.50    0.75
   1 -11   5    1.80    0.90
  -1  10  -5    1.14    0.79
   1 -10   5    0.36    0.96
  -1   9  -5   13.87    1.29
   1  -9   5   16.45    1.42
   1  -9   5   16.31    0.96
  -1   8  -5    0.76    0.66
   1  -8   5    3.80    0.86
   1  -8   5    2.58    0.52
  -1   7  -5   11.32    0.67
  -1   7  -5   11.82    1.05
   1  -7   5   12.52    1.09
   1  -7   5   11.51    0.75
  -1   6  -5   -0.19    0.46
  -1   6  -5    0.08    0.24
   1  -6   5    0.12    0.50
   1  -6   5    0.08    0.30
  -1   5  -5    1.96    0.50
  -1   5  -5    2.75    0.31
   1  -5   5    3.30    0.41
   1  -5   5    2.16    0.52
  -1   4  -5    3.08    0.46
  -1   4  -5    2.46    0.28
   1  -4   5    3.34    0.38
   1  -4   5    3.56    0.51
  -1   3  -5   45.34    1.56
  -1   3  -5   43.44    1.63
   1  -3   5   44.82    1.63
   1  -3   5   44.19    1.57
  -1   2  -5   56.53    1.93
  -1   2  -5   57.77    1.92
   1  -2   5   54.36    1.87
   1  -2   5   54.43    1.89
  -1   1  -5  294.94    8.94
  -1   1  -5  292.45    9.38
   1  -1   5  294.33    8.96
   1  -1   5  290.91    9.00
  -1   0  -5  118.47    3.97
   1   0   5  121.12    3.78
   1   0   5  118.93    3.72
   1   0   5  120.14    3.67
  -1  -1  -5  298.55    9.04
  -1  -1  -5  292.77    9.55
   1   1   5  299.77    9.03
   1   1   5  296.31    9.10
  -1  -2  -5   55.17    2.06
  -1  -2  -5   57.59    1.86
   1   2   5   55.60    1.89
   1   2   5   57.08    1.90
  -1  -3  -5   45.04    1.72
  -1  -3  -5   43.93    1.59
   1   3   5   44.98    1.60
   1   3   5   45.64    1.57
  -1  -4  -5    3.06    0.52
  -1  -4  -5    2.72    0.42
   1   4   5    3.33    0.36
   1   4   5    3.86    0.43
  -1  -5  -5    3.63    0.56
  -1  -5  -5    3.13    0.51
   1   5   5    2.94    0.38
   1   5   5    2.54    0.45
  -1  -6  -5   -0.22    0.47
  -1  -6  -5    0.02    0.45
   1   6   5    0.03    0.40
   1   6   5   -0.14    0.32
  -1  -7  -5   12.41    1.02
  -1  -7  -5   13.94    1.02
   1   7   5   13.88    1.03
   1   7   5   12.78    0.80
  -1  -8  -5    1.84    0.69
  -1  -8  -5    4.05    0.89
   1   8   5    3.03    0.68
   1   8   5    2.89    0.56
  -1  -9  -5   19.09    1.48
  -1  -9  -5   18.34    1.35
   1   9   5   16.79    1.35
   1   9   5   16.64    1.10
  -1 -10  -5    0.67    0.79
   1  10   5    1.60    0.73
  -1 -11  -5    0.84    0.78
   1  11   5    2.44    0.88
  -1 -12  -5    1.76    0.98
   1  12   5    5.82    1.03
  -1 -13  -5   -0.25    0.85
   1  13   5    1.46    0.95
  -1 -14  -5    1.77    1.09
   1  14   5    2.25    1.02
  -1 -15  -5    5.21    1.23
   1  15   5    3.19    1.17
   0  14  -5    1.66    1.04
   0 -14   5    0.62    1.08
   0  13  -5    4.02    1.09
   0 -13   5    2.61    1.14
   0  12  -5   -0.05    0.83
   0 -12   5    2.36    1.06
   0  11  -5    0.58    0.75
   0 -11   5    1.34    0.92
   0  10  -5   12.91    1.29
   0 -10   5   14.98    1.48
   0   9  -5   10.13    1.13
   0  -9   5   11.91    1.28
   0   8  -5   49.21    1.91
   0   8  -5   51.51    2.18
   0  -8   5   51.59    2.28
   0  -8   5   47.34    1.82
   0   7  -5    2.26    0.64
   0   7  -5    2.18    0.40
   0  -7   5    1.58    0.70
   0  -7   5    1.36    0.34
   0   6  -5    0.04    0.45
   0   6  -5    0.58    0.29
   0  -6   5    0.78    0.50
   0  -6   5   -0.29    0.26
   0   5  -5    0.14    0.22
   0   5  -5   -0.28    0.39
   0  -5   5    0.23    0.40
   0  -5   5    0.40    0.24
   0   4  -5    0.64    0.40
   0   4  -5    0.54    0.22
   0  -4   5    0.35    0.24
   0  -4   5    0.34    0.36
   0   3  -5    0.26    0.23
   0   3  -5    0.39    0.34
   0  -3   5    0.84    0.25
   0  -3   5    0.74    0.33
   0   2  -5    9.15    0.57
   0   2  -5   11.49    0.65
   0  -2   5   10.92    0.58
   0  -2   5   10.02    0.56
   0   1  -5    2.77    0.31
   0   1  -5    2.42    0.27
   0  -1   5    2.55    0.27
   0  -1   5    2.45    0.24
   0   0  -5    0.09    0.21
   0   0  -5    0.00    0.10
   0   0   5   -0.17    0.15
   0   0   5    0.10    0.12
   0  -1  -5    2.86    0.36
   0  -1  -5    2.80    0.22
   0   1   5    3.01    0.22
   0   1   5    2.50    0.28
   0  -2  -5    9.53    0.55
   0  -2  -5   11.43    0.69
   0   2   5    8.91    0.54
   0   2   5    9.93    0.53
   0  -3  -5    0.64    0.32
   0  -3  -5    0.38    0.33
   0   3   5    0.90    0.31
   0   3   5    0.09    0.27
   0  -4  -5    0.01    0.32
   0  -4  -5    0.62    0.34
   0   4   5   -0.12    0.30
   0   4   5    0.45    0.27
   0  -5  -5   -0.34    0.35
   0  -5  -5    0.27    0.39
   0   5   5    0.33    0.38
   0   5   5   -0.20    0.27
   0  -6  -5   -0.98    0.40
   0  -6  -5   -0.48    0.42
   0   6   5   -0.25    0.36
   0   6   5    0.37    0.32
   0  -7  -5    2.22    0.56
   0  -7  -5    1.65    0.58
   0   7   5    2.06    0.61
   0   7   5    2.55    0.47
   0  -8  -5   51.44    2.07
   0  -8  -5   47.99    2.14
   0   8   5   48.74    1.90
   0   8   5   46.65    2.08
   0  -9  -5   10.37    1.14
   0  -9  -5   12.14    1.09
   0   9   5   10.41    0.87
   0   9   5   12.38    1.15
   0 -10  -5   12.11    1.28
   0  10   5   16.50    1.33
   0 -11  -5    0.05    0.75
   0  11   5    0.36    0.68
   0 -12  -5    1.94    0.91
   0  12   5   -0.08    0.85
   0 -13  -5    5.31    1.13
   0  13   5    4.02    1.02
   0 -14  -5    1.06    0.95
   0  14   5   -1.13    0.80
   0 -15  -5    0.48    1.10
   0  15   5    2.37    1.20
   1  14  -5    0.79    0.99
  -1 -14   5    1.62    1.11
   1  13  -5   -0.37    0.83
  -1 -13   5    0.80    0.93
   1  12  -5    7.62    1.15
  -1 -12   5    3.99    1.13
   1  11  -5    2.65    0.87
  -1 -11   5    2.52    1.02
   1  10  -5    1.48    0.76
  -1 -10   5    0.71    0.88
   1   9  -5   19.61    1.44
   1   9  -5   16.86    1.10
  -1  -9   5   16.45    1.42
   1   8  -5    7.10    0.68
   1   8  -5    4.06    0.80
  -1  -8   5    6.30    0.98
   1   7  -5    4.20    0.51
   1   7  -5    3.88    0.69
  -1  -7   5    3.82    0.39
  -1  -7   5    3.03    0.72
   1   6  -5    1.89    0.37
   1   6  -5    1.26    0.50
  -1  -6   5    0.99    0.52
   1   5  -5   47.73    1.80
   1   5  -5   47.58    1.83
  -1  -5   5   49.86    1.64
  -1  -5   5   48.09    1.89
   1   4  -5   41.60    1.59
   1   4  -5   41.84    1.57
  -1  -4   5   41.39    1.62
  -1  -4   5   44.22    1.44
   1   3  -5    1.73    0.29
   1   3  -5    1.79    0.37
  -1  -3   5    1.87    0.26
  -1  -3   5    2.14    0.37
   1   2  -5   74.70    2.48
   1   2  -5   70.87    2.34
  -1  -2   5   70.32    2.38
  -1  -2   5   72.71    2.31
   1   1  -5   30.42    1.18
   1   1  -5   29.87    1.06
  -1  -1   5   30.28    1.09
  -1  -1   5   35.73    1.13
   1   0  -5   19.04    0.78
   1   0  -5   19.35    0.71
   1   0  -5   18.84    0.61
  -1   0   5   19.01    0.73
   1  -1  -5   38.99    1.29
   1  -1  -5   36.29    1.18
  -1   1   5   29.80    1.08
  -1   1   5   32.98    1.21
   1  -2  -5   72.36    2.45
   1  -2  -5   70.91    2.34
  -1   2   5   73.43    2.27
  -1   2   5   68.34    2.35
   1  -3  -5    1.54    0.33
   1  -3  -5    1.95    0.38
  -1   3   5    1.87    0.33
  -1   3   5    1.85    0.32
   1  -4  -5   42.39    1.56
   1  -4  -5   41.30    1.54
  -1   4   5   38.30    1.47
  -1   4   5   40.57    1.51
   1  -5  -5   47.61    1.85
   1  -5  -5   49.31    1.82
  -1   5   5   49.21    1.79
  -1   5   5   46.21    1.75
   1  -6  -5    1.87    0.53
  -1   6   5    1.27    0.43
   1  -7  -5    3.82    0.72
   1  -7  -5    3.38    0.57
  -1   7   5    4.52    0.66
  -1   7   5    3.45    0.54
   1  -8  -5    7.21    0.93
   1  -8  -5    6.02    0.76
  -1   8   5    5.75    0.82
  -1   8   5    5.46    0.67
   1  -9  -5   15.79    1.34
  -1   9   5   18.11    1.11
  -1   9   5   19.32    1.45
   1 -10  -5    0.69    0.85
  -1  10   5    0.05    0.77
  -1  10   5   -0.14    0.57
   1 -11  -5    3.87    0.94
  -1  11   5    4.52    1.00
   1 -12  -5    3.90    0.98
  -1  12   5    4.67    1.02
   1 -13  -5   -0.22    0.82
  -1  13   5    0.89    0.87
   1 -14  -5    1.49    1.00
  -1  14   5   -1.53    0.77
   1 -15  -5    1.26    1.33
  -1  15   5    1.10    1.17
   2  14  -5    3.75    1.10
  -2 -14   5    3.36    1.22
   2  13  -5   -0.18    0.89
  -2 -13   5   -0.50    0.94
   2  12  -5    2.05    0.96
  -2 -12   5    1.26    0.98
   2  11  -5    6.46    1.05
  -2 -11   5    4.98    1.16
   2  10  -5   17.79    1.46
  -2 -10   5   16.29    1.52
   2   9  -5    0.84    0.80
   2   9  -5   -0.18    0.50
  -2  -9   5   -0.32    0.78
   2   8  -5   10.45    1.08
   2   8  -5   11.76    0.92
  -2  -8   5   12.45    1.15
   2   7  -5    2.72    0.52
   2   7  -5    2.44    0.62
  -2  -7   5    1.77    0.28
  -2  -7   5    2.97    0.70
   2   6  -5    7.77    0.64
   2   6  -5    8.16    0.79
  -2  -6   5    8.02    0.81
  -2  -6   5    7.80    0.42
   2   5  -5    1.73    0.36
   2   5  -5    1.06    0.41
  -2  -5   5    1.33    0.20
  -2  -5   5    1.62    0.48
   2   4  -5   11.30    0.69
   2   4  -5   11.48    0.68
  -2  -4   5   11.60    0.48
  -2  -4   5   10.87    0.72
   2   3  -5    0.25    0.24
   2   3  -5   -0.15    0.28
  -2  -3   5    0.14    0.28
  -2  -3   5    0.14    0.16
   2   2  -5    4.44    0.43
   2   2  -5    4.34    0.42
  -2  -2   5    4.61    0.42
  -2  -2   5    4.31    0.31
   2   1  -5   46.47    1.68
   2   1  -5   46.61    1.52
  -2  -1   5   46.70    1.60
  -2  -1   5   47.36    1.55
   2   0  -5   -0.06    0.10
   2   0  -5   -0.04    0.20
   2   0  -5   -0.23    0.23
  -2   0   5    0.09    0.22
   2  -1  -5   48.34    1.61
   2  -1  -5   47.51    1.66
  -2   1   5   46.81    1.62
  -2   1   5   46.38    1.48
   2  -2  -5    3.70    0.42
   2  -2  -5    5.16    0.41
  -2   2   5    4.58    0.45
  -2   2   5    5.13    0.37
   2  -3  -5    0.18    0.25
   2  -3  -5    0.33    0.28
  -2   3   5    0.27    0.27
  -2   3   5    0.09    0.27
   2  -4  -5   12.22    0.63
   2  -4  -5   12.50    0.77
  -2   4   5   11.28    0.65
  -2   4   5   11.86    0.70
   2  -5  -5    1.15    0.34
   2  -5  -5    1.50    0.43
  -2   5   5    0.65    0.41
  -2   5   5    1.61    0.39
   2  -6  -5    8.22    0.77
   2  -6  -5    8.06    0.62
  -2   6   5    7.89    0.75
  -2   6   5    7.53    0.67
   2  -7  -5    1.42    0.47
   2  -7  -5    1.46    0.57
  -2   7   5    2.46    0.59
  -2   7   5    1.92    0.50
   2  -8  -5   10.55    1.05
  -2   8   5   12.76    0.96
  -2   8   5   12.59    1.06
   2  -9  -5    1.04    0.69
  -2   9   5   -0.07    0.55
  -2   9   5   -1.21    0.59
   2 -10  -5   15.73    1.40
  -2  10   5   18.46    1.46
  -2  10   5   17.81    1.21
   2 -11  -5    6.50    1.04
  -2  11   5    5.15    0.83
  -2  11   5    4.31    0.98
   2 -12  -5    1.46    0.97
  -2  12   5    2.33    1.01
   2 -13  -5    0.20    0.80
  -2  13   5    1.12    0.94
   2 -14  -5    3.36    1.17
  -2  14   5    3.99    1.24
  -2  15   5   -0.93    1.12
   3  14  -5    1.34    0.99
  -3 -14   5    1.24    1.13
   3  13  -5    2.42    0.93
  -3 -13   5    4.40    1.22
   3  12  -5    6.36    1.10
  -3 -12   5    5.28    1.18
   3  11  -5    2.73    0.87
  -3 -11   5    1.44    0.93
   3  10  -5    1.01    0.72
   3  10  -5    0.06    0.59
  -3 -10   5   -1.50    0.90
   3   9  -5    0.27    0.60
   3   9  -5   -0.10    0.78
  -3  -9   5   -0.71    0.79
   3   8  -5   22.95    1.42
   3   8  -5   23.82    1.32
  -3  -8   5   24.04    1.65
   3   7  -5   15.03    1.01
   3   7  -5   13.96    1.11
  -3  -7   5   16.28    1.19
   3   6  -5   24.01    1.18
   3   6  -5   24.23    1.24
  -3  -6   5   24.95    1.28
   3   5  -5    0.62    0.35
   3   5  -5    0.05    0.37
  -3  -5   5    0.76    0.11
  -3  -5   5    1.11    0.44
   3   4  -5   22.78    1.06
   3   4  -5   22.70    1.05
  -3  -4   5   23.41    1.07
  -3  -4   5   22.75    0.75
   3   3  -5    5.21    0.47
   3   3  -5    6.70    0.54
  -3  -3   5    5.72    0.51
  -3  -3   5    5.87    0.30
   3   2  -5  131.08    4.38
   3   2  -5  133.29    4.12
  -3  -2   5  131.75    4.04
  -3  -2   5  127.78    4.20
   3   1  -5  461.18   15.01
   3   1  -5  468.76   14.20
  -3  -1   5  481.13   14.28
   3   0  -5   20.46    0.74
   3   0  -5   19.41    0.84
   3   0  -5   20.02    0.87
  -3   0   5   21.33    0.85
   3  -1  -5  465.48   14.17
   3  -1  -5  461.92   14.69
  -3   1   5  460.48   13.91
  -3   1   5  459.46   14.08
   3  -2  -5  123.47    4.17
   3  -2  -5  131.49    4.26
  -3   2   5  133.66    4.17
  -3   2   5  132.50    4.05
   3  -3  -5    6.16    0.41
   3  -3  -5    6.20    0.51
  -3   3   5    6.03    0.51
  -3   3   5    5.70    0.46
   3  -4  -5   24.45    0.94
   3  -4  -5   24.83    1.11
  -3   4   5   24.49    1.09
  -3   4   5   23.39    1.04
   3  -5  -5    0.17    0.40
   3  -5  -5    0.59    0.27
  -3   5   5    1.13    0.45
  -3   5   5    0.42    0.39
   3  -6  -5   24.52    1.25
   3  -6  -5   23.24    0.98
  -3   6   5   24.72    1.23
  -3   6   5   24.06    1.18
   3  -7  -5   16.93    1.11
  -3   7   5   14.53    1.07
  -3   7   5   14.83    0.96
   3  -8  -5   17.98    1.39
  -3   8   5   25.34    1.31
  -3   8   5   21.44    1.33
   3  -9  -5   -0.61    0.63
  -3   9   5    0.08    0.60
  -3   9   5   -0.67    0.74
   3 -10  -5    1.03    0.71
  -3  10   5    0.94    0.83
  -3  10   5    0.11    0.61
   3 -11  -5    1.00    0.74
  -3  11   5    1.43    0.70
  -3  11   5    1.03    0.86
   3 -12  -5    5.06    1.07
  -3  12   5    6.09    1.08
   3 -13  -5    5.26    1.10
  -3  13   5    5.30    1.12
   3 -14  -5    2.69    1.14
  -3  14   5    0.72    0.94
  -3  15   5    1.21    1.10
   4  14  -5    3.53    1.16
  -4 -14   5    0.79    1.15
   4  13  -5    0.96    0.88
  -4 -13   5    0.34    1.00
   4  12  -5    0.11    0.76
  -4 -12   5    0.33    0.96
   4  11  -5    0.99    0.83
  -4 -11   5   -0.35    0.85
   4  10  -5   -0.71    0.61
   4  10  -5   -0.74    0.60
  -4 -10   5   -0.06    0.78
   4   9  -5    0.55    0.59
   4   9  -5    1.48    0.73
  -4  -9   5    2.06    1.00
   4   8  -5    0.79    0.73
   4   8  -5    1.53    0.64
  -4  -8   5    1.48    0.76
   4   7  -5    3.21    0.61
   4   7  -5    2.79    0.67
  -4  -7   5    2.69    0.70
   4   6  -5    4.93    0.71
   4   6  -5    5.30    0.69
  -4  -6   5    5.13    0.72
   4   5  -5    1.32    0.42
   4   5  -5    1.82    0.50
  -4  -5   5    1.77    0.49
   4   4  -5    1.12    0.40
   4   4  -5    0.23    0.34
  -4  -4   5    0.57    0.36
   4   3  -5    4.36    0.52
   4   3  -5    4.72    0.49
  -4  -3   5    4.67    0.47
  -4  -3   5    4.29    0.27
   4   2  -5   28.16    1.19
   4   2  -5   27.05    1.07
  -4  -2   5   27.61    0.97
  -4  -2   5   26.52    1.11
   4   1  -5    0.69    0.24
   4   1  -5    0.75    0.31
   4   1  -5    0.70    0.24
  -4  -1   5    0.75    0.24
   4   0  -5   -0.18    0.21
   4   0  -5    0.01    0.21
   4   0  -5   -0.03    0.24
  -4   0   5   -0.13    0.23
   4  -1  -5    0.38    0.25
   4  -1  -5    0.76    0.27
  -4   1   5    0.65    0.23
  -4   1   5    0.59    0.28
   4  -2  -5   26.97    1.05
   4  -2  -5   26.38    1.09
  -4   2   5   27.34    1.02
  -4   2   5   26.23    1.10
   4  -3  -5    5.19    0.51
   4  -3  -5    4.68    0.37
  -4   3   5    4.29    0.49
  -4   3   5    5.69    0.49
   4  -4  -5    0.54    0.36
   4  -4  -5    0.59    0.23
  -4   4   5    0.32    0.34
  -4   4   5    0.84    0.38
   4  -5  -5    2.18    0.50
   4  -5  -5    1.66    0.25
  -4   5   5    1.23    0.47
  -4   5   5    1.98    0.45
   4  -6  -5    4.62    0.35
   4  -6  -5    3.86    0.63
  -4   6   5    5.16    0.65
  -4   6   5    4.98    0.71
   4  -7  -5    1.81    0.69
  -4   7   5    2.62    0.60
  -4   7   5    2.94    0.68
   4  -8  -5    2.87    0.78
  -4   8   5    1.27    0.63
  -4   8   5    1.83    0.79
   4  -9  -5   -0.80    0.63
  -4   9   5    0.52    0.74
  -4   9   5   -0.43    0.59
   4 -10  -5   -0.02    0.64
  -4  10   5   -0.43    0.65
  -4  10   5   -0.08    0.62
   4 -11  -5   -0.25    0.65
  -4  11   5   -0.86    0.56
  -4  11   5   -0.89    0.70
   4 -12  -5   -0.08    0.77
  -4  12   5   -0.68    0.75
  -4  12   5    0.28    0.76
   4 -13  -5   -0.19    0.88
  -4  13   5    1.19    1.08
   4 -14  -5    2.26    1.03
  -4  14   5    0.44    1.09
   5  14  -5    1.63    1.05
  -5 -14   5    1.21    1.33
   5  13  -5    9.64    1.32
  -5 -13   5    7.73    1.43
   5  12  -5    1.28    0.86
  -5 -12   5   -0.57    0.91
   5  11  -5    7.70    1.03
   5  11  -5    8.20    1.12
  -5 -11   5   10.27    1.38
   5  10  -5   14.33    1.28
   5  10  -5   14.03    1.35
  -5 -10   5   14.07    1.40
   5   9  -5    0.98    0.70
   5   9  -5   -0.17    0.75
  -5  -9   5    1.33    0.87
   5   8  -5   21.72    1.47
   5   8  -5   18.46    1.28
  -5  -8   5   20.45    1.54
   5   7  -5    8.82    0.95
   5   7  -5   10.60    1.04
  -5  -7   5    9.30    1.05
   5   6  -5    1.15    0.55
   5   6  -5    1.01    0.52
  -5  -6   5    1.18    0.56
   5   4  -5    0.18    0.39
   5   4  -5    0.79    0.41
  -5  -4   5   -0.03    0.37
  -5  -4   5   -0.01    0.11
   5   2  -5    4.31    0.46
   5   2  -5    4.09    0.51
  -5  -2   5    4.59    0.36
  -5  -2   5    4.01    0.45
   5   1  -5   60.39    2.18
   5   1  -5   63.44    2.13
   5   1  -5   63.75    2.31
  -5  -1   5   62.95    2.10
   5   0  -5   31.08    1.18
   5   0  -5   33.79    1.31
   5   0  -5   29.15    1.22
  -5   0   5   31.31    1.21
   5  -1  -5   60.94    2.10
   5  -1  -5   60.95    2.11
   5  -1  -5   60.61    2.16
   5  -1  -5   58.95    2.03
   5  -2  -5    4.88    0.43
   5  -2  -5    4.63    0.50
   5  -2  -5    3.27    0.42
  -5   2   5    4.33    0.43
   5  -4  -5    0.08    0.35
   5  -4  -5    0.06    0.22
   5  -4  -5    0.21    0.36
  -5   4   5    0.43    0.38
   5  -6  -5   -0.21    0.47
  -5   6   5    0.89    0.53
  -5   6   5    0.36    0.52
   5  -7  -5    7.99    0.94
  -5   7   5    9.93    0.99
  -5   7   5    9.62    0.97
   5  -8  -5   18.33    1.38
  -5   8   5   20.60    1.35
  -5   8   5   17.66    1.22
   5  -9  -5    1.59    0.78
  -5   9   5    0.91    0.64
  -5   9   5    0.23    0.82
   5 -10  -5   13.53    1.35
  -5  10   5   17.50    1.48
  -5  10   5   16.64    1.31
   5 -11  -5    8.47    1.18
  -5  11   5   11.63    1.27
  -5  11   5   11.79    1.17
   5 -12  -5   -0.08    0.85
  -5  12   5   -0.92    0.75
  -5  12   5    1.18    0.85
   5 -13  -5    8.97    1.33
  -5  13   5   10.80    1.48
   5 -14  -5    0.89    1.02
  -5  14   5    3.21    1.12
   6  14  -5    1.92    1.17
  -6 -14   5    3.08    1.48
   6  13  -5   -0.58    0.85
  -6 -13   5   -0.59    1.01
   6  12  -5    3.95    1.03
  -6 -12   5    5.37    1.14
  -6 -12   5    3.64    1.17
   6  11  -5    3.64    0.98
   6  11  -5    2.94    0.87
  -6 -11   5    3.14    1.04
   6  10  -5    0.57    0.70
   6  10  -5    2.09    0.81
  -6 -10   5    1.34    0.87
   6   9  -5    3.89    0.85
   6   9  -5    2.74    0.79
  -6  -9   5    1.80    0.85
   6   8  -5   11.23    1.14
   6   8  -5   13.04    1.18
  -6  -8   5   10.35    1.16
   6   7  -5    0.27    0.56
   6   7  -5   -0.71    0.55
  -6  -7   5   -0.33    0.71
   6   6  -5    7.84    0.90
   6   6  -5    4.76    0.77
  -6  -6   5    6.02    0.79
   6   5  -5   -0.24    0.49
   6   5  -5    0.09    0.52
  -6  -5   5    0.44    0.47
   6   4  -5    0.77    0.43
   6   4  -5    0.30    0.43
  -6  -4   5    0.55    0.18
  -6  -4   5    0.65    0.41
   6   3  -5    2.11    0.52
   6   3  -5    2.19    0.49
  -6  -3   5    2.62    0.50
  -6  -3   5    1.83    0.30
   6   2  -5    0.07    0.35
   6   2  -5   -0.19    0.38
  -6  -2   5    0.28    0.26
  -6  -2   5   -0.46    0.26
   6   1  -5    0.33    0.40
   6   1  -5    0.21    0.30
   6   1  -5    0.29    0.32
   6   0  -5   -0.13    0.29
   6   0  -5    0.07    0.28
   6   0  -5   -0.46    0.29
   6   0  -5   -0.16    0.34
   6  -1  -5    0.23    0.32
   6  -1  -5    0.41    0.32
   6  -1  -5    0.82    0.35
   6  -1  -5    0.28    0.30
   6  -2  -5    0.34    0.38
   6  -2  -5   -0.05    0.31
   6  -2  -5   -0.32    0.29
  -6   2   5   -0.56    0.31
   6  -3  -5    1.07    0.39
   6  -3  -5    1.34    0.43
   6  -3  -5    1.64    0.34
  -6   3   5    2.20    0.44
   6  -4  -5    0.89    0.47
   6  -4  -5    0.63    0.40
   6  -4  -5    1.01    0.30
  -6   4   5    1.31    0.47
   6  -5  -5   -0.14    0.42
   6  -5  -5    0.09    0.45
   6  -5  -5   -0.47    0.28
  -6   5   5    0.27    0.51
   6  -6  -5    6.53    0.84
   6  -6  -5    5.98    0.79
  -6   6   5    5.48    0.81
   6  -7  -5   -0.16    0.68
  -6   7   5   -0.68    0.51
  -6   7   5   -0.43    0.60
   6  -8  -5    8.82    1.04
  -6   8   5   10.89    1.09
  -6   8   5   11.25    1.17
   6  -9  -5    1.78    0.75
  -6   9   5    2.56    0.80
  -6   9   5    2.62    0.92
   6 -10  -5    1.51    0.82
  -6  10   5    1.88    0.88
  -6  10   5    2.78    0.82
   6 -11  -5    2.64    0.92
  -6  11   5    2.04    0.89
  -6  11   5    2.53    0.80
   6 -12  -5    5.37    1.10
  -6  12   5    3.28    0.99
  -6  12   5    3.10    0.96
   6 -13  -5    0.34    0.92
  -6  13   5    1.21    0.96
  -6  13   5    0.17    0.94
  -6  14   5    4.05    1.23
   7  13  -5    1.61    0.99
  -7 -13   5    0.41    1.14
   7  12  -5   -1.27    0.70
  -7 -12   5    1.51    1.02
  -7 -12   5   -0.44    0.97
   7  11  -5    0.00    0.76
  -7 -11   5   -2.06    0.81
   7  10  -5   -0.09    0.72
   7  10  -5    1.74    0.79
  -7 -10   5    1.09    0.86
   7   9  -5    6.07    0.97
   7   9  -5    5.59    0.95
  -7  -9   5    6.62    1.09
   7   8  -5   -0.44    0.62
   7   8  -5    0.18    0.68
  -7  -8   5   -0.40    0.67
   7   7  -5   -0.56    0.60
   7   7  -5    0.28    0.63
  -7  -7   5   -0.20    0.73
   7   6  -5    0.20    0.57
   7   6  -5    0.06    0.57
  -7  -6   5   -0.94    0.55
   7   5  -5    0.31    0.57
   7   5  -5    0.42    0.52
  -7  -5   5    0.45    0.58
   7   4  -5    0.52    0.51
   7   4  -5   -0.15    0.43
  -7  -4   5   -0.26    0.40
   7   3  -5    3.79    0.63
   7   3  -5    4.14    0.57
  -7  -3   5    3.33    0.53
  -7  -3   5    4.05    0.41
   7   2  -5    3.75    0.59
   7   2  -5    4.40    0.59
  -7  -2   5    3.86    0.49
   7   1  -5   41.45    1.58
   7   1  -5   38.85    1.51
   7   1  -5   38.98    1.69
   7   1  -5   41.97    1.60
   7   0  -5    0.59    0.33
   7   0  -5    1.25    0.41
   7   0  -5    0.69    0.36
   7   0  -5    0.62    0.44
   7  -1  -5   38.87    1.58
   7  -1  -5   38.74    1.60
   7  -1  -5   42.49    1.59
   7  -1  -5   40.69    1.64
   7  -2  -5    4.29    0.59
   7  -2  -5    3.88    0.54
   7  -2  -5    4.36    0.50
  -7   2   5    4.28    0.53
   7  -3  -5    3.34    0.57
   7  -3  -5    4.36    0.49
   7  -3  -5    3.25    0.53
  -7   3   5    3.93    0.55
   7  -4  -5    0.75    0.47
   7  -4  -5   -0.38    0.40
   7  -4  -5    1.11    0.35
  -7   4   5    1.19    0.51
   7  -5  -5    0.35    0.48
   7  -5  -5    0.32    0.48
  -7   5   5    0.64    0.62
   7  -6  -5    0.48    0.60
   7  -6  -5    0.88    0.54
  -7   6   5    1.64    0.64
   7  -7  -5    0.13    0.59
   7  -7  -5    0.05    0.62
  -7   7   5   -0.41    0.74
   7  -8  -5    0.37    0.64
  -7   8   5   -0.82    0.75
  -7   8   5   -1.41    0.63
   7  -9  -5    7.03    0.97
  -7   9   5    5.26    1.05
  -7   9   5    5.88    0.99
   7 -10  -5    1.03    0.82
  -7  10   5    1.16    0.84
  -7  10   5    0.63    0.76
   7 -11  -5    0.73    0.80
  -7  11   5   -0.63    0.64
  -7  11   5   -0.61    0.92
   7 -12  -5    2.56    0.94
  -7  12   5    1.30    1.00
  -7  12   5    1.38    0.99
   7 -13  -5    1.85    0.98
  -7  13   5   -0.50    0.98
  -7  13   5    0.33    0.92
   8  13  -5    2.45    1.07
  -8 -13   5    2.12    1.37
  -8 -13   5    3.83    1.37
   8  12  -5    0.14    0.82
  -8 -12   5   -0.42    1.13
  -8 -12   5    3.13    1.10
   8  11  -5    4.15    1.01
  -8 -11   5    3.38    1.00
  -8 -11   5    4.44    1.13
   8  10  -5   -0.07    0.79
   8  10  -5   -1.65    0.63
  -8 -10   5    0.44    0.89
   8   9  -5    4.75    0.93
   8   9  -5    3.82    0.91
  -8  -9   5    6.62    1.08
   8   8  -5   -0.32    0.63
   8   8  -5   -0.76    0.67
  -8  -8   5    0.14    0.69
   8   7  -5   15.01    1.35
   8   7  -5   13.37    1.24
  -8  -7   5   10.97    1.12
   8   6  -5    2.77    0.75
   8   6  -5    2.39    0.76
  -8  -6   5    3.71    0.86
   8   5  -5   29.96    1.61
   8   5  -5   31.79    1.63
  -8  -5   5   26.25    1.47
   8   4  -5   13.05    1.13
   8   4  -5   14.30    1.12
  -8  -4   5   14.24    0.99
   8   3  -5    4.52    0.73
   8   3  -5    4.81    0.67
  -8  -3   5    5.24    0.50
  -8  -3   5    5.68    0.70
   8   2  -5    3.42    0.73
   8   2  -5    4.43    0.50
   8   2  -5    2.55    0.59
  -8  -2   5    4.01    0.55
   8   1  -5    0.31    0.38
   8   1  -5    0.41    0.46
   8   1  -5    0.29    0.46
   8   1  -5    0.53    0.37
   8   0  -5    0.39    0.44
   8   0  -5   -0.77    0.40
   8   0  -5   -0.26    0.40
   8   0  -5   -0.05    0.34
   8  -1  -5    0.11    0.46
   8  -1  -5    0.18    0.41
   8  -1  -5    0.39    0.40
   8  -1  -5    0.29    0.42
   8  -2  -5    4.79    0.59
   8  -2  -5    3.47    0.61
   8  -2  -5    3.92    0.57
  -8   2   5    4.34    0.58
   8  -3  -5    4.29    0.68
   8  -3  -5    5.06    0.65
   8  -3  -5    5.59    0.61
  -8   3   5    5.98    0.73
   8  -4  -5   12.41    0.86
   8  -4  -5   13.15    0.99
   8  -4  -5   12.92    1.10
  -8   4   5   15.81    1.08
   8  -5  -5   31.74    1.61
   8  -5  -5   27.75    1.49
  -8   5   5   30.26    1.58
   8  -6  -5    2.60    0.70
   8  -6  -5    3.04    0.72
  -8   6   5    3.36    0.77
   8  -7  -5   11.15    1.14
   8  -7  -5   10.77    1.10
  -8   7   5   12.75    1.17
   8  -8  -5    0.12    0.62
  -8   8   5   -0.52    0.73
   8  -9  -5    5.41    0.94
  -8   9   5    5.19    0.96
  -8   9   5    4.43    1.02
   8 -10  -5   -1.55    0.65
  -8  10   5    0.03    0.81
  -8  10   5    0.67    0.81
   8 -11  -5    3.41    1.03
  -8  11   5    2.76    0.98
  -8  11   5    2.54    0.97
   8 -12  -5   -0.86    0.91
  -8  12   5   -0.20    1.03
  -8  12   5   -0.36    0.77
   8 -13  -5    2.69    1.08
  -8  13   5    2.49    1.12
  -8  13   5    2.79    1.24
  -9 -13   5    3.64    1.49
   9  12  -5    0.91    0.87
  -9 -12   5    2.07    1.11
  -9 -12   5   -1.14    1.15
   9  11  -5   -0.75    0.84
  -9 -11   5   -0.94    0.92
  -9 -11   5    1.33    0.89
   9  10  -5   -0.62    0.80
  -9 -10   5   -0.69    0.94
   9   9  -5    0.50    0.72
   9   9  -5   -0.43    0.79
  -9  -9   5    0.22    0.79
   9   8  -5    1.65    0.90
   9   8  -5    1.73    0.76
  -9  -8   5    0.73    0.76
   9   7  -5    4.03    0.86
   9   7  -5    2.96    0.82
  -9  -7   5    3.27    0.79
   9   6  -5    0.67    0.74
   9   6  -5   -0.29    0.65
  -9  -6   5   -0.45    0.69
   9   5  -5    8.29    0.97
   9   5  -5    7.85    1.03
  -9  -5   5    7.51    0.90
   9   4  -5    1.92    0.67
   9   4  -5    0.99    0.68
  -9  -4   5    1.28    0.57
   9   3  -5    6.23    0.87
   9   3  -5    6.50    0.79
  -9  -3   5    5.96    0.73
   9   2  -5   13.74    1.13
   9   2  -5   14.41    1.04
   9   2  -5   12.00    0.85
  -9  -2   5   12.88    0.90
   9   1  -5    3.00    0.67
   9   1  -5    2.32    0.54
   9   1  -5    2.11    0.51
   9   1  -5    2.76    0.60
   9   0  -5    3.67    0.63
   9   0  -5    2.39    0.63
   9   0  -5    3.30    0.63
   9   0  -5    1.40    0.52
   9  -1  -5    2.62    0.61
   9  -1  -5    1.66    0.59
   9  -1  -5    1.84    0.52
   9  -1  -5    2.83    0.63
   9  -2  -5   14.07    0.95
   9  -2  -5   14.39    1.12
   9  -2  -5   12.44    0.95
  -9   2   5   15.35    1.10
   9  -3  -5    5.15    0.66
   9  -3  -5    5.15    0.75
   9  -3  -5    6.51    0.83
  -9   3   5    6.99    0.82
   9  -4  -5    2.30    0.68
   9  -4  -5    2.62    0.62
  -9   4   5    0.28    0.64
   9  -5  -5    6.86    0.84
   9  -5  -5    8.63    0.98
  -9   5   5    8.77    1.03
   9  -6  -5    1.45    0.73
   9  -6  -5    1.14    0.65
  -9   6   5    1.40    0.79
   9  -7  -5    3.09    0.76
   9  -7  -5    3.74    0.83
  -9   7   5    4.41    0.89
   9  -8  -5    1.78    0.74
  -9   8   5    0.67    0.73
   9  -9  -5    0.43    0.73
  -9   9   5    1.25    0.94
  -9   9   5    0.63    0.73
   9 -10  -5    0.71    0.76
  -9  10   5    0.95    0.86
  -9  10   5    0.57    0.85
   9 -11  -5    1.02    0.85
  -9  11   5    0.43    1.02
  -9  11   5    0.62    0.80
   9 -12  -5    0.65    0.89
  -9  12   5    2.60    1.05
  -9  12   5    0.57    1.05
  -9  13   5    1.28    1.05
  10  12  -5    0.30    1.03
 -10 -12   5    0.83    1.13
 -10 -12   5   -1.58    1.06
  10  11  -5    0.81    0.91
 -10 -11   5    1.55    1.10
 -10 -11   5   -0.07    1.00
  10  10  -5    0.30    0.82
 -10 -10   5   -0.79    0.84
 -10 -10   5    0.98    0.87
  10   9  -5    1.22    0.87
  10   9  -5    1.60    0.92
 -10  -9   5    0.52    0.81
  10   8  -5   -0.35    0.66
  10   8  -5   -0.03    0.80
 -10  -8   5   -0.76    0.79
  10   7  -5    0.56    0.70
  10   7  -5    0.10    0.74
 -10  -7   5    0.51    0.66
  10   6  -5    0.36    0.68
  10   6  -5    1.32    0.76
 -10  -6   5    0.72    0.64
  10   5  -5    1.57    0.77
  10   5  -5    1.41    0.71
 -10  -5   5    1.14    0.63
  10   4  -5    0.47    0.70
  10   4  -5    0.76    0.65
 -10  -4   5    0.77    0.65
  10   3  -5    0.41    0.69
  10   3  -5    1.93    0.73
 -10  -3   5    0.20    0.58
  10   2  -5   -0.37    0.71
  10   2  -5    0.07    0.64
  10   2  -5    0.11    0.48
 -10  -2   5   -0.42    0.46
  10   1  -5    0.21    0.67
  10   1  -5    1.43    0.61
  10   1  -5   -0.25    0.50
 -10  -1   5    0.19    0.53
  10   0  -5    0.28    0.45
  10   0  -5    0.11    0.62
  10   0  -5   -0.09    0.59
  10   0  -5   -0.02    0.54
  10  -1  -5    0.64    0.64
  10  -1  -5    0.26    0.55
  10  -1  -5    0.70    0.62
  10  -1  -5    1.21    0.53
  10  -2  -5   -0.38    0.62
  10  -2  -5    0.25    0.57
  10  -2  -5   -0.07    0.49
 -10   2   5    0.84    0.66
  10  -3  -5    0.67    0.70
  10  -3  -5    0.72    0.61
 -10   3   5    0.69    0.70
  10  -4  -5   -0.81    0.60
  10  -4  -5   -0.08    0.63
 -10   4   5   -0.63    0.67
  10  -5  -5    1.61    0.66
  10  -5  -5    2.56    0.75
 -10   5   5    2.43    0.79
  10  -6  -5   -0.28    0.59
  10  -6  -5   -0.15    0.53
 -10   6   5    0.03    0.72
  10  -7  -5    0.30    0.62
  10  -7  -5   -1.34    0.55
 -10   7   5   -0.28    0.76
  10  -8  -5   -0.17    0.64
  10  -8  -5   -0.68    0.70
 -10   8   5   -0.19    0.83
  10  -9  -5    1.63    0.86
 -10   9   5    2.09    0.96
 -10   9   5    0.47    0.85
  10 -10  -5    1.31    0.89
 -10  10   5    1.40    0.80
 -10  10   5   -0.74    0.85
  10 -11  -5    1.69    0.92
 -10  11   5   -1.58    1.07
 -10  11   5   -0.24    0.79
  10 -12  -5   -0.99    0.87
 -10  12   5    1.06    1.10
  11  11  -5   -0.07    0.92
 -11 -11   5    1.99    1.12
 -11 -11   5    0.95    1.10
  11  10  -5    9.96    1.36
 -11 -10   5   12.65    1.57
 -11 -10   5   11.30    1.49
  11   9  -5    0.34    0.91
 -11  -9   5   -0.22    0.79
 -11  -9   5    1.87    0.91
  11   8  -5    8.25    1.23
  11   8  -5    7.94    1.25
 -11  -8   5    8.29    1.21
  11   7  -5    0.49    0.73
  11   7  -5   -0.19    0.76
 -11  -7   5   -0.20    0.74
  11   6  -5    4.15    0.98
  11   6  -5    2.13    0.77
 -11  -6   5    3.31    0.84
  11   5  -5    0.75    0.74
  11   5  -5    1.81    0.91
 -11  -5   5   -0.83    0.62
  11   4  -5    4.23    0.81
  11   4  -5    5.49    0.99
 -11  -4   5    5.02    0.78
  11   3  -5    2.38    0.82
  11   3  -5    2.67    0.78
 -11  -3   5    3.76    0.75
  11   2  -5   16.57    1.43
  11   2  -5   14.83    1.24
 -11  -2   5   13.88    1.10
  11   1  -5   -0.37    0.66
  11   1  -5    1.09    0.60
  11   1  -5    0.36    0.68
 -11  -1   5    0.87    0.56
  11   0  -5   14.77    1.16
  11   0  -5   14.68    1.24
  11   0  -5   15.10    1.28
  11   0  -5   15.22    1.14
  11  -1  -5    1.26    0.62
  11  -1  -5    1.21    0.68
  11  -1  -5    1.32    0.71
  11  -1  -5    0.07    0.65
  11  -2  -5   16.38    1.30
  11  -2  -5   14.81    1.15
  11  -2  -5   16.44    1.21
 -11   2   5   13.34    1.18
  11  -3  -5    3.82    0.77
  11  -3  -5    2.52    0.76
 -11   3   5    2.58    0.78
  11  -4  -5    6.68    0.83
  11  -4  -5    6.06    1.00
 -11   4   5    7.12    0.98
  11  -5  -5    0.21    0.56
  11  -5  -5    0.52    0.66
 -11   5   5    0.59    0.64
  11  -6  -5    3.83    0.78
  11  -6  -5    3.49    0.89
 -11   6   5    2.98    0.85
  11  -7  -5    0.26    0.72
  11  -7  -5    2.13    0.84
 -11   7   5    1.56    0.88
  11  -8  -5    8.66    1.07
  11  -8  -5    7.14    1.09
 -11   8   5    7.62    1.23
  11  -9  -5    1.53    0.83
 -11   9   5   -1.23    0.94
 -11   9   5    0.40    0.73
  11 -10  -5   11.56    1.40
 -11  10   5   10.88    1.32
  11 -11  -5    0.08    0.88
 -11  11   5    2.24    1.13
  12  10  -5    1.50    1.14
 -12 -10   5    3.87    1.14
  12   9  -5    6.30    1.19
 -12  -9   5    6.46    1.23
  12   8  -5    0.36    0.81
 -12  -8   5    0.54    0.86
  12   7  -5    4.10    1.06
  12   7  -5    3.61    0.99
 -12  -7   5    3.32    0.87
  12   6  -5   -0.88    0.79
  12   6  -5   -0.69    0.81
 -12  -6   5    0.08    0.72
  12   5  -5    9.50    1.13
  12   5  -5    6.21    1.15
 -12  -5   5    8.78    1.00
  12   4  -5    3.06    0.90
  12   4  -5    4.18    0.92
 -12  -4   5    3.44    0.80
  12   3  -5    1.06    0.79
  12   3  -5    0.80    0.77
 -12  -3   5   -0.23    0.52
  12   2  -5   -0.16    0.74
  12   2  -5    0.88    0.74
 -12  -2   5    0.78    0.56
  12   1  -5    0.01    0.57
  12   1  -5   -0.78    0.64
  12   1  -5    1.27    0.76
 -12  -1   5    0.36    0.51
  12   0  -5    0.04    0.71
  12   0  -5   -0.92    0.61
  12   0  -5    0.13    0.59
  12   0  -5    0.88    0.60
  12  -1  -5   -0.76    0.70
  12  -1  -5   -1.00    0.55
  12  -1  -5   -0.09    0.56
  12  -1  -5    0.87    0.61
  12  -2  -5    0.89    0.63
  12  -2  -5   -0.11    0.61
 -12   2   5   -0.18    0.68
  12  -3  -5   -0.24    0.69
  12  -3  -5    0.74    0.58
 -12   3   5    0.68    0.85
  12  -4  -5    2.97    0.73
  12  -4  -5    2.73    0.95
 -12   4   5    4.58    0.94
  12  -5  -5    9.54    1.04
  12  -5  -5    9.87    1.15
 -12   5   5    9.47    1.16
  12  -6  -5   -0.60    0.72
  12  -6  -5    0.59    0.81
 -12   6   5    0.26    0.74
  12  -7  -5    2.85    0.86
  12  -7  -5    4.43    0.89
 -12   7   5    3.99    1.05
  12  -8  -5    0.72    0.87
  12  -9  -5    4.52    1.07
 -12   9   5    7.67    1.44
  12 -10  -5    0.09    0.79
 -12  10   5    0.96    0.91
  13   9  -5    3.01    1.04
 -13  -9   5    4.44    1.35
  13   8  -5   -1.20    0.82
 -13  -8   5    0.73    0.98
  13   7  -5    3.48    1.02
 -13  -7   5    4.78    1.11
  13   6  -5    2.00    0.95
  13   5  -5    9.87    1.36
  13   5  -5   10.10    1.34
  13   4  -5    1.06    0.81
  13   4  -5    1.46    0.96
  13   3  -5   -0.66    0.81
  13   3  -5   -0.65    0.75
  13   2  -5    2.37    0.93
  13   2  -5    2.33    0.91
 -13  -2   5    2.72    0.78
  13   1  -5    0.29    0.80
  13   1  -5    0.94    0.82
 -13  -1   5    1.03    0.60
  13   0  -5    5.85    1.03
  13   0  -5    5.22    1.04
  13   0  -5    4.33    0.84
  13  -1  -5    0.54    0.84
  13  -1  -5    0.17    0.55
  13  -1  -5    0.89    0.63
 -13   1   5   -0.13    0.81
  13  -2  -5    4.30    0.92
  13  -2  -5    2.32    0.81
 -13   2   5    3.06    0.85
  13  -3  -5   -0.12    0.65
  13  -3  -5   -0.41    0.65
 -13   3   5    0.40    0.81
  13  -4  -5    2.11    0.70
  13  -4  -5    0.90    0.77
 -13   4   5    0.94    0.89
  13  -5  -5   12.78    1.40
  13  -5  -5   11.73    1.22
  13  -6  -5    2.94    1.06
  13  -6  -5    2.03    0.81
  13  -7  -5    3.36    1.00
  13  -7  -5    4.68    1.04
  13  -8  -5    0.14    0.78
  13  -9  -5    2.18    1.08
 -13   9   5    1.94    1.09
  14   8  -5    0.01    0.93
 -14  -8   5    1.54    1.10
  14   7  -5    0.98    0.93
 -14  -7   5    0.77    0.91
  14   6  -5   -0.11    0.83
 -14  -6   5    1.58    0.89
  14   5  -5    1.63    0.85
 -14  -5   5    1.15    0.83
  14   4  -5   -0.74    0.97
 -14  -4   5    1.09    0.83
  14   3  -5    1.66    1.00
  14   2  -5    3.29    0.92
  14   1  -5    0.93    0.93
 -14  -1   5    0.85    0.73
  14   0  -5   -1.18    0.87
 -14   0   5    0.30    0.71
  14  -1  -5   -0.05    0.76
 -14   1   5    0.85    0.89
  14  -2  -5    1.82    0.83
  14  -3  -5    0.73    0.81
  14  -3  -5    0.61    0.83
  14  -4  -5    0.50    0.79
  14  -4  -5    1.24    0.74
  14  -5  -5    1.01    0.85
  14  -5  -5    0.36    0.93
  14  -6  -5    0.47    0.90
  14  -6  -5    0.98    0.88
  14  -7  -5    1.27    0.90
  14  -8  -5    2.63    1.12
 -14   8   5    1.86    1.04
  15   7  -5    0.29    1.14
  15   6  -5    0.01    1.04
 -15  -6   5    1.20    1.00
  15   5  -5    4.05    1.24
 -15  -5   5    6.65    1.25
  15   4  -5   -0.68    1.07
 -15  -4   5    1.10    0.90
  15   3  -5    1.98    1.11
 -15  -3   5    1.74    1.03
  15   2  -5    0.77    1.04
 -15  -2   5    2.42    1.00
  15   1  -5    1.76    0.99
 -15  -1   5    1.52    0.87
  15   0  -5    1.45    1.08
  15  -1  -5   -0.42    0.74
  15  -2  -5    1.96    0.94
  15  -3  -5   -0.93    0.86
  15  -4  -5   -0.97    0.87
  15  -5  -5    4.41    1.20
  15  -6  -5    0.72    0.94
  16   5  -5   -0.39    1.45
 -16  -5   5    1.93    1.28
 -16  -4   5   -0.02    1.09
 -16  -3   5    1.51    1.11
 -16  -2   5    2.57    1.04
  16  -2  -5    2.63    1.11
  16  -3  -5    1.79    1.08
  16  -4  -5    1.59    1.13
 -16   1  -6   -1.14    1.12
 -16   0  -6    3.28    1.34
 -15   5  -6   -1.37    1.21
  15  -5   6    0.66    1.01
 -15   4  -6   -0.43    1.05
  15  -4   6    0.68    1.09
 -15   3  -6   -0.32    1.06
  15  -3   6    2.15    0.97
 -15   2  -6    0.26    1.02
  15  -2   6   -1.35    0.92
 -15   1  -6    2.29    1.25
  15  -1   6   -1.28    0.79
  15   0   6    1.82    1.19
  15   1   6   -1.31    1.07
 -15  -2  -6   -0.87    1.28
  15   2   6    1.12    1.17
 -15  -3  -6   -0.08    1.23
  15   3   6    1.29    1.07
 -15  -4  -6    0.37    1.42
  15   4   6    0.12    1.21
 -15  -5  -6   -1.06    1.18
 -14   7  -6   -2.05    1.23
 -14   6  -6   -2.77    1.08
  14  -6   6   -1.01    0.99
 -14   5  -6    0.43    1.17
  14  -5   6    1.27    0.90
 -14   4  -6    0.49    1.02
  14  -4   6    0.16    0.79
 -14   3  -6    4.23    1.16
  14  -3   6    3.54    0.97
 -14   2  -6    0.92    0.96
  14  -2   6   -0.20    0.87
 -14   1  -6    0.90    0.92
  14  -1   6   -0.33    0.84
  14   0   6    2.66    0.94
  14   0   6    0.08    0.96
 -14  -1  -6   -0.84    0.93
  14   1   6    1.26    0.99
 -14  -2  -6    1.06    1.18
  14   2   6    1.39    1.02
 -14  -3  -6    2.93    1.20
  14   3   6    3.25    1.12
 -14  -4  -6   -0.68    1.04
  14   4   6   -1.00    0.93
 -14  -5  -6    0.72    1.14
  14   5   6    1.35    1.10
 -14  -6  -6   -1.11    1.17
  14   6   6    0.20    1.10
 -13   8  -6   -2.66    1.18
  13  -8   6   -1.27    0.78
 -13   7  -6    0.22    1.22
  13  -7   6   -1.01    0.77
 -13   6  -6    0.67    1.15
  13  -6   6    0.10    0.74
 -13   5  -6   -0.07    0.96
  13  -5   6   -0.33    0.74
 -13   4  -6   -0.71    0.85
  13  -4   6    0.35    0.88
 -13   3  -6   -0.48    0.85
  13  -3   6    0.00    0.88
 -13   2  -6    1.86    1.07
  13  -2   6    4.70    1.02
 -13   1  -6    0.24    0.90
  13  -1   6   -0.31    0.67
 -13   0  -6    0.17    0.99
  13   0   6    1.46    0.99
  13   0   6    2.81    0.81
 -13  -1  -6   -0.24    1.01
  13   1   6    0.14    0.78
  13   1   6    0.64    0.87
 -13  -2  -6    4.10    1.15
  13   2   6    5.77    1.22
 -13  -3  -6    0.16    0.97
  13   3   6   -0.61    0.96
 -13  -4  -6   -0.26    1.11
  13   4   6    1.41    0.98
 -13  -5  -6   -0.20    0.98
  13   5   6   -0.47    0.86
 -13  -6  -6    0.45    1.12
  13   6   6    0.32    0.82
 -13  -7  -6    0.79    1.27
  13   7   6   -0.72    0.96
 -13  -8  -6    1.34    1.46
  13   8   6    1.53    1.06
 -12   9  -6    0.21    1.15
  12  -9   6    2.38    0.96
 -12   8  -6   -0.47    1.05
  12  -8   6   -0.56    0.79
 -12   7  -6   -0.89    0.94
  12  -7   6    1.05    0.94
 -12   6  -6   11.78    1.57
  12  -6   6   12.08    1.33
 -12   5  -6    5.50    1.27
  12  -5   6    5.29    0.98
 -12   4  -6    5.48    1.19
  12  -4   6    3.17    0.87
 -12   3  -6   -0.83    0.77
  12  -3   6    1.59    0.93
 -12   2  -6    0.13    0.78
  12  -2   6    2.83    0.88
  12  -1   6    7.86    1.07
  12  -1   6    7.99    1.17
 -12   0  -6    0.59    0.95
  12   0   6    1.15    0.83
  12   0   6    0.04    0.62
 -12  -1  -6   10.38    1.40
  12   1   6    9.49    1.05
  12   1   6    9.72    1.22
 -12  -2  -6   -0.38    0.96
  12   2   6   -0.06    0.87
  12   2   6    1.42    0.75
 -12  -3  -6    1.17    1.05
  12   3   6    0.87    0.83
 -12  -4  -6    5.77    1.29
  12   4   6    4.49    1.12
 -12  -5  -6    5.77    1.25
  12   5   6    5.37    1.12
 -12  -6  -6   12.93    1.64
  12   6   6   10.35    1.34
 -12  -7  -6    1.26    1.08
  12   7   6    1.10    0.87
 -12  -8  -6   -0.91    1.05
  12   8   6   -0.09    0.89
 -12  -9  -6    1.28    1.41
  12   9   6   -1.01    0.94
 -11  10  -6    0.28    1.22
  11 -10   6    0.17    1.04
 -11   9  -6    5.12    1.28
  11  -9   6    3.64    1.05
 -11   8  -6   -0.37    0.95
  11  -8   6    1.13    0.87
 -11   7  -6    0.27    0.96
  11  -7   6    0.55    0.77
 -11   6  -6    2.58    0.99
  11  -6   6    1.38    0.75
 -11   5  -6    3.73    1.02
  11  -5   6    1.26    0.75
 -11   4  -6   -0.71    0.70
  11  -4   6   -0.08    0.67
 -11   3  -6    2.05    0.87
  11  -3   6    2.77    0.76
 -11   2  -6    2.45    0.85
  11  -2   6    0.07    0.62
 -11   1  -6    0.58    0.81
  11  -1   6    0.58    0.74
  11  -1   6    1.53    0.78
 -11   0  -6   -0.65    0.70
  11   0   6   -1.40    0.63
  11   0   6    1.08    0.69
 -11  -1  -6    3.03    0.90
  11   1   6    1.45    0.83
  11   1   6    0.95    0.59
 -11  -2  -6    1.61    0.84
  11   2   6    1.37    0.67
  11   2   6    1.81    0.89
 -11  -3  -6    3.38    0.99
  11   3   6    1.38    0.76
 -11  -4  -6   -0.76    0.75
  11   4   6   -0.39    0.69
 -11  -5  -6    2.22    1.01
  11   5   6    3.03    0.89
 -11  -6  -6    1.24    0.99
  11   6   6    1.44    0.95
 -11  -7  -6   -0.49    0.95
  11   7   6    0.44    0.75
 -11  -8  -6    0.45    1.04
  11   8   6   -0.30    0.75
[truncated: 1,068,103 more chars]
