# Supplementary material for: 1,1,1-Tris(di­methyl­amino)-2-[tris­(di­methyl­amino)­phospho­ranyl­idene]diphosphinium tetra­phenyl­borate tetra­hydro­furan monosolvate
Source: Acta Crystallogr Sect E Struct Rep Online. 2014 May 21;70(Pt 6):o691. doi: 10.1107/S1600536814011258 (PMC4051105; doi:10.1107/S1600536814011258)
Supplement: Supplementary file 2 [file e-70-0o691-Isup2.hkl]

#
# h,k,l, Fc-squared, Fo-squared, sigma(Fo-squared), status flag
#
data_I
_shelx_title ' shelx     P 21/n       R = 0.06'
_shelx_refln_list_code          4
_shelx_F_calc_maximum      328.68
_exptl_crystal_F_000      1616.00
_reflns_d_resolution_high  0.7697

loop_
 _space_group_symop_operation_xyz
 'x, y, z'
 '-x+1/2, y+1/2, -z+1/2'
 '-x, -y, -z'
 'x-1/2, -y-1/2, z-1/2'

_cell_length_a    13.0859
_cell_length_b    11.8258
_cell_length_c    27.5040
_cell_angle_alpha  90.000
_cell_angle_beta   98.930
_cell_angle_gamma  90.000

_shelx_F_squared_multiplier     1.000

loop_
 _refln_index_h
 _refln_index_k
 _refln_index_l
 _refln_F_squared_calc
 _refln_F_squared_meas
 _refln_F_squared_sigma
 _refln_observed_status
   2   0   0        417.90        433.51        14.35 o
   4   0   0       3192.99       3279.74        62.57 o
   6   0   0       1436.24       1342.64        40.03 o
   8   0   0       2035.34       2205.86        90.90 o
  10   0   0        731.32        713.64        46.47 o
  12   0   0        138.95        144.03        48.36 o
  14   0   0       3567.03       3682.04       157.21 o
   1   1   0        299.70         40.85        29.94 o
   2   1   0      41196.21      43987.29       476.95 o
   3   1   0        735.25        752.93        29.59 o
   4   1   0      16130.20      17137.50       192.45 o
   5   1   0        700.39        652.32        25.43 o
   6   1   0       6496.54       6425.85        81.66 o
   7   1   0          5.24         -3.00        13.44 o
   8   1   0       3874.52       3619.74        60.17 o
   9   1   0         47.51         12.73        19.39 o
  10   1   0       1050.07       1052.53        48.06 o
  11   1   0         38.95         22.57        27.31 o
  12   1   0       2694.94       2567.84        71.16 o
  13   1   0          2.45        117.71        51.50 o
  14   1   0         12.78        -74.87        49.95 o
  15   1   0          2.47        -43.32        53.75 o
  16   1   0        135.86        256.49        95.25 o
   0   2   0      87056.97     108542.40      1658.13 o
   1   2   0        504.33        523.63        11.14 o
   2   2   0      18369.44      19683.33       231.74 o
   3   2   0        161.57        142.66        14.15 o
   4   2   0       5335.94       5150.71        64.61 o
   5   2   0         24.41         34.34        10.89 o
   6   2   0       1449.39       1195.61        41.74 o
   7   2   0          4.02         -0.78        13.20 o
   8   2   0       1775.88       1636.98        37.75 o
   9   2   0        206.87        277.82        23.64 o
  10   2   0        277.27        269.54        26.99 o
  11   2   0         12.59         12.92        29.32 o
  12   2   0        187.60        194.65        46.42 o
  13   2   0         33.92         58.21        48.77 o
  14   2   0       2437.66       2593.92       104.40 o
  15   2   0          0.40        -20.23        58.81 o
  16   2   0        162.81        199.98        64.97 o
   1   3   0       7580.19       8011.63        93.77 o
   2   3   0        357.69        344.98        16.54 o
   3   3   0        967.22       1079.10        23.96 o
   4   3   0       4349.94       4675.28        60.56 o
   5   3   0        707.09        636.48        19.87 o
   6   3   0       1540.79       1239.64        28.84 o
   7   3   0          9.96         18.96        14.81 o
   8   3   0       6014.80       5991.80        88.03 o
   9   3   0       1850.85       1827.25        44.48 o
  10   3   0          0.02        -24.32        28.76 o
  11   3   0          1.96         11.37        33.34 o
  12   3   0       2342.13       2318.85        97.92 o
  13   3   0         30.74        102.01        66.82 o
  14   3   0         78.16         50.47        50.72 o
  15   3   0        184.16        223.01        60.07 o
  16   3   0        469.83        421.33        73.37 o
   0   4   0      10350.01      12037.64       195.91 o
   1   4   0        717.85        845.06        22.68 o
   2   4   0        273.48        212.06        10.70 o
   3   4   0         18.84         33.95        10.92 o
   4   4   0        244.80        162.02        13.55 o
   5   4   0       2336.61       2511.16        40.77 o
   6   4   0        767.72        728.26        23.40 o
   7   4   0       1196.03       1118.10        32.92 o
   8   4   0        792.15        786.44        38.00 o
   9   4   0        138.15        176.58        39.36 o
  10   4   0          9.21         20.75        30.05 o
  11   4   0        505.17        540.24        50.90 o
  12   4   0        730.30        752.99        62.36 o
  13   4   0        385.02        271.57        56.92 o
  14   4   0        813.14        871.85        81.83 o
  15   4   0         17.01        -19.71        55.89 o
  16   4   0          4.41         13.11        68.39 o
   1   5   0       1438.18       1418.30        27.90 o
   2   5   0       6785.37       6846.76        85.47 o
   3   5   0        146.54        176.26        16.72 o
   4   5   0        367.80        323.26        19.05 o
   5   5   0       2201.45       2026.20        40.41 o
   6   5   0       1637.22       1662.65        47.09 o
   7   5   0        826.29        832.00        41.88 o
   8   5   0       4520.29       4338.05        84.18 o
   9   5   0         26.36          2.51        32.29 o
  10   5   0        111.43         75.62        30.66 o
  11   5   0         14.34         84.59        35.39 o
  12   5   0        217.19        198.90        50.73 o
  13   5   0         76.34         69.20        47.45 o
  14   5   0         18.04         20.95        53.78 o
  15   5   0         47.14        -32.94        57.94 o
   0   6   0      23465.39      23512.51       377.15 o
   1   6   0        453.37        629.54        21.97 o
   2   6   0       1050.56       1113.11        29.13 o
   3   6   0         90.89         82.88        21.77 o
   4   6   0         31.61         55.50        18.57 o
   5   6   0        284.13        249.92        27.50 o
   6   6   0       2451.01       2463.49        65.91 o
   7   6   0        308.98        295.43        34.11 o
   8   6   0        168.50        182.63        33.87 o
   9   6   0          1.18         26.44        32.69 o
  10   6   0        301.14        263.14        41.75 o
  11   6   0          0.03         40.62        38.27 o
  12   6   0        140.94        125.98        50.78 o
  13   6   0          8.22         63.46        54.56 o
  14   6   0        300.77        507.24        92.72 o
  15   6   0          0.09        -63.82        60.87 o
   1   7   0        242.32        217.30        19.14 o
   2   7   0       1179.10       1103.09        30.59 o
   3   7   0        681.11        716.50        45.56 o
   4   7   0        282.42        305.60        30.70 o
   5   7   0        468.53        359.01        35.87 o
   6   7   0       2737.02       2413.81        64.72 o
   7   7   0        299.78        391.68        46.12 o
   8   7   0        501.67        603.35        43.28 o
   9   7   0        144.52        166.18        35.27 o
  10   7   0        136.39        173.18        39.42 o
  11   7   0         14.01        -17.09        35.87 o
  12   7   0        408.20        556.04        55.29 o
  13   7   0        501.93        510.29        64.54 o
  14   7   0          0.08         71.86        57.62 o
   0   8   0      10628.65      10875.38       265.94 o
   1   8   0        108.55        135.06        21.53 o
   2   8   0          6.57         13.80        26.05 o
   3   8   0        727.85        694.86        39.73 o
   4   8   0         18.59         50.00        30.92 o
   5   8   0         17.18         13.31        31.50 o
   6   8   0         86.03        114.79        34.97 o
   7   8   0         37.04        -13.89        31.75 o
   8   8   0       1281.84       1195.86        66.03 o
   9   8   0        194.57        229.39        39.74 o
  10   8   0        254.86        340.50        74.97 o
  11   8   0        304.07        314.61        55.08 o
  12   8   0        458.90        341.74        51.86 o
  13   8   0         90.98         94.21        59.29 o
  14   8   0       1001.84        885.55       119.44 o
   1   9   0         25.83        -21.82        29.33 o
   2   9   0       4241.50       3908.79        94.64 o
   3   9   0          9.27         -3.94        30.95 o
   4   9   0          3.33         34.15        31.93 o
   5   9   0        640.10        607.69        43.85 o
   6   9   0       2489.11       2370.89        76.33 o
   7   9   0          5.98         -2.81        32.71 o
   8   9   0        274.33        306.33        52.65 o
   9   9   0          6.49        -18.46        35.13 o
  10   9   0         94.50         89.65        44.33 o
  11   9   0         35.39        -13.27        42.77 o
  12   9   0        250.74        246.32        54.47 o
  13   9   0        172.49        163.39        65.55 o
   0  10   0      16486.36      16064.69       409.36 o
   1  10   0         20.80          8.43        36.38 o
   2  10   0         57.47         86.16        34.09 o
   3  10   0        753.86        670.95        51.27 o
   4  10   0          7.06         30.19        37.40 o
   5  10   0          3.86          2.37        32.14 o
   6  10   0        141.19        139.92        37.79 o
   7  10   0        255.56        275.85        40.78 o
   8  10   0        182.94        236.50        41.60 o
   9  10   0          0.07         -9.96        53.16 o
  10  10   0        149.62        148.43        49.31 o
  11  10   0          6.47        138.97        65.69 o
  12  10   0         23.16         21.43        52.27 o
   1  11   0       1124.57       1121.84        68.72 o
   2  11   0        554.55        399.60        54.15 o
   3  11   0         24.99         15.37        36.18 o
   4  11   0         10.85         22.70        35.53 o
   5  11   0         65.08         56.41        35.52 o
   6  11   0        438.37        435.94        58.78 o
   7  11   0         39.01         79.48        42.11 o
   8  11   0         22.64         30.09        40.68 o
   9  11   0          1.08        -22.47        43.09 o
  10  11   0          1.97         66.38        51.51 o
  11  11   0          3.46         20.90        54.71 o
   0  12   0        349.74        303.00        76.12 o
   1  12   0         20.73         49.12        45.47 o
   2  12   0        413.76        378.57        56.06 o
   3  12   0        314.17        350.68        56.87 o
   4  12   0         19.05         50.50        49.92 o
   5  12   0         90.35         79.99        40.45 o
   6  12   0        442.77        404.12        51.41 o
   7  12   0        175.60        189.03        52.54 o
   8  12   0        300.43        325.46        49.33 o
   9  12   0         61.89         68.28        54.35 o
  10  12   0         10.38        -11.67        52.27 o
   1  13   0        182.43        308.12        66.34 o
   2  13   0          7.45        -13.36        57.25 o
   3  13   0        100.13         51.63        53.98 o
   4  13   0        170.41        199.06        55.33 o
   5  13   0        609.07        640.87        69.62 o
   6  13   0        188.56        288.51        54.25 o
   7  13   0          0.29          6.87        46.39 o
   8  13   0          3.30        115.72        53.97 o
   0  14   0         79.66        147.04        94.30 o
   1  14   0         54.62         29.10        61.54 o
   2  14   0         20.32         26.57        55.13 o
   3  14   0         14.01         36.97        56.07 o
   4  14   0         91.54        210.80        70.31 o
   5  14   0          8.71         73.87        80.51 o
   6  14   0        126.35         43.64        63.53 o
   1  15   0         15.27         72.56        64.63 o
   2  15   0        542.09        699.18       113.45 o
   3  15   0        335.79        468.63       156.59 o
 -15   0   1          2.61        -81.15       104.01 o
 -13   0   1       2700.21       2625.06       143.15 o
 -11   0   1        632.43        658.16        48.32 o
  -9   0   1       3322.65       3449.25       122.74 o
  -7   0   1       2584.26       2800.26        64.38 o
  -5   0   1        942.79        818.34        29.45 o
  -3   0   1        126.63        161.36        14.81 o
   3   0   1      17000.88      17127.71       269.42 o
   5   0   1       1467.48       1327.83        43.55 o
   7   0   1       2264.99       1982.42        52.30 o
   9   0   1       1088.18       1232.54        73.53 o
  11   0   1        282.19        270.08        61.50 o
  13   0   1        339.53        440.40        61.07 o
  15   0   1        477.55        633.22       146.30 o
 -16   1   1          8.60         15.28        86.07 o
 -15   1   1        674.26        790.20        72.92 o
 -14   1   1          0.53         20.37        49.36 o
 -13   1   1          0.02         50.19        47.18 o
 -12   1   1        485.95        478.08        40.36 o
 -11   1   1         56.88         33.72        24.34 o
 -10   1   1        101.66         74.77        23.72 o
  -9   1   1         74.51         92.01        20.66 o
  -8   1   1        341.84        285.22        20.50 o
  -7   1   1       6557.84       6387.69        89.91 o
  -6   1   1        321.15        299.33        17.98 o
  -5   1   1        360.28        284.37        23.85 o
  -4   1   1          0.76         -4.71         9.04 o
  -3   1   1      10302.83      10762.55       130.79 o
  -2   1   1       1429.76       1366.41        19.45 o
  -1   1   1      35765.43      43149.05      1717.92 o
   1   1   1          4.70         -7.45         3.73 o
   2   1   1        107.35         73.77         6.75 o
   3   1   1       5299.11       5546.83        66.99 o
   4   1   1       6792.69       6931.29        83.21 o
   5   1   1        363.27        441.52        17.52 o
   6   1   1       1720.58       1618.80        31.48 o
   7   1   1      13484.04      13512.39       160.22 o
   8   1   1          5.25          3.35        15.71 o
   9   1   1          5.87        -41.97        25.46 o
  10   1   1        117.55         94.90        23.80 o
  11   1   1       2853.86       2834.34        72.53 o
  12   1   1        342.93        418.16        40.23 o
  13   1   1       1023.60       1106.22        68.56 o
  14   1   1        106.85         96.74        50.11 o
  15   1   1         64.74        161.86        58.87 o
  16   1   1          0.45       -159.92       161.16 o
 -16   2   1          0.61        -82.10        61.70 o
 -15   2   1          2.14        -22.89        51.35 o
 -14   2   1          5.19          5.78        47.83 o
 -13   2   1        992.61       1005.00        67.18 o
 -12   2   1          2.80         11.83        41.08 o
 -11   2   1         30.07         34.89        26.70 o
 -10   2   1        686.14        620.68        32.72 o
  -9   2   1       3622.64       3422.78        81.00 o
  -8   2   1          8.79         -0.36        15.93 o
  -7   2   1       2564.24       2771.33        45.71 o
  -6   2   1        115.13        111.31        13.74 o
  -5   2   1       6160.32       6492.42        80.79 o
  -4   2   1       3956.60       3922.60        51.51 o
  -3   2   1       6045.10       6156.68        73.89 o
  -2   2   1       2003.92       1827.62        29.55 o
  -1   2   1       3294.70       3465.01        42.10 o
   0   2   1       1927.50       1935.97        26.48 o
   1   2   1      35312.50      36301.88       394.87 o
   2   2   1         20.89          4.91         9.70 o
   3   2   1      16682.95      18077.82       202.04 o
   4   2   1       3314.05       3446.89        46.93 o
   5   2   1      17242.36      17214.90       196.15 o
   6   2   1       1178.58       1127.88        34.97 o
   7   2   1         73.70        110.07        15.94 o
   8   2   1       4262.92       4193.17        64.45 o
   9   2   1       1426.98       1405.87        49.14 o
  10   2   1         19.45         -2.77        22.99 o
  11   2   1        723.97        865.28        51.42 o
  12   2   1        709.04        720.54        58.42 o
  13   2   1        998.82        987.69        68.43 o
  14   2   1         73.78         99.96        51.91 o
  15   2   1        732.80       1004.79        77.07 o
  16   2   1          7.35         46.25        66.43 o
 -16   3   1          9.45         23.28        63.52 o
 -15   3   1        401.82        457.90        67.90 o
 -14   3   1        459.84        444.61        62.10 o
 -13   3   1        139.21        106.05        48.26 o
 -12   3   1         20.18         21.00        34.97 o
 -11   3   1       1028.78       1055.22        53.41 o
 -10   3   1         95.50         93.81        29.62 o
  -9   3   1         28.35         -2.49        20.11 o
  -8   3   1        112.09        122.74        19.81 o
  -7   3   1       5409.65       5362.35        73.74 o
  -6   3   1        526.45        472.20        19.04 o
  -5   3   1       8178.05       8742.41       113.50 o
  -4   3   1        108.93        176.63        15.82 o
  -3   3   1       1313.68       1276.82        27.69 o
  -2   3   1        320.81        323.88        18.32 o
  -1   3   1      10179.58      10659.56       122.04 o
   0   3   1       4923.42       5095.97        63.07 o
   1   3   1       7496.00       7969.67        93.57 o
   2   3   1       3072.25       2902.93        46.63 o
   3   3   1          0.04         49.97        14.15 o
   4   3   1       1037.15        991.47        28.41 o
   5   3   1      10518.62      10724.97       135.22 o
   6   3   1         68.35         39.90        16.19 o
   7   3   1      16872.16      17304.23       202.39 o
   8   3   1       1185.37       1285.24        42.28 o
   9   3   1       1376.70       1397.50        39.88 o
  10   3   1        144.84        182.12        35.18 o
  11   3   1        193.41        181.23        37.01 o
  12   3   1        275.66        327.46        49.79 o
  13   3   1        256.57        229.43        53.27 o
  14   3   1         50.39         28.32        51.53 o
  15   3   1          5.08        -41.58        56.87 o
  16   3   1         25.82         85.27        68.15 o
 -16   4   1         25.18         -1.29        63.02 o
 -15   4   1        175.74        152.49        61.08 o
 -14   4   1         19.01        -72.48        48.66 o
 -13   4   1        245.25        245.92        54.19 o
 -12   4   1        226.01        281.73        41.52 o
 -11   4   1        920.21        999.92        53.92 o
 -10   4   1        128.19         77.59        31.73 o
  -9   4   1       1473.08       1363.34        49.47 o
  -8   4   1       1007.06        893.73        80.00 o
  -7   4   1          3.80         27.11        16.08 o
  -6   4   1        381.18        380.20        17.99 o
  -5   4   1       9160.95       9901.72       119.10 o
  -4   4   1        526.22        666.60        26.96 o
  -3   4   1       2454.53       2583.75        47.80 o
  -2   4   1        185.62        251.56        11.50 o
  -1   4   1       1056.27       1592.97        65.83 o
   0   4   1        217.68        191.48        12.42 o
   1   4   1       2423.86       2221.05        34.46 o
   2   4   1       3100.04       3081.93        47.92 o
   3   4   1       7763.23       8551.21       118.47 o
   4   4   1         11.19         15.52        13.00 o
   5   4   1       1825.77       1404.28        29.71 o
   6   4   1          2.17         15.06        14.26 o
   7   4   1          8.29         -1.85        16.31 o
   8   4   1          0.31        -23.76        20.81 o
   9   4   1       1171.52       1176.23        49.14 o
  10   4   1       1786.45       1837.11        67.63 o
  11   4   1        403.32        452.14        43.49 o
  12   4   1          8.97         74.12        47.89 o
  13   4   1       2072.83       2091.82       124.89 o
  14   4   1         49.83         66.09        52.61 o
  15   4   1        235.76        292.82        68.69 o
  16   4   1         11.38         78.08        69.59 o
 -15   5   1        776.85        948.90        81.82 o
 -14   5   1        129.01        128.35        71.44 o
 -13   5   1         10.19         10.64        52.63 o
 -12   5   1        121.66        193.82        41.92 o
 -11   5   1       1142.72       1123.87        56.72 o
 -10   5   1          0.21        -11.47        30.08 o
  -9   5   1        975.62        871.35        47.25 o
  -8   5   1         17.24         15.16        26.43 o
  -7   5   1       4708.70       4473.60        83.14 o
  -6   5   1        481.21        392.17        28.16 o
  -5   5   1        105.26        126.78        21.69 o
  -4   5   1        634.17        631.64        32.12 o
  -3   5   1        203.10        354.30        18.73 o
  -2   5   1       7297.80       7736.09        94.86 o
  -1   5   1        161.39        230.28        14.14 o
   0   5   1       4085.44       4021.50        55.53 o
   1   5   1          0.85         31.65        11.61 o
   2   5   1        988.84       1025.39        36.78 o
   3   5   1       1341.74       1764.43        80.84 o
   4   5   1       4816.31       4779.67        71.45 o
   5   5   1       1645.64       1865.74        39.72 o
   6   5   1        863.03        947.94        49.89 o
   7   5   1       3694.09       3629.78        73.37 o
   8   5   1        156.75         63.21        29.39 o
   9   5   1        979.74        997.08        46.60 o
  10   5   1          0.93          3.36        46.86 o
  11   5   1        226.67        238.27        46.80 o
  12   5   1         79.65         72.16        46.84 o
  13   5   1        599.75        674.47       101.13 o
  14   5   1         50.72         44.25        58.73 o
  15   5   1        145.37        167.92        72.26 o
 -15   6   1          8.61        -34.53        60.60 o
 -14   6   1          0.36         39.31        54.14 o
 -13   6   1        206.32        191.52        53.89 o
 -12   6   1        303.24        320.47        47.08 o
 -11   6   1       2081.31       1832.50        98.33 o
 -10   6   1        159.06        158.81        38.01 o
  -9   6   1        934.48        896.96        48.30 o
  -8   6   1       1335.80       1371.49        54.61 o
  -7   6   1       2310.16       2304.72        59.93 o
  -6   6   1        762.52        778.63        38.87 o
  -5   6   1        818.74        947.03        41.49 o
  -4   6   1       1505.63       1550.30        45.24 o
  -3   6   1       1079.84       1191.10        47.86 o
  -2   6   1        375.72        352.54        17.60 o
  -1   6   1         63.10         29.59        14.45 o
   0   6   1        931.21        896.02        25.42 o
   1   6   1        291.43        200.72        16.47 o
   2   6   1         12.82         -5.05        12.78 o
   3   6   1       2792.96       2984.87        52.77 o
   4   6   1       1618.13       1828.24        41.19 o
   5   6   1        834.24        646.30        43.19 o
   6   6   1         39.55         30.52        26.12 o
   7   6   1        103.23         64.76        29.39 o
   8   6   1        112.42        102.04        31.84 o
   9   6   1         63.86         88.56        31.92 o
  10   6   1        315.99        398.70        42.87 o
  11   6   1         35.57         69.86        39.00 o
  12   6   1        829.07        860.42        67.43 o
  13   6   1       1581.07       1571.28       103.44 o
  14   6   1         79.17         12.22        58.36 o
  15   6   1        105.64        101.36        66.22 o
 -15   7   1        254.00        366.90       152.02 o
 -14   7   1         96.33         98.80        62.50 o
 -13   7   1          0.91        -86.17        52.25 o
 -12   7   1        249.40        271.94        48.51 o
 -11   7   1         43.82         38.54        38.51 o
 -10   7   1        114.19        118.36        35.29 o
  -9   7   1        102.38        123.83        32.88 o
  -8   7   1         32.41         16.99        33.54 o
  -7   7   1       3794.14       3527.76        85.30 o
  -6   7   1        709.65        712.23        41.19 o
  -5   7   1       2024.01       2217.89        93.39 o
  -4   7   1       1323.33       1371.44        49.33 o
  -3   7   1       2033.23       1984.61        53.16 o
  -2   7   1        666.94        789.51        34.78 o
  -1   7   1        437.93        512.53        23.07 o
   0   7   1       3221.82       3340.38        71.03 o
   1   7   1       1799.70       1956.17        39.38 o
   2   7   1         43.09         31.13        16.16 o
   3   7   1          6.41        -20.53        19.12 o
   4   7   1        884.75        873.17        41.09 o
   5   7   1         23.30         31.87        28.57 o
   6   7   1        105.58         81.51        31.31 o
   7   7   1       5590.96       5546.00       103.91 o
   8   7   1         30.00          2.07        31.53 o
   9   7   1         59.29         26.70        31.65 o
  10   7   1         19.18         40.06        39.55 o
  11   7   1         34.75         39.45        41.16 o
  12   7   1        100.32         87.12        52.91 o
  13   7   1        401.21        504.77        65.87 o
  14   7   1        214.91        218.01        63.70 o
 -14   8   1          1.20         -3.68        73.90 o
 -13   8   1        321.16        252.02        62.32 o
 -12   8   1        420.49        404.34        51.09 o
 -11   8   1          4.63        -84.56        48.69 o
 -10   8   1         44.31         47.16        34.33 o
  -9   8   1         41.20         42.56        35.07 o
  -8   8   1        208.38        261.40        36.68 o
  -7   8   1       1565.09       1590.23        79.49 o
  -6   8   1        507.85        533.15        41.59 o
  -5   8   1        705.03        630.66        41.92 o
  -4   8   1         23.12         15.10        28.18 o
  -3   8   1         94.97        108.80        40.98 o
  -2   8   1        145.51         98.20        28.36 o
  -1   8   1          2.29         -3.76        23.68 o
   0   8   1       1658.12       1562.42        58.32 o
   1   8   1       6682.19       6336.69        99.31 o
   2   8   1        580.06        556.32        35.81 o
   3   8   1       1511.70       1522.02        52.63 o
   4   8   1        247.52        293.54        34.73 o
   5   8   1       2952.77       2858.41        71.88 o
   6   8   1         20.90         20.75        32.59 o
   7   8   1        400.04        347.24        41.95 o
   8   8   1         18.94         50.41        33.76 o
   9   8   1         83.67         59.69        36.24 o
  10   8   1         24.10         32.90        38.86 o
  11   8   1        250.70        296.39        48.83 o
  12   8   1         42.23        -11.32        52.48 o
  13   8   1          2.31        -18.61        54.83 o
  14   8   1         17.42        -16.67        83.97 o
 -13   9   1        153.87        127.67        64.77 o
 -12   9   1         36.90         15.66        46.44 o
 -11   9   1         12.38          9.66        42.49 o
 -10   9   1         32.39        103.71        41.91 o
  -9   9   1        229.89        237.12        40.79 o
  -8   9   1          6.73         60.46        35.43 o
  -7   9   1          8.06        -32.70        33.57 o
  -6   9   1        107.13         84.55        34.50 o
  -5   9   1        193.57        199.29        37.00 o
  -4   9   1        615.75        575.84        42.82 o
  -3   9   1       1716.11       1693.71        74.47 o
  -2   9   1         98.34        102.71        33.03 o
  -1   9   1       2236.07       2083.25        60.62 o
   0   9   1        227.08        161.30        30.26 o
   1   9   1       1840.17       1918.98        58.91 o
   2   9   1         45.84         48.79        30.75 o
   3   9   1         25.56          0.78        31.49 o
   4   9   1        499.34        540.28        42.23 o
   5   9   1        299.51        233.18        38.99 o
   6   9   1         94.06        105.16        34.81 o
   7   9   1       2179.18       1969.80        67.38 o
   8   9   1        187.51        165.40        37.32 o
   9   9   1         49.20         49.96        40.30 o
  10   9   1          0.03         20.72        39.42 o
  11   9   1        544.81        569.88        57.42 o
  12   9   1          1.32         63.81        59.07 o
  13   9   1        273.63        241.32        68.97 o
 -12  10   1         36.63         55.46        54.69 o
 -11  10   1          0.65         19.96        45.72 o
 -10  10   1          0.05         84.21        45.17 o
  -9  10   1        591.22        628.38        57.32 o
  -8  10   1        337.49        286.92        44.14 o
  -7  10   1        257.97        277.00        51.09 o
  -6  10   1        406.11        296.76        39.81 o
  -5  10   1         11.07        -13.59        32.05 o
  -4  10   1        640.12        618.28        44.82 o
  -3  10   1        811.94        697.64        46.37 o
  -2  10   1         59.41        107.43        34.49 o
  -1  10   1        918.27        973.76       117.84 o
   0  10   1        447.30        561.59        56.88 o
   1  10   1       2284.74       2304.51        90.20 o
   2  10   1         79.49         55.39        39.10 o
   3  10   1        101.12         40.88        33.45 o
   4  10   1         77.76        110.52        34.30 o
   5  10   1       1017.56        982.67        81.53 o
   6  10   1         44.33         16.16        34.59 o
   7  10   1         45.06         19.41        37.06 o
   8  10   1        318.55        414.99        46.16 o
   9  10   1         25.17        -17.41        42.33 o
  10  10   1          0.99          7.76        44.37 o
  11  10   1          3.16        -65.20        47.79 o
  12  10   1         51.69         -3.01        64.47 o
 -11  11   1         51.81         28.64        54.96 o
 -10  11   1          0.56         28.90        61.30 o
  -9  11   1          4.55         -5.37        49.92 o
  -8  11   1        162.76        164.47        42.65 o
  -7  11   1        475.44        533.19        48.65 o
  -6  11   1        159.29        165.48        46.89 o
  -5  11   1          4.83         92.39        38.88 o
  -4  11   1        440.70        417.58        42.83 o
  -3  11   1        365.94        378.93        45.27 o
  -2  11   1         21.44         29.99        42.00 o
  -1  11   1         75.34         93.65        42.90 o
   0  11   1          2.46        -22.41        40.71 o
   1  11   1          2.72         17.59        42.64 o
   2  11   1         38.43         90.68        45.26 o
   3  11   1          8.85         28.29        38.43 o
   4  11   1         61.95         96.09        36.00 o
   5  11   1        155.16        186.06        39.19 o
   6  11   1        498.12        545.06        47.60 o
   7  11   1       1854.75       1736.64        72.04 o
   8  11   1         12.60         48.05        43.02 o
   9  11   1         12.06         20.90        45.10 o
  10  11   1          8.13        -41.33        61.36 o
  11  11   1        145.32         84.48        56.69 o
 -10  12   1         11.45         23.02        53.82 o
  -9  12   1        245.61        394.55        67.93 o
  -8  12   1         14.11         43.03        42.77 o
  -7  12   1         22.64        118.06        42.94 o
  -6  12   1        148.94        120.01        43.69 o
  -5  12   1        163.10        176.06        43.43 o
  -4  12   1          0.01          3.83        40.59 o
  -3  12   1        261.12        191.76        65.42 o
  -2  12   1        291.36        290.54        54.11 o
  -1  12   1         27.44         22.57        47.82 o
   0  12   1          0.19         41.34        48.62 o
   1  12   1        414.32        346.95        54.95 o
   2  12   1         63.03        112.98        48.48 o
   3  12   1        339.43        206.52        59.72 o
   4  12   1          8.22         10.04        49.24 o
   5  12   1        126.85        155.22        48.64 o
   6  12   1        188.67        221.66        44.34 o
   7  12   1         39.01         12.89        42.32 o
   8  12   1         41.17        -67.55        43.39 o
   9  12   1         74.22         62.45        49.80 o
  10  12   1          1.42        -71.17        99.98 o
  -9  13   1          0.79        -25.85        96.97 o
  -8  13   1          7.12         25.91        49.63 o
  -7  13   1        377.52        407.70        53.82 o
  -6  13   1         63.30        124.25        57.30 o
  -5  13   1        217.62        207.16        59.71 o
  -4  13   1         24.55         97.30        65.99 o
  -3  13   1         20.12         62.15        52.17 o
  -2  13   1        177.06        194.87        54.68 o
  -1  13   1         78.12        132.53        54.83 o
   0  13   1        300.05        376.22        61.14 o
   1  13   1          7.26         80.29        53.29 o
   2  13   1          2.58        146.12        62.08 o
   3  13   1          0.96         38.46        50.80 o
   4  13   1          3.96          3.43        50.02 o
   5  13   1          6.70         58.77        55.19 o
   6  13   1         49.99        121.42        51.49 o
   7  13   1        538.54        501.00        58.49 o
   8  13   1        191.13        179.40        59.19 o
  -6  14   1        132.44        175.68        79.85 o
  -5  14   1          4.31        109.92        63.56 o
  -4  14   1        191.02        350.38        67.10 o
  -3  14   1        147.11        127.36        57.78 o
  -2  14   1         97.25         13.80        56.03 o
  -1  14   1         66.46        127.58        56.32 o
   0  14   1          2.56         41.38        55.83 o
   1  14   1         25.60         14.16        52.98 o
   2  14   1         40.50         77.88        55.60 o
   3  14   1        216.22        201.27        61.92 o
   4  14   1        286.13        382.73        66.01 o
   5  14   1        121.49        133.95        66.65 o
   6  14   1         83.36        123.94        81.02 o
  -3  15   1        149.09        235.22       111.44 o
  -2  15   1         54.41         85.38        95.34 o
  -1  15   1        101.23        196.36        66.78 o
   0  15   1        143.59        245.27        91.73 o
   1  15   1         13.92        127.01        72.75 o
   2  15   1         96.36        299.37        99.00 o
   3  15   1         14.07        153.16       154.30 o
 -14   0   2        288.44        231.55        60.14 o
 -12   0   2         52.93         90.75        38.13 o
 -10   0   2        143.66        135.46        33.17 o
  -8   0   2        936.46        718.71        41.24 o
  -6   0   2       1408.50       1461.71        47.35 o
  -4   0   2       3671.81       4105.65        74.81 o
  -2   0   2      11536.68      12290.43       192.17 o
   2   0   2      18905.90      19505.77       302.82 o
   4   0   2      16115.54      16761.16       267.09 o
   6   0   2       9450.68       9802.27       167.12 o
   8   0   2        744.73        630.19        59.89 o
  10   0   2       1075.62       1100.21        54.61 o
  12   0   2        200.73        244.04        72.61 o
  14   0   2       1067.25       1127.36       101.31 o
 -16   1   2        250.93        322.10       100.56 o
 -15   1   2          1.21         14.47        53.71 o
 -14   1   2          3.03        101.87        48.68 o
 -13   1   2         68.44         98.74        74.19 o
 -12   1   2        208.35        182.84        30.13 o
 -11   1   2          9.51         -4.89        24.87 o
 -10   1   2        196.07        175.93        25.53 o
  -9   1   2        283.22        241.49        22.54 o
  -8   1   2        730.62        826.11        30.73 o
  -7   1   2        256.36        368.33        18.96 o
  -6   1   2         91.64         40.65        13.41 o
  -5   1   2        499.82        526.45        17.55 o
  -4   1   2       2009.15       1970.25        32.75 o
  -3   1   2       1351.25       1263.60        22.31 o
  -2   1   2      21800.27      25932.90       283.00 o
  -1   1   2         53.61         35.69         3.86 o
   0   1   2         22.73         -5.40         2.70 o
   1   1   2        819.39        709.09        15.19 o
   2   1   2       1694.02       1935.16        27.01 o
   3   1   2          5.26         17.48         9.86 o
   4   1   2       2012.90       2105.67        36.29 o
   5   1   2        266.06        268.25        14.17 o
   6   1   2        387.37        425.39        18.71 o
   7   1   2        136.58        135.52        18.04 o
   8   1   2       5241.71       5244.14        75.21 o
   9   1   2         20.57        -11.36        19.02 o
  10   1   2        124.32        141.05        27.69 o
  11   1   2        313.28        310.46        36.88 o
  12   1   2       1525.72       1713.19        62.07 o
  13   1   2         38.65        124.52        46.18 o
  14   1   2          3.15        -89.83        50.26 o
  15   1   2        108.05        124.34        61.22 o
  16   1   2         72.78        144.25        91.16 o
 -16   2   2          7.13         22.72        73.05 o
 -15   2   2          7.44         21.56        51.11 o
 -14   2   2        521.74        638.21        65.79 o
 -13   2   2        565.73        575.56        56.81 o
 -12   2   2          2.30        -32.69        33.56 o
 -11   2   2          2.01         20.23        27.64 o
 -10   2   2        544.82        525.76        29.80 o
  -9   2   2        240.59        267.98        23.69 o
  -8   2   2       4504.78       4423.49        65.31 o
  -7   2   2       1132.46       1180.59        30.02 o
  -6   2   2       2228.63       2045.42        35.89 o
  -5   2   2        621.97        592.17        18.80 o
  -4   2   2       1505.39       1440.82        25.51 o
  -3   2   2       5861.33       5817.79        70.15 o
  -2   2   2       8923.30      10937.35       133.14 o
  -1   2   2       1321.92       1367.58        20.72 o
   0   2   2       7510.40       7744.56        88.44 o
   1   2   2       2105.37       1995.52        28.21 o
   2   2   2      18087.61      19062.51       211.49 o
   3   2   2       4822.14       4799.69        60.55 o
   4   2   2       7786.53       7727.07        93.17 o
   5   2   2       2503.40       2683.84        40.97 o
   6   2   2       5078.06       4911.30        67.01 o
   7   2   2        290.37        313.69        19.25 o
   8   2   2        414.73        448.83        24.20 o
   9   2   2         32.17         -3.37        20.00 o
  10   2   2       1780.04       1935.70        54.04 o
  11   2   2         72.21        100.27        36.05 o
  12   2   2          5.98         -8.89        42.04 o
  13   2   2         17.15         43.96        46.93 o
  14   2   2        747.59        890.42        72.60 o
  15   2   2        102.21        131.75        59.54 o
  16   2   2         19.04        -10.33        61.46 o
 -16   3   2         81.62         63.98        66.76 o
 -15   3   2          0.07         53.01        55.90 o
 -14   3   2         76.66        156.43        54.41 o
 -13   3   2          1.10        -20.23        44.79 o
 -12   3   2          2.16         30.52        35.01 o
 -11   3   2        987.14        875.45        48.39 o
 -10   3   2       1768.71       1760.74        74.21 o
  -9   3   2         26.10         73.85        21.41 o
  -8   3   2        360.41        366.12        24.88 o
  -7   3   2        511.14        591.41        23.09 o
  -6   3   2       1315.02       1123.87        27.36 o
  -5   3   2       3542.75       3671.50        51.19 o
  -4   3   2       5916.15       6539.32        80.21 o
  -3   3   2       5288.03       5586.89        74.80 o
  -2   3   2      18604.39      19060.02       228.22 o
  -1   3   2        845.57        715.95        25.77 o
   0   3   2        128.25        171.49        12.33 o
   1   3   2         10.02          6.79        12.20 o
   2   3   2        256.17        382.90        50.29 o
   3   3   2        627.46        638.81        18.15 o
   4   3   2       1425.05       1600.97        29.22 o
   5   3   2       3857.56       3730.63        53.43 o
   6   3   2          0.84         10.19        13.83 o
   7   3   2       1830.56       1960.78        39.55 o
   8   3   2       3836.69       3736.47        61.32 o
   9   3   2        287.24        274.23        25.30 o
  10   3   2         82.01         78.15        35.24 o
  11   3   2        281.52        323.36        48.75 o
  12   3   2       2347.93       2615.13       101.79 o
  13   3   2       1108.04       1249.73        89.25 o
  14   3   2        650.83        667.90        67.56 o
  15   3   2         42.33         49.85        59.22 o
  16   3   2         15.09         -6.54        65.83 o
 -16   4   2        221.66        164.96        76.96 o
 -15   4   2          1.34          3.25        55.46 o
 -14   4   2        818.27        844.52        70.59 o
 -13   4   2          1.22          4.06        70.78 o
 -12   4   2        122.44        167.55        38.24 o
 -11   4   2          0.03        -29.75        30.43 o
 -10   4   2       3247.05       3051.43        81.96 o
  -9   4   2         34.43        102.81        27.75 o
  -8   4   2       2373.92       2301.18        57.00 o
  -7   4   2        109.97        152.47        16.85 o
  -6   4   2        323.69        348.37        21.35 o
  -5   4   2       2009.20       2202.46        40.87 o
  -4   4   2        244.08        305.25        20.61 o
  -3   4   2        588.39        693.85        21.33 o
  -2   4   2        191.62        130.29        15.71 o
  -1   4   2       2361.57       2260.74        34.77 o
   0   4   2      34414.90      35989.38       396.06 o
   1   4   2       2413.43       2317.82        35.93 o
   2   4   2        508.30        640.18        17.67 o
   3   4   2       1024.24       1042.27        21.92 o
   4   4   2       2826.65       2700.49        41.62 o
   5   4   2       2167.21       2042.85        36.46 o
   6   4   2       6001.48       6077.73        93.80 o
   7   4   2       1135.03       1261.93        34.40 o
   8   4   2       1100.42       1155.75        38.75 o
   9   4   2        423.94        418.99        44.73 o
  10   4   2       1120.65       1142.06        55.16 o
  11   4   2        184.51        158.42        44.04 o
  12   4   2        646.04        681.74        62.59 o
  13   4   2        236.33        204.40        53.27 o
  14   4   2       1423.58       1456.42       110.70 o
  15   4   2         33.99         99.48        66.05 o
  16   4   2         40.61        -63.10        65.29 o
 -16   5   2         60.84         60.58       142.87 o
 -15   5   2        242.99        280.02        66.90 o
 -14   5   2        356.24        464.90        63.53 o
 -13   5   2        389.43        478.04        60.55 o
 -12   5   2          6.52         25.19        37.57 o
 -11   5   2         32.61         52.60        42.00 o
 -10   5   2         35.52        -24.80        29.40 o
  -9   5   2          3.54          7.87        28.46 o
  -8   5   2         11.25          1.91        26.58 o
  -7   5   2        140.61        160.43        30.50 o
  -6   5   2        504.63        770.41        35.30 o
  -5   5   2         33.56          8.34        19.39 o
  -4   5   2      12704.04      14774.99       202.00 o
  -3   5   2        360.23        411.44        25.47 o
  -2   5   2      14550.01      15433.56       177.56 o
  -1   5   2       2530.34       2509.26        39.41 o
   0   5   2       2556.46       2278.99        37.38 o
   1   5   2       2748.99       2556.94        40.54 o
   2   5   2        209.24        284.93        14.99 o
   3   5   2        245.46        281.20        19.51 o
   4   5   2         43.91         25.24        15.73 o
   5   5   2          7.74          0.22        16.47 o
   6   5   2        117.72        148.58        20.92 o
   7   5   2        814.26        808.42        39.34 o
   8   5   2       2103.11       2075.31        60.39 o
   9   5   2        788.84        733.65        42.69 o
  10   5   2       2965.93       2987.93        81.30 o
  11   5   2        118.88        166.38        44.52 o
  12   5   2        617.63        568.85        61.89 o
  13   5   2         55.23         16.96        49.57 o
  14   5   2        349.03        386.02        65.52 o
  15   5   2         10.17        -59.53        59.56 o
 -15   6   2          4.20         46.60        66.97 o
 -14   6   2       1027.39        984.93        77.51 o
 -13   6   2         71.88         63.04        57.46 o
 -12   6   2        405.58        419.62        47.93 o
 -11   6   2        868.74        918.21        56.43 o
 -10   6   2        949.67        920.29        53.29 o
  -9   6   2        101.82        151.17        34.20 o
  -8   6   2       3086.47       2881.94        70.44 o
  -7   6   2       2092.04       2129.48        58.34 o
  -6   6   2        236.75        257.73        29.85 o
  -5   6   2        168.61        124.94        26.95 o
  -4   6   2          0.48         35.86        20.47 o
  -3   6   2         28.39         46.71        10.64 o
  -2   6   2         46.97         39.81        14.81 o
  -1   6   2       2764.89       2736.46        44.90 o
   0   6   2       9900.57      10432.87       126.50 o
   1   6   2       2871.55       3044.63        48.09 o
   2   6   2       1380.32       1589.78        37.62 o
   3   6   2        732.92        807.74        28.89 o
   4   6   2        280.59        273.02        21.87 o
   5   6   2          4.00         24.50        24.15 o
   6   6   2       4395.77       4257.51        82.41 o
   7   6   2        924.11        885.42        43.49 o
   8   6   2         60.45         95.76        32.91 o
   9   6   2        195.94        166.33        38.47 o
  10   6   2          2.09         59.82        37.53 o
  11   6   2        158.64        218.91        40.16 o
  12   6   2         90.44        125.65        50.10 o
  13   6   2          5.52         -4.28        51.22 o
  14   6   2        965.75        876.46        78.08 o
  15   6   2          7.11       -102.28        61.38 o
 -15   7   2        126.35        164.59       142.87 o
 -14   7   2        208.23        200.87        65.50 o
 -13   7   2        339.35        413.14        60.98 o
 -12   7   2         22.70         26.91        43.25 o
 -11   7   2        201.56        152.23        42.83 o
 -10   7   2        212.22        214.10        37.34 o
  -9   7   2         13.97         14.64        33.74 o
  -8   7   2        261.16        248.71        36.94 o
  -7   7   2         41.26         58.81        30.11 o
  -6   7   2        149.65        148.41        30.75 o
  -5   7   2        758.65        767.76        40.40 o
  -4   7   2        164.29        243.53        36.39 o
  -3   7   2         54.74         35.29        23.58 o
  -2   7   2        583.08        573.74        26.19 o
  -1   7   2         73.13         55.49        16.27 o
   0   7   2        205.98        237.16        18.97 o
   1   7   2       5125.52       4924.17        76.64 o
   2   7   2        532.76        554.64        23.74 o
   3   7   2         43.04         33.98        20.69 o
   4   7   2        158.18        163.24        28.68 o
   5   7   2          6.49         -4.78        27.51 o
   6   7   2        430.24        438.02        38.84 o
   7   7   2         78.03         97.57        33.95 o
   8   7   2          9.87        -19.16        32.08 o
   9   7   2         21.44         10.44        35.63 o
  10   7   2        926.86        947.54        71.32 o
  11   7   2        211.61        176.70        44.65 o
  12   7   2        295.45        436.24        61.51 o
  13   7   2         54.43         91.53        57.46 o
  14   7   2        154.36        135.44        64.40 o
 -14   8   2         42.80         97.76        70.87 o
 -13   8   2         20.24        -30.14        50.25 o
 -12   8   2        107.64         63.17        43.75 o
 -11   8   2         78.78         89.67        47.03 o
 -10   8   2          2.41         32.64        36.64 o
  -9   8   2         32.06          8.88        34.86 o
  -8   8   2       1000.19       1010.82        50.65 o
  -7   8   2        694.88        743.27        45.29 o
  -6   8   2        345.24        436.96        39.77 o
  -5   8   2        261.98        261.42        36.50 o
  -4   8   2         19.14         23.55        28.13 o
  -3   8   2        702.26        660.23        39.14 o
  -2   8   2         49.38         43.73        26.48 o
  -1   8   2        321.14        301.02        23.66 o
   0   8   2         99.00         81.03        22.41 o
   1   8   2         16.30         11.63        22.05 o
   2   8   2        191.31        181.16        30.99 o
   3   8   2          1.29        -16.05        28.47 o
   4   8   2        755.25        786.09        56.01 o
   5   8   2          0.40         20.42        31.03 o
   6   8   2       1320.17       1329.85        67.39 o
   7   8   2         45.87         69.24        35.38 o
   8   8   2        192.94        131.76        34.55 o
   9   8   2         73.95         47.26        37.31 o
  10   8   2        496.09        454.73        50.59 o
  11   8   2        338.63        407.68        51.44 o
  12   8   2         76.78          1.14        54.44 o
  13   8   2        391.48        332.90        68.65 o
  14   8   2        110.65         40.73        89.18 o
 -13   9   2         45.65         14.81        59.89 o
 -12   9   2          5.55         68.81        47.80 o
 -11   9   2          0.00         -1.16        43.91 o
 -10   9   2         40.02        118.74        45.51 o
  -9   9   2         49.29         66.08        37.27 o
  -8   9   2        126.14        132.02        36.24 o
  -7   9   2         39.66         82.02        34.38 o
  -6   9   2        225.20        257.63        37.43 o
  -5   9   2         25.03        127.71        40.93 o
  -4   9   2       1047.39       1003.94        54.97 o
  -3   9   2        127.28         96.21        36.57 o
  -2   9   2       3417.79       3251.16        79.07 o
  -1   9   2        847.29        887.52        44.60 o
   0   9   2        161.45        221.86        30.98 o
   1   9   2       1948.72       1976.73        68.42 o
   2   9   2        184.31        121.12        32.48 o
   3   9   2        155.14        120.14        33.06 o
   4   9   2        806.77        872.62        48.10 o
   5   9   2        713.72        807.18        48.85 o
   6   9   2        145.85        180.57        36.19 o
   7   9   2        329.91        376.63        42.18 o
   8   9   2          0.86          9.55        36.38 o
   9   9   2          1.12         11.45        43.44 o
  10   9   2         61.03         48.69        45.09 o
  11   9   2          1.10          1.79        53.31 o
  12   9   2        244.58        209.77        65.69 o
  13   9   2         33.66         -7.59        79.58 o
 -12  10   2          0.02         80.33        51.64 o
 -11  10   2         60.18         36.26        49.92 o
 -10  10   2          8.51         -2.61        45.66 o
  -9  10   2          0.03         27.86        43.84 o
  -8  10   2         44.20         38.58        51.42 o
  -7  10   2        308.81        333.47        42.91 o
  -6  10   2         91.49         60.26        38.13 o
  -5  10   2        110.64         85.41        35.16 o
  -4  10   2        878.32        928.13        49.62 o
  -3  10   2        208.14        190.98        38.04 o
  -2  10   2         23.53          5.87        32.58 o
  -1  10   2        712.34        640.55        58.34 o
   0  10   2          7.39        -52.14        44.51 o
   1  10   2        420.32        416.18        53.08 o
   2  10   2        553.68        539.49        41.87 o
   3  10   2         13.27        -21.77        31.52 o
   4  10   2        626.46        573.41        42.98 o
   5  10   2        238.23        151.04        35.90 o
   6  10   2        548.03        629.12        47.22 o
   7  10   2        300.06        311.69        43.98 o
   8  10   2         27.28        -74.05        37.03 o
   9  10   2        206.19        213.37        57.46 o
  10  10   2        153.57         94.57        59.69 o
  11  10   2         34.47         82.39        51.26 o
  12  10   2          0.22        -49.79        60.33 o
 -11  11   2        140.64        265.25        64.35 o
 -10  11   2        224.01        305.90        61.63 o
  -9  11   2          0.94         70.34        46.80 o
  -8  11   2          0.69         36.81        40.04 o
  -7  11   2         23.16        -29.79        36.79 o
  -6  11   2         28.94         85.48        37.91 o
  -5  11   2         58.73         25.85        36.08 o
  -4  11   2          6.19         71.88        36.26 o
  -3  11   2        124.31         81.92        38.39 o
  -2  11   2       2693.31       2544.46        94.87 o
  -1  11   2        150.56        163.76        45.36 o
   0  11   2         70.06         94.23        43.68 o
   1  11   2        361.85        386.73        50.71 o
   2  11   2         15.40         44.82        52.30 o
   3  11   2         74.10        110.62        46.14 o
   4  11   2        799.50        689.35        47.52 o
   5  11   2        268.10        219.60        39.81 o
   6  11   2         10.38         18.23        37.82 o
   7  11   2          0.00         65.72        40.05 o
   8  11   2        680.46        633.93        58.51 o
   9  11   2          4.57         -6.16        46.13 o
  10  11   2          1.16         67.37        49.75 o
  11  11   2          4.52         16.25        55.39 o
 -10  12   2          0.00         82.72        56.66 o
  -9  12   2         30.65         93.66        45.60 o
  -8  12   2        755.54        759.70        57.43 o
  -7  12   2        441.35        520.58        62.28 o
  -6  12   2        177.99        203.27        56.94 o
  -5  12   2         25.45         83.35        44.50 o
  -4  12   2        969.43       1009.00       109.70 o
  -3  12   2         74.82        153.47        51.95 o
  -2  12   2          8.30          9.87        45.87 o
  -1  12   2         49.00         71.53        48.45 o
   0  12   2         57.33        124.25        49.01 o
   1  12   2         30.13         69.87        59.23 o
   2  12   2        222.52        236.35        53.68 o
   3  12   2         89.74        161.76        52.37 o
   4  12   2        219.73        189.75        54.41 o
   5  12   2         54.00         66.96        41.31 o
   6  12   2       1264.67       1314.73        87.20 o
   7  12   2          8.66        -68.89        40.85 o
   8  12   2          2.41        -30.56        46.78 o
   9  12   2         20.28         59.35        51.49 o
  10  12   2          9.67         21.44        60.71 o
  -9  13   2         22.20        119.66        66.33 o
  -8  13   2         19.04          9.59        48.39 o
  -7  13   2         30.80         39.81        50.70 o
  -6  13   2          2.51         81.58        47.02 o
  -5  13   2        174.04        241.70        59.88 o
  -4  13   2         71.84        155.00        55.27 o
  -3  13   2         90.17        159.45        56.95 o
  -2  13   2        173.21        172.37        60.55 o
  -1  13   2        146.71        161.42        54.56 o
   0  13   2          1.17         24.48        50.15 o
   1  13   2        652.70        690.20        65.78 o
   2  13   2         42.42         98.82        51.73 o
   3  13   2        223.66        240.27        56.55 o
   4  13   2        254.27        278.00        58.96 o
   5  13   2        311.62        382.33        61.54 o
   6  13   2         18.50         81.24        57.59 o
   7  13   2         44.20         59.72        54.33 o
   8  13   2         49.50         80.74        54.42 o
  -6  14   2         18.87        102.65        61.32 o
  -5  14   2         51.34        214.21        64.13 o
  -4  14   2          2.95          6.21        57.16 o
  -3  14   2          3.54          9.01        54.91 o
  -2  14   2          0.09         31.23        56.38 o
  -1  14   2          0.04        132.84        57.82 o
   0  14   2        226.90        255.48        59.95 o
   1  14   2        368.25        451.72        63.68 o
   2  14   2        325.62        417.58        69.93 o
   3  14   2         88.32         81.82        61.37 o
   4  14   2        133.33        266.89        62.53 o
   5  14   2          0.02         56.83        59.01 o
   6  14   2         46.16        129.23        87.27 o
  -3  15   2         38.60         73.15       123.44 o
  -2  15   2         97.54        233.43       105.16 o
  -1  15   2        116.34        152.85        66.32 o
   0  15   2         43.51         93.61        67.11 o
   1  15   2        190.44        282.24        81.74 o
   2  15   2          0.09         21.87        76.75 o
   3  15   2        213.74        574.93       160.02 o
 -15   0   3        129.81         52.58       118.87 o
 -13   0   3       1345.51       1390.44       134.56 o
 -11   0   3        716.92        790.92        51.26 o
  -9   0   3        218.91        182.22        31.65 o
  -7   0   3       4937.54       4979.05        97.16 o
  -5   0   3       2500.33       2289.58        49.97 o
  -3   0   3          0.36        -27.06        13.53 o
  -1   0   3        104.66         12.73        23.40 o
   1   0   3       2054.20       2541.87        53.35 o
   3   0   3      39896.67      43415.07       669.50 o
   5   0   3      21185.65      22789.13       361.59 o
   7   0   3       1171.06       1111.02        42.90 o
   9   0   3        330.37        312.20        33.46 o
  11   0   3       3026.31       3026.21       109.31 o
  13   0   3        244.81        168.51        56.90 o
  15   0   3         95.81         85.72       121.16 o
 -16   1   3          6.25         43.43       138.30 o
 -15   1   3        453.82        564.10        63.43 o
 -14   1   3         50.52        101.98        74.24 o
 -13   1   3          3.31         33.57        48.53 o
 -12   1   3         53.64         66.16        27.18 o
 -11   1   3         16.10         -0.82        23.99 o
 -10   1   3        123.27        120.11        23.87 o
  -9   1   3       2636.78       2740.52        50.90 o
  -8   1   3         10.63         17.04        15.68 o
  -7   1   3       8619.41       9161.44       112.87 o
  -6   1   3         49.00         89.58        13.39 o
  -5   1   3       2778.20       2711.14        40.23 o
  -4   1   3       1449.12       1558.87        26.48 o
  -3   1   3       8487.78       8218.36        94.97 o
  -2   1   3          3.57         -0.76         5.73 o
  -1   1   3      56972.99      60063.72       649.38 o
   0   1   3         78.96         54.47         5.22 o
   1   1   3       4876.27       5135.95        59.84 o
   2   1   3        947.63        847.67        18.14 o
   3   1   3       8185.60       8041.39        94.48 o
   4   1   3        984.97       1049.41        22.10 o
   5   1   3        249.12        279.69        14.17 o
   6   1   3         39.84         40.76        12.68 o
   7   1   3        330.91        326.62        18.72 o
   8   1   3        271.76        302.02        22.17 o
   9   1   3         34.60         56.21        20.75 o
  10   1   3        181.97        195.28        33.47 o
  11   1   3       1176.82       1275.56        53.80 o
  12   1   3         78.65        102.24        36.61 o
  13   1   3       1701.09       1855.97       113.10 o
  14   1   3        232.26        325.09        59.35 o
  15   1   3        622.01        703.34        81.94 o
  16   1   3         45.84         18.50       134.87 o
 -16   2   3        193.12         68.18        75.13 o
 -15   2   3          7.51         29.42        50.10 o
 -14   2   3        224.20        260.81        50.47 o
 -13   2   3       1756.75       1699.66        91.07 o
 -12   2   3        150.32        137.94        32.33 o
 -11   2   3        123.67        101.50        28.47 o
 -10   2   3        367.56        322.27        26.87 o
  -9   2   3        500.21        488.61        26.50 o
  -8   2   3        158.62        169.91        18.98 o
  -7   2   3       2116.80       1920.35        46.28 o
  -6   2   3        124.50        155.29        14.47 o
  -5   2   3       3208.34       3207.85        45.54 o
  -4   2   3       5186.08       5257.53        71.17 o
  -3   2   3      10704.34      12164.82       138.02 o
  -2   2   3       4171.25       4052.71        50.54 o
  -1   2   3      29177.30      30348.24       331.36 o
   0   2   3        144.26        131.30         9.02 o
   1   2   3       4009.47       4184.88        52.05 o
   2   2   3       3372.51       3646.80        47.95 o
   3   2   3       2476.87       2386.37        39.80 o
   4   2   3       1975.57       1959.91        32.44 o
   5   2   3       9428.80       9628.42       115.77 o
   6   2   3       1583.44       1651.86        37.42 o
   7   2   3       4050.34       3862.56        58.34 o
   8   2   3       1003.54       1037.71        32.35 o
   9   2   3        279.30        295.83        28.09 o
  10   2   3         27.07         47.42        32.17 o
  11   2   3       2778.27       2779.75        80.79 o
  12   2   3        246.65        278.93        50.89 o
  13   2   3        238.23        151.12        51.45 o
  14   2   3          0.00         -9.64        49.13 o
  15   2   3         26.55          1.45        56.71 o
  16   2   3          2.97         68.07        65.31 o
 -16   3   3         35.96         63.07        71.92 o
 -15   3   3        266.99        395.23        67.81 o
 -14   3   3        201.79        275.90        58.86 o
 -13   3   3         10.03         14.52        38.09 o
 -12   3   3        593.58        649.85        48.19 o
 -11   3   3          3.73         -0.87        28.51 o
 -10   3   3        136.33        124.54        31.02 o
  -9   3   3       2444.76       2513.53        50.58 o
  -8   3   3         79.34         67.36        18.38 o
  -7   3   3        727.66        812.11        26.01 o
  -6   3   3        221.42        180.71        15.09 o
  -5   3   3       2530.79       2779.96        46.30 o
  -4   3   3         22.97         60.23        10.12 o
  -3   3   3       1872.59       2018.13        34.38 o
  -2   3   3         15.67          0.42         7.08 o
  -1   3   3       3843.25       3976.58        51.81 o
   0   3   3        186.52        243.09        14.01 o
   1   3   3      13267.56      14370.92       162.72 o
   2   3   3         49.88         63.48        10.64 o
   3   3   3       6025.51       6181.64        76.80 o
   4   3   3        354.91        449.15        17.96 o
   5   3   3        854.39        756.26        23.25 o
   6   3   3        928.17       1061.32        29.18 o
   7   3   3         69.57        125.03        18.16 o
   8   3   3        270.18        353.73        26.28 o
   9   3   3        653.56        690.69        37.56 o
  10   3   3         11.94        -19.12        28.25 o
  11   3   3       1179.70       1243.95        69.58 o
  12   3   3          2.72         72.01        48.07 o
  13   3   3        812.95        848.46        70.09 o
  14   3   3         45.87          2.45        54.94 o
  15   3   3        109.93        132.60        58.66 o
  16   3   3         43.16         -8.65        67.26 o
 -16   4   3        263.11        217.49        76.62 o
 -15   4   3        312.24        428.11        75.54 o
 -14   4   3         77.99         76.51        62.36 o
 -13   4   3       1329.36       1338.42        67.09 o
 -12   4   3        198.35        205.06        45.50 o
 -11   4   3       1510.34       1555.33        56.22 o
 -10   4   3        708.83        641.73        40.30 o
  -9   4   3        685.92        729.40        39.84 o
  -8   4   3       2607.92       2741.86        61.86 o
  -7   4   3       1962.31       1667.20        36.13 o
  -6   4   3         62.78         14.81        12.02 o
  -5   4   3        960.15       1236.39        36.38 o
  -4   4   3        130.80        176.54        19.23 o
  -3   4   3      11407.62      11928.05       149.45 o
  -2   4   3       7498.68       7537.12        90.78 o
  -1   4   3       5767.29       5848.32        72.79 o
   0   4   3       1043.40        956.08        35.97 o
   1   4   3      23076.16      24788.61       276.46 o
   2   4   3        213.19        206.57        16.58 o
   3   4   3       7519.58       8183.16        99.62 o
   4   4   3        951.78       1129.19        28.30 o
   5   4   3        172.81        145.13        15.66 o
   6   4   3        254.49        263.98        19.19 o
   7   4   3       3611.52       3480.37        77.55 o
   8   4   3        395.11        315.34        26.47 o
   9   4   3        257.91        331.96        37.87 o
  10   4   3         14.49        -53.35        32.55 o
  11   4   3       1250.55       1200.23        92.25 o
  12   4   3        429.41        504.68        56.74 o
  13   4   3         94.98         54.26        51.88 o
  14   4   3          6.15         44.43        53.81 o
  15   4   3         38.81         12.05        56.03 o
 -16   5   3          0.68         51.44        76.85 o
 -15   5   3         30.95        134.49        74.45 o
 -14   5   3         35.00        111.42        62.03 o
 -13   5   3          0.20         57.51        41.61 o
 -12   5   3         89.26         86.12        42.37 o
 -11   5   3        557.24        506.58        41.49 o
 -10   5   3        107.92         96.25        31.60 o
  -9   5   3       4643.80       4313.17        86.71 o
  -8   5   3        606.75        632.65        42.43 o
  -7   5   3       1244.61       1413.90        47.36 o
  -6   5   3        429.85        443.69        34.42 o
  -5   5   3        132.99        164.00        17.23 o
  -4   5   3        306.65        389.57        21.41 o
  -3   5   3      10308.53      11287.09       144.49 o
  -2   5   3         36.66         17.53        10.59 o
  -1   5   3       4241.13       3998.62        61.22 o
   0   5   3       3473.57       3399.36        49.17 o
   1   5   3        257.78        252.04        16.15 o
   2   5   3          4.22          6.41        10.82 o
   3   5   3        909.48       1201.38        30.34 o
   4   5   3       1929.82       2005.86        50.20 o
   5   5   3         58.00         45.67        17.53 o
   6   5   3         39.81         50.26        20.16 o
   7   5   3        513.81        469.56        32.77 o
   8   5   3        191.91        199.03        32.03 o
   9   5   3       3152.59       3100.36        82.08 o
  10   5   3        667.00        683.12        47.37 o
  11   5   3        284.99        267.33        49.33 o
  12   5   3         42.12         51.83        46.74 o
  13   5   3        746.60        937.89       105.77 o
  14   5   3          0.09        -17.30        61.21 o
  15   5   3         89.89        -17.29        68.26 o
 -15   6   3        531.92        435.98        81.68 o
 -14   6   3         94.90        166.39        61.23 o
 -13   6   3        735.87        767.44        58.65 o
 -12   6   3        346.05        332.08        46.67 o
 -11   6   3       1526.69       1621.93        67.22 o
 -10   6   3        268.27        228.71        34.52 o
  -9   6   3          2.54          3.46        30.65 o
  -8   6   3         38.36         32.00        30.07 o
  -7   6   3       2139.33       2175.71        59.26 o
  -6   6   3       1557.53       1393.57        65.94 o
  -5   6   3         24.18         41.11        23.19 o
  -4   6   3        330.90        322.70        27.16 o
  -3   6   3         14.39         41.32        16.30 o
  -2   6   3        938.03        802.25        32.08 o
  -1   6   3       1707.70       1542.38        34.12 o
   0   6   3         18.98         22.59        14.17 o
   1   6   3       4418.84       4462.01        63.37 o
   2   6   3         27.17        -11.47        12.58 o
   3   6   3       2191.53       2240.17        49.52 o
   4   6   3        925.53        881.68        31.89 o
   5   6   3        724.69        656.21        36.14 o
   6   6   3        712.39        697.42        40.34 o
   7   6   3       2605.43       2413.06        65.19 o
   8   6   3        376.23        350.68        37.32 o
   9   6   3       2523.88       2478.10        77.18 o
  10   6   3          0.03        -18.83        34.84 o
  11   6   3        565.04        595.79        59.35 o
  12   6   3        369.90        366.33        58.03 o
  13   6   3        752.31        762.36        71.42 o
  14   6   3          0.02        -37.43        55.70 o
  15   6   3          9.17       -111.46        79.57 o
 -15   7   3        351.48        269.75       124.59 o
 -14   7   3         58.96        188.80        71.04 o
 -13   7   3         16.16         86.08        44.05 o
 -12   7   3          0.51        -15.92        41.94 o
 -11   7   3         61.93         56.50        35.98 o
 -10   7   3          0.72        -41.69        30.67 o
  -9   7   3       1373.44       1289.16        54.88 o
  -8   7   3        626.44        619.25        42.58 o
  -7   7   3        253.32        391.07        38.33 o
  -6   7   3        438.78        430.32        35.80 o
  -5   7   3        512.39        502.09        35.62 o
  -4   7   3         58.27         45.43        25.79 o
  -3   7   3         37.21        -29.23        21.58 o
  -2   7   3        308.77        363.43        20.54 o
  -1   7   3       1915.66       1841.16        38.10 o
   0   7   3       1604.66       1748.62        37.70 o
   1   7   3       1286.89       1296.81        33.36 o
   2   7   3        550.87        643.59        29.30 o
   3   7   3        390.96        385.16        26.66 o
   4   7   3        972.56        910.43        43.70 o
   5   7   3       1335.31       1288.32        49.53 o
   6   7   3         11.13         24.55        37.74 o
   7   7   3          8.18         18.26        32.55 o
   8   7   3        355.63        350.65        43.87 o
   9   7   3        171.29        109.62        39.42 o
  10   7   3        286.29        242.40        43.66 o
  11   7   3       1214.30       1123.05        74.59 o
  12   7   3          1.54        139.47        53.58 o
  13   7   3        721.53        722.13        75.31 o
  14   7   3          0.98         20.43        61.34 o
 -14   8   3        111.02        234.89        73.72 o
 -13   8   3        666.68        672.24        62.31 o
 -12   8   3         88.81         97.76        44.50 o
 -11   8   3         13.79        101.57        38.64 o
 -10   8   3        342.34        421.48        42.02 o
  -9   8   3        188.56        194.31        35.80 o
  -8   8   3        497.51        446.98        40.00 o
  -7   8   3       1320.56       1253.00        53.93 o
  -6   8   3       1218.89       1173.45        54.95 o
  -5   8   3       1587.62       1614.00        63.38 o
  -4   8   3          0.01         17.14        28.88 o
  -3   8   3       3126.43       2832.67        71.95 o
  -2   8   3          1.64          6.52        25.80 o
  -1   8   3       2630.04       2643.73        55.89 o
   0   8   3         93.49         97.99        20.61 o
   1   8   3         22.23         -7.38        21.67 o
   2   8   3        239.23        236.75        26.57 o
   3   8   3          0.55         36.63        28.94 o
   4   8   3          4.73         19.20        30.87 o
   5   8   3       4391.74       4119.10        99.98 o
   6   8   3         37.41         38.71        33.70 o
   7   8   3         75.71         96.08        33.94 o
   8   8   3        181.64        165.48        37.58 o
   9   8   3         52.90         88.38        39.24 o
  10   8   3        178.05        165.67        45.25 o
  11   8   3          9.76         21.03        52.13 o
  12   8   3         45.84          7.92        61.37 o
  13   8   3         21.18        -12.85        60.88 o
  14   8   3          4.63       -102.87       136.02 o
 -13   9   3          7.29         67.60        98.49 o
 -12   9   3         91.82        106.04        45.74 o
 -11   9   3         26.75        -30.98        40.81 o
 -10   9   3        157.82        191.90        43.62 o
  -9   9   3        225.41        270.81        40.02 o
  -8   9   3         29.45         29.39        35.65 o
  -7   9   3        205.70        183.12        35.70 o
  -6   9   3         74.34         60.41        37.18 o
  -5   9   3        154.32        150.45        37.39 o
  -4   9   3        130.06        126.13        35.67 o
  -3   9   3       1142.90       1087.38        48.62 o
  -2   9   3        228.71        189.79        32.51 o
  -1   9   3       2815.14       2756.22        67.16 o
   0   9   3          0.21         14.78        30.60 o
   1   9   3       2640.93       2515.90        65.35 o
   2   9   3          0.11         20.40        30.43 o
   3   9   3        539.49        520.54        42.32 o
   4   9   3         72.89         73.02        35.44 o
   5   9   3          8.15         27.78        36.72 o
   6   9   3        482.31        528.27        44.26 o
   7   9   3          3.41          2.94        34.85 o
   8   9   3         96.05         47.65        43.17 o
   9   9   3          2.47         -1.96        39.98 o
  10   9   3          2.78         -8.83        43.28 o
  11   9   3        209.95        272.06        59.79 o
  12   9   3         92.99         74.60        59.86 o
  13   9   3        227.44        244.34       102.43 o
 -12  10   3        146.82        182.02        80.84 o
 -11  10   3         34.97         73.62        52.99 o
 -10  10   3          0.60         17.39        39.66 o
  -9  10   3          9.59         88.32        45.15 o
  -8  10   3        250.48        293.19        55.84 o
  -7  10   3        407.51        421.25        59.21 o
  -6  10   3        407.82        405.86        41.64 o
  -5  10   3         18.74         50.65        33.33 o
  -4  10   3         43.39          7.13        31.03 o
  -3  10   3       3011.41       2973.50        75.94 o
  -2  10   3          2.13        -22.36        31.99 o
  -1  10   3        659.50        685.58        49.64 o
   0  10   3          0.05        -52.13        43.49 o
   1  10   3        315.05        316.11        54.94 o
   2  10   3        355.87        281.34        37.62 o
   3  10   3        153.26        145.49        34.16 o
   4  10   3        257.80        256.52        41.14 o
   5  10   3        524.35        490.23        44.88 o
   6  10   3          0.09        -20.16        33.64 o
   7  10   3        121.30        143.88        39.56 o
   8  10   3        166.53        187.79        45.60 o
   9  10   3        136.03        117.45        48.72 o
  10  10   3          0.43         55.67        45.69 o
  11  10   3        378.39        367.01        66.06 o
  12  10   3        110.33        114.70        64.05 o
 -11  11   3         58.66         64.10        50.22 o
 -10  11   3         11.21         41.21        45.59 o
  -9  11   3       1122.39       1185.19        64.94 o
  -8  11   3        303.89        289.17        49.92 o
  -7  11   3         27.56         56.11        56.74 o
  -6  11   3          4.47         35.14        36.52 o
  -5  11   3         96.47        134.63        37.96 o
  -4  11   3        140.81        111.71        36.50 o
  -3  11   3          9.71        -11.14        36.97 o
  -2  11   3         14.38         -4.94        42.37 o
  -1  11   3       1283.67       1409.73        76.97 o
   0  11   3        845.27        944.78        66.84 o
   1  11   3         94.70         95.99        45.61 o
   2  11   3       1091.98       1034.91        66.85 o
   3  11   3         17.98        -21.90        39.23 o
   4  11   3          5.11        -29.33        33.78 o
   5  11   3        861.73       1034.92        57.96 o
   6  11   3        563.12        614.32        51.89 o
   7  11   3         51.16         78.14        54.46 o
   8  11   3         59.63        126.67        48.58 o
   9  11   3         55.78         95.15        52.15 o
  10  11   3         16.02         -5.09        50.18 o
  11  11   3         59.13         15.75        72.74 o
 -10  12   3         22.81        192.23        58.99 o
  -9  12   3          1.49        -33.78        45.34 o
  -8  12   3         55.27        109.63        44.16 o
  -7  12   3        161.68        249.01        45.78 o
  -6  12   3        196.67        338.75        46.54 o
  -5  12   3         31.25         52.90        43.62 o
  -4  12   3        227.86        160.44        44.42 o
  -3  12   3        734.26        743.53        64.36 o
  -2  12   3         16.34        -14.06        46.79 o
  -1  12   3         15.76         32.23        75.56 o
   0  12   3          3.00        -63.28        42.83 o
   1  12   3         53.97         57.55        47.75 o
   2  12   3         54.75         39.78        47.37 o
   3  12   3        272.05        280.64        54.53 o
   4  12   3         16.04         59.54        51.19 o
   5  12   3         44.86          5.51        39.48 o
   6  12   3        320.15        308.16        47.30 o
   7  12   3        159.54        213.52        47.16 o
   8  12   3         45.17         15.83        50.96 o
   9  12   3         89.08         45.32        52.99 o
  10  12   3         99.12         73.01        64.84 o
  -9  13   3        353.74        367.87        79.09 o
  -8  13   3         37.57        128.28        52.53 o
  -7  13   3         33.61         90.79        49.50 o
  -6  13   3        226.19        206.87        52.85 o
  -5  13   3        727.88        744.98        71.33 o
  -4  13   3        229.85        288.66        60.61 o
  -3  13   3         14.73         73.82        53.62 o
  -2  13   3          0.13         58.94        50.64 o
  -1  13   3        381.54        543.51        67.42 o
   0  13   3        120.24        161.01        56.59 o
   1  13   3          2.96          3.76        48.66 o
   2  13   3         14.74         97.16        53.97 o
   3  13   3         10.02         -0.50        50.37 o
   4  13   3        221.67        165.49        56.11 o
   5  13   3        343.11        464.90        71.93 o
   6  13   3        335.01        357.08        65.87 o
   7  13   3         15.45        -54.05        51.17 o
   8  13   3        278.64        140.29        65.33 o
  -6  14   3        521.53        330.55        68.02 o
  -5  14   3          9.84         49.16        58.51 o
  -4  14   3         41.52        108.81        60.05 o
  -3  14   3        624.38        750.11        74.19 o
  -2  14   3        425.83        536.04        70.61 o
  -1  14   3        295.09        367.95        66.67 o
   0  14   3          0.69         54.34        55.55 o
   1  14   3          9.92         -1.17        51.94 o
   2  14   3          1.39         96.50        59.12 o
   3  14   3        265.14        362.58        86.19 o
   4  14   3        207.17        279.43        63.60 o
   5  14   3         22.35         18.67        57.79 o
   6  14   3        200.49         66.01        89.92 o
  -3  15   3          4.84        133.73       128.02 o
  -2  15   3         23.95        277.75       146.30 o
  -1  15   3         48.14        137.31        83.77 o
   0  15   3        188.94         85.29        70.53 o
   1  15   3          0.17         -6.08        73.75 o
   2  15   3          0.17         46.76        93.02 o
 -14   0   4         99.99        261.54        68.67 o
 -12   0   4          0.97         23.58        36.73 o
 -10   0   4        523.66        479.38        40.99 o
  -8   0   4        773.49        815.80        45.20 o
  -6   0   4       4314.72       4272.59        83.03 o
  -4   0   4        167.23        164.17        19.14 o
  -2   0   4      96637.77      99340.38      1517.15 o
   0   0   4       6934.85       6300.90       101.43 o
   2   0   4     108030.65     112479.84      1988.79 o
   4   0   4        224.32        231.94        17.82 o
   6   0   4      19781.21      21521.71       346.35 o
   8   0   4          0.90        -20.38        23.22 o
  10   0   4       4715.00       4464.44       128.24 o
  12   0   4       1852.34       2140.97       106.92 o
  14   0   4          1.26       -102.34        73.15 o
  16   0   4        490.55        502.92       155.45 o
 -16   1   4         17.20        107.44       146.30 o
 -15   1   4        398.19        403.84        84.90 o
 -14   1   4        174.33        253.46        53.37 o
 -13   1   4        151.15        192.86        44.20 o
 -12   1   4        331.70        324.52        30.59 o
 -11   1   4         48.79         48.24        26.04 o
 -10   1   4        468.05        429.17        27.94 o
  -9   1   4         31.29          3.39        21.46 o
  -8   1   4        535.61        636.75        25.79 o
  -7   1   4        159.04        209.96        17.03 o
  -6   1   4          7.08         53.06        12.82 o
  -5   1   4        136.43        108.17        11.97 o
  -3   1   4       2373.53       2362.19        33.59 o
  -2   1   4       1993.82       1745.98        25.10 o
  -1   1   4        104.22         64.45         5.91 o
   0   1   4       3439.91       3571.90        43.11 o
   1   1   4          0.28          6.81         6.75 o
   2   1   4       6631.77       6746.23        80.01 o
   3   1   4       1059.83       1060.89        21.30 o
   4   1   4      31149.54      33656.28       371.20 o
   5   1   4        211.51        212.64        19.93 o
   6   1   4        211.03        169.50        14.60 o
   7   1   4       1289.73       1240.16        30.58 o
   8   1   4        251.53        306.10        21.29 o
   9   1   4          4.66          0.22        23.03 o
  10   1   4        322.64        359.32        37.98 o
  11   1   4          9.28        -26.08        30.69 o
  12   1   4        893.41        901.55        56.06 o
  13   1   4        182.24        201.89        51.36 o
  14   1   4        648.60        635.03        66.73 o
  15   1   4          5.39         46.42        63.21 o
  16   1   4        441.56        518.41       109.40 o
 -16   2   4        121.46        116.46        70.90 o
 -15   2   4        237.51        328.13       118.02 o
 -14   2   4         11.74         12.53        46.65 o
 -13   2   4         53.98         26.02        40.26 o
 -12   2   4          5.98        -46.51        29.51 o
 -11   2   4          9.23         20.28        26.56 o
 -10   2   4          0.38        -33.36        22.24 o
  -9   2   4         79.36         50.26        24.30 o
  -8   2   4         88.77         75.12        17.69 o
  -7   2   4        844.92        753.08        25.15 o
  -6   2   4        151.17        159.70        14.69 o
  -5   2   4        689.81        689.46        19.86 o
  -4   2   4       3678.93       5046.84       110.91 o
  -3   2   4         94.87        131.79        10.83 o
  -2   2   4      14201.42      14236.27       159.63 o
  -1   2   4        383.11        424.17        14.78 o
   0   2   4      15292.63      16770.77       186.47 o
   1   2   4        439.28        402.83        17.28 o
   2   2   4       2521.43       2740.41        39.67 o
   3   2   4        573.50        603.83        18.33 o
   4   2   4       1219.20       1403.03        27.20 o
   5   2   4         89.31         74.69        12.92 o
   6   2   4       3990.12       3830.91        56.46 o
   7   2   4        688.74        710.54        33.90 o
   8   2   4        465.35        511.71        25.37 o
   9   2   4         64.74         98.79        25.25 o
  10   2   4       3758.46       3664.83        81.58 o
  11   2   4        547.13        665.51        47.44 o
  12   2   4        462.30        541.62        54.16 o
  13   2   4        108.01         56.57        50.85 o
  14   2   4          4.04        -22.21        52.71 o
  15   2   4         14.52        101.15        58.58 o
  16   2   4        563.64        585.73        81.74 o
 -16   3   4         16.28         78.43       113.86 o
 -15   3   4        147.77        177.57        91.69 o
 -14   3   4        126.46        158.84        51.75 o
 -13   3   4        139.72        111.80        56.65 o
 -12   3   4          1.82         -5.91        29.48 o
 -11   3   4        253.28        279.58        33.76 o
 -10   3   4       2453.94       2431.50        65.73 o
  -9   3   4        252.19        251.56        23.40 o
  -8   3   4        429.28        387.68        33.12 o
  -7   3   4        825.59        882.57        26.90 o
  -6   3   4       2538.96       2357.17        39.72 o
  -5   3   4         14.90         -3.65        10.59 o
  -4   3   4        796.40        683.50        18.16 o
  -3   3   4        136.38        119.77        10.04 o
  -2   3   4      19057.82      19608.60       218.73 o
  -1   3   4        267.28        300.06        13.69 o
   0   3   4       2617.39       3212.21        52.22 o
   1   3   4       1301.55       1247.24        24.46 o
   2   3   4       4393.34       4665.60        60.49 o
   3   3   4       2899.43       2962.81        44.46 o
   4   3   4       1217.85        938.73        24.65 o
   5   3   4       1401.31       1518.26        32.02 o
   6   3   4        122.32         97.97        15.92 o
   7   3   4        463.60        452.20        23.38 o
   8   3   4        480.54        485.55        26.68 o
   9   3   4          1.14         46.91        28.33 o
  10   3   4       2206.70       2058.68        71.27 o
  11   3   4        581.07        657.48        57.08 o
  12   3   4       1781.20       1914.24        88.14 o
  13   3   4          1.56         28.62        47.76 o
  14   3   4        492.02        543.86       115.10 o
  15   3   4         74.50         36.29        56.88 o
  16   3   4        169.75        104.03        69.71 o
 -16   4   4         36.54         52.43        75.43 o
 -15   4   4         96.28         46.42        67.06 o
 -14   4   4          5.76         92.60        48.64 o
 -13   4   4        138.76        133.58        46.23 o
 -12   4   4         73.07         52.66        31.79 o
 -11   4   4         41.58         17.52        29.84 o
 -10   4   4         56.10         53.60        31.14 o
  -9   4   4        135.46        120.86        28.69 o
  -8   4   4         39.97         58.41        24.42 o
  -7   4   4        375.16        309.20        24.10 o
  -6   4   4       1168.50       1363.58        29.95 o
  -5   4   4        269.35        363.85        21.13 o
  -4   4   4       2050.87       2213.77        40.37 o
  -3   4   4       2455.24       2446.34        41.48 o
  -2   4   4        406.88        395.89        14.90 o
  -1   4   4       2678.68       2616.99        39.16 o
   0   4   4        100.50         98.13        11.89 o
   1   4   4       1090.28       1222.87        25.72 o
   2   4   4         27.20         57.61        11.39 o
   3   4   4       3480.75       3773.68        53.24 o
   4   4   4        629.74        591.53        21.17 o
   5   4   4       2158.10       1981.37        37.99 o
   6   4   4       3916.18       3870.43        68.06 o
   7   4   4         46.06         52.41        21.07 o
   8   4   4        266.16        299.03        32.01 o
   9   4   4         54.50         30.76        32.50 o
  10   4   4        873.66        910.20        81.00 o
  11   4   4         15.02         45.41        41.08 o
  12   4   4         76.58         68.89        47.32 o
  13   4   4         23.42         27.15        47.78 o
  14   4   4          7.33        -25.62        52.05 o
  15   4   4          0.83         25.83        67.48 o
 -16   5   4         34.23         91.41        80.73 o
 -15   5   4         15.30         47.22        82.62 o
 -14   5   4          3.29         35.26        89.67 o
 -13   5   4          0.61        -17.98        41.58 o
 -12   5   4         65.17         98.21        34.67 o
 -11   5   4          1.56         34.79        31.64 o
 -10   5   4        229.74        296.31        36.49 o
  -9   5   4        718.54        795.87        43.71 o
  -8   5   4       1127.33       1092.68        46.18 o
  -7   5   4       1105.19        920.82        46.09 o
  -6   5   4        741.72        748.50        35.78 o
  -5   5   4        805.20       1031.35        30.14 o
  -4   5   4       1910.92       1984.26        41.53 o
  -3   5   4        145.26        168.15        16.53 o
  -2   5   4        182.28        129.09        12.23 o
  -1   5   4        999.17       1005.93        32.24 o
   0   5   4          1.02         40.20        12.26 o
   1   5   4          4.63         -6.04        11.51 o
   2   5   4         31.68         26.35        12.52 o
   3   5   4          6.42         18.86        14.85 o
   4   5   4       3385.81       2958.06        47.26 o
   5   5   4       1892.50       1955.73        50.26 o
   6   5   4       3432.78       3248.64        60.44 o
   7   5   4        735.47        780.93        42.72 o
   8   5   4        112.71        105.13        29.66 o
   9   5   4        391.05        378.33        42.50 o
  10   5   4       1505.83       1340.02        91.23 o
  11   5   4        534.76        644.88       101.13 o
  12   5   4       1589.50       1583.23       115.81 o
  13   5   4        197.83        179.90        56.79 o
  14   5   4        507.25        580.74        71.93 o
  15   5   4          2.75        -28.84        65.41 o
 -15   6   4         10.30        -17.75        68.33 o
 -14   6   4         35.90         52.17       111.44 o
 -13   6   4         27.52         14.12        42.37 o
 -12   6   4         40.56         68.18        41.41 o
 -11   6   4        388.33        357.51        39.52 o
 -10   6   4         35.44        -19.12        30.98 o
  -9   6   4          6.23          5.49        30.15 o
  -8   6   4        119.74        183.74        32.63 o
  -7   6   4       1278.64       1122.91        47.20 o
  -6   6   4        829.40        892.33        40.37 o
  -5   6   4        306.58        324.79        28.66 o
  -4   6   4       1231.34       1338.58        46.88 o
  -3   6   4       1748.11       1496.21        46.06 o
  -2   6   4       4152.44       3743.61        55.41 o
  -1   6   4        993.23       1049.01        29.16 o
   0   6   4        124.41        102.90        15.50 o
   1   6   4        593.85        732.81        24.73 o
   2   6   4        859.26        642.18        23.05 o
   3   6   4       4359.99       4713.29        67.21 o
   4   6   4        758.60        931.11        33.24 o
   5   6   4         23.34         41.62        21.83 o
   6   6   4       5047.32       4979.86        92.42 o
   7   6   4         18.18        -31.42        28.61 o
   8   6   4         21.70         37.02        36.99 o
   9   6   4        355.86        403.53        42.42 o
  10   6   4        499.53        407.65        44.21 o
  11   6   4        562.61        615.85        61.94 o
  12   6   4        165.59        248.66        58.12 o
  13   6   4        257.16        189.93        56.38 o
  14   6   4        150.74        163.38        70.78 o
  15   6   4         63.54        106.30       139.45 o
 -15   7   4          0.04         62.86       115.44 o
 -14   7   4          3.96          3.12        63.82 o
 -13   7   4        301.86        303.37        92.03 o
 -12   7   4         97.79        138.87        44.75 o
 -11   7   4          0.53          7.89        32.66 o
 -10   7   4        124.15        136.19        35.21 o
  -9   7   4        732.85        670.70        50.56 o
  -8   7   4       1096.65        909.15        47.27 o
  -7   7   4       3102.40       2856.92        83.66 o
  -6   7   4       1657.49       1800.96        57.63 o
  -5   7   4          7.93         -5.18        29.44 o
  -4   7   4         58.94         41.22        25.35 o
  -3   7   4        712.49        811.67        36.74 o
  -2   7   4        932.07       1014.37        34.76 o
  -1   7   4        106.43        124.25        17.43 o
   0   7   4        532.35        438.17        22.75 o
   1   7   4       1975.20       1976.68        51.42 o
   2   7   4         28.07         51.14        20.39 o
   3   7   4         85.12         45.92        26.68 o
   4   7   4       2956.57       2859.28        84.60 o
   5   7   4        945.11        935.25        45.41 o
   6   7   4        131.73         97.03        33.07 o
   7   7   4        136.62        182.80        36.45 o
   8   7   4         80.30        134.42        36.54 o
   9   7   4          7.23         10.42        34.09 o
  10   7   4        389.82        427.28        48.02 o
  11   7   4        105.59         93.34        51.37 o
  12   7   4         55.87         32.14        73.91 o
  13   7   4         65.38         38.17        65.33 o
  14   7   4         35.10        117.67        65.55 o
 -14   8   4        172.31        189.87        83.28 o
 -13   8   4         17.83         23.83        48.98 o
 -12   8   4        130.35        193.87        48.28 o
 -11   8   4         17.45         75.54        38.51 o
 -10   8   4          0.26        -16.86        34.14 o
  -9   8   4         40.56         -1.92        31.90 o
  -8   8   4         98.99         67.99        32.21 o
  -7   8   4        438.99        477.76        51.12 o
  -6   8   4        210.65        219.85        40.61 o
  -5   8   4          1.26         -6.76        34.86 o
  -4   8   4        146.54        142.75        36.04 o
  -3   8   4        341.43        334.05        32.76 o
  -2   8   4       4124.13       3999.81        78.57 o
  -1   8   4       1067.90       1074.81        34.30 o
   0   8   4        221.14        193.85        22.45 o
   1   8   4         11.52        -13.47        22.61 o
   2   8   4        234.69        171.72        28.21 o
   3   8   4        101.39         89.90        31.90 o
   4   8   4        110.69        111.59        31.04 o
   5   8   4        214.65        220.47        35.32 o
   6   8   4        670.56        573.62        49.05 o
   7   8   4        249.54        231.40        36.74 o
   8   8   4          8.99         81.78        36.93 o
   9   8   4        317.03        265.41        45.82 o
  10   8   4        951.51       1096.51        67.13 o
  11   8   4          0.74        -44.66        56.92 o
  12   8   4       1326.73       1506.29       131.93 o
  13   8   4         61.38         45.49        62.58 o
 -13   9   4        268.19        311.55        72.90 o
 -12   9   4         25.88         18.22        70.33 o
 -11   9   4          2.00         64.97        42.77 o
 -10   9   4        660.64        755.07        64.92 o
  -9   9   4        283.10        270.39        41.77 o
  -8   9   4        577.68        528.31        50.09 o
  -7   9   4         77.45         41.53        32.97 o
  -6   9   4          0.38        -34.41        30.83 o
  -5   9   4         93.19         89.59        33.62 o
  -4   9   4       1820.86       1795.42        77.10 o
  -3   9   4        439.06        448.31        38.28 o
  -2   9   4        393.91        428.95        36.60 o
  -1   9   4        425.59        415.45        36.11 o
   0   9   4        627.64        683.81        51.80 o
   1   9   4       4616.46       4497.80        89.62 o
   2   9   4        237.65        186.63        33.67 o
   3   9   4         46.42         59.80        44.81 o
   4   9   4       4197.22       3933.50        86.22 o
   5   9   4         79.67        124.84        36.63 o
   6   9   4        109.33        101.18        34.50 o
   7   9   4        473.36        477.01        44.02 o
   8   9   4        235.45        226.38        54.17 o
   9   9   4         22.96         27.69        41.17 o
  10   9   4        164.86        162.71        48.45 o
  11   9   4         94.37        127.82        71.16 o
  12   9   4         35.57        126.60        62.63 o
  13   9   4          7.27        -57.15       129.16 o
 -12  10   4        473.29        550.72        80.51 o
 -11  10   4        195.41        270.34        48.81 o
 -10  10   4          6.60         36.97        39.87 o
  -9  10   4         13.69        -27.23        37.30 o
  -8  10   4          0.75        -34.04        35.27 o
  -7  10   4        521.52        502.14        45.34 o
  -6  10   4          5.42         29.43        34.55 o
  -5  10   4         81.90         81.79        33.60 o
  -4  10   4         10.14          9.78        32.49 o
  -3  10   4         95.55         83.81        33.62 o
  -2  10   4       2625.09       2568.84        79.50 o
  -1  10   4       1121.18       1147.31        68.67 o
   0  10   4        532.68        511.64        54.94 o
   1  10   4         61.31         65.70        45.88 o
   2  10   4       6238.36       5678.26       107.30 o
   3  10   4        123.58        187.12        35.68 o
   4  10   4        139.62        127.07        38.00 o
   5  10   4        145.85        131.86        35.45 o
   6  10   4        967.73        861.52        62.74 o
   7  10   4         14.45         38.73        37.21 o
   8  10   4          5.34         28.43        40.31 o
   9  10   4        236.13        211.85        60.39 o
  10  10   4        253.31        224.45        52.42 o
  11  10   4         69.93        -68.69        58.05 o
  12  10   4        259.09        173.74       160.02 o
 -11  11   4         38.25        133.28        58.83 o
 -10  11   4        159.54        267.31        49.99 o
  -9  11   4        283.56        330.05        49.43 o
  -8  11   4        158.52        234.90        45.89 o
  -7  11   4         25.66        115.46        41.14 o
  -6  11   4         35.96         59.27        41.12 o
  -5  11   4        136.89        162.80        38.34 o
  -4  11   4         23.01         58.68        35.74 o
  -3  11   4        101.32         85.46        37.98 o
  -2  11   4        588.80        555.97        47.96 o
  -1  11   4        277.12        318.01        50.72 o
   0  11   4         17.94         14.09        48.56 o
   1  11   4        295.81        257.26        47.98 o
   2  11   4          6.23         76.84        45.48 o
   3  11   4        473.73        574.21        53.39 o
   4  11   4       1432.80       1578.20        88.09 o
   5  11   4         69.27         56.23        39.13 o
   6  11   4         32.18         26.56        38.90 o
   7  11   4        348.63        501.24        49.04 o
   8  11   4        134.10        128.33        48.17 o
   9  11   4         13.68          0.10        48.57 o
  10  11   4          1.33         86.60        54.78 o
  11  11   4        111.21        -12.09        77.44 o
 -10  12   4          2.81         66.02        49.88 o
  -9  12   4          1.97         67.93        45.98 o
  -8  12   4         41.36         87.00        46.43 o
  -7  12   4        471.83        556.90        53.90 o
  -6  12   4         80.97         55.98        40.85 o
  -5  12   4        179.65        231.28        51.38 o
  -4  12   4         18.02         80.54        43.12 o
  -3  12   4        141.80        132.80        53.51 o
  -2  12   4        169.16         68.31        47.55 o
  -1  12   4        766.91        885.62        67.84 o
   0  12   4        619.74        653.67        73.12 o
   1  12   4         23.68          5.71        47.29 o
   2  12   4        127.86        181.84        52.64 o
   3  12   4         80.38        201.98        55.01 o
   4  12   4        246.82        213.72        55.64 o
   5  12   4         76.50        -36.73        46.56 o
   6  12   4         54.90          3.77        43.79 o
   7  12   4        119.42         95.90        57.14 o
   8  12   4         64.92         51.22        56.94 o
   9  12   4         37.90         18.67        55.16 o
  10  12   4        129.52        164.31       257.75 o
  -9  13   4        116.41        210.50        72.69 o
  -8  13   4          4.66         63.35        51.18 o
  -7  13   4        185.91        189.10        53.34 o
  -6  13   4          1.27         14.48        46.07 o
  -5  13   4          0.02         13.78        52.87 o
  -4  13   4        135.36        183.38        54.38 o
  -3  13   4        355.40        345.84        60.20 o
  -2  13   4          0.24        104.77        54.05 o
  -1  13   4         93.46         98.82        54.34 o
   0  13   4         69.93         89.96        53.70 o
   1  13   4        398.67        426.26        63.35 o
   2  13   4          1.81         74.11        51.52 o
   3  13   4        140.10        145.41        55.79 o
   4  13   4        110.42        181.24        58.11 o
   5  13   4        235.09        253.12        58.88 o
   6  13   4          2.93         38.52        54.91 o
   7  13   4          4.73        113.30        63.49 o
   8  13   4         46.86       -109.84        93.38 o
  -6  14   4          1.18        -22.78        64.37 o
  -5  14   4         32.60         64.77        65.00 o
  -4  14   4         76.94        155.97        69.44 o
  -3  14   4         83.39         45.34        55.91 o
  -2  14   4        216.59        208.86        59.59 o
  -1  14   4        315.90        287.94        63.01 o
   0  14   4         73.63        167.69        60.31 o
   1  14   4        255.99        344.90        64.63 o
   2  14   4         10.20        105.25        56.04 o
   3  14   4        119.44        149.19        59.70 o
   4  14   4         56.30        268.65        63.20 o
   5  14   4         42.69         66.16        75.56 o
   6  14   4          0.65         11.11       140.02 o
  -3  15   4         18.53        128.02       145.16 o
  -2  15   4          4.44         37.72       118.87 o
  -1  15   4        244.30        360.22        98.51 o
   0  15   4         19.22        -30.73        82.01 o
   1  15   4        154.60         11.13        87.06 o
   2  15   4          3.54        -13.72       123.44 o
 -15   0   5        214.32        165.73       123.44 o
 -13   0   5        581.39        582.86        63.07 o
 -11   0   5       1617.92       1708.75        68.63 o
  -9   0   5        295.25        326.49        52.46 o
  -7   0   5         23.04         88.89        21.60 o
  -5   0   5       2205.16       3580.64        80.90 o
  -3   0   5       2470.18       2324.54        46.86 o
  -1   0   5       2570.67       2176.78        39.94 o
   1   0   5      13455.71      13682.00       216.03 o
   3   0   5       1131.11       1124.02        44.54 o
   5   0   5       4549.76       4565.18        86.01 o
   7   0   5         64.72         13.57        38.27 o
   9   0   5       1138.81       1203.69        73.25 o
  11   0   5       1113.70       1339.77        78.72 o
  13   0   5        256.76        255.23        65.12 o
  15   0   5        128.86        172.59       123.44 o
 -15   1   5          9.81         96.28        76.99 o
 -14   1   5         41.03         71.46        46.56 o
 -13   1   5         83.56         62.27        29.92 o
 -12   1   5         12.00         -3.99        27.76 o
 -11   1   5        116.45         83.58        25.86 o
 -10   1   5         45.66         60.86        23.15 o
  -9   1   5        217.94        275.98        23.30 o
  -8   1   5         29.14         36.44        16.80 o
  -7   1   5       4219.89       4606.81        64.52 o
  -6   1   5         12.93         41.17        14.08 o
  -5   1   5       5115.84       7026.56        86.32 o
  -4   1   5        101.57         75.18        10.27 o
  -3   1   5      51022.29      53220.58       618.71 o
  -2   1   5       5247.21       5373.84        64.09 o
  -1   1   5       3060.11       3778.41       128.38 o
   0   1   5        290.31        308.27        10.57 o
   1   1   5      31134.65      33727.21       368.48 o
   2   1   5       1310.37       1227.82        27.54 o
   3   1   5      11355.09      11936.99       137.07 o
   4   1   5        467.72        491.12        15.94 o
   5   1   5       2847.85       2807.21        42.80 o
   6   1   5        578.59        618.70        23.04 o
   7   1   5       1245.59       1147.71        37.07 o
   8   1   5        187.04        248.82        23.95 o
   9   1   5       3830.80       3767.37        78.82 o
  10   1   5        431.49        483.76        49.54 o
  11   1   5         18.14         27.64        36.92 o
  12   1   5        152.69         86.02        37.67 o
  13   1   5         25.22         61.72        47.59 o
  14   1   5         33.97         -9.37        52.17 o
  15   1   5         61.41         63.63        68.14 o
  16   1   5          5.35        -21.69       102.93 o
 -16   2   5        151.62        297.07        86.75 o
 -15   2   5        204.88        198.18        65.38 o
 -14   2   5        208.09        295.09        84.01 o
 -13   2   5        329.56        337.41        40.17 o
 -12   2   5         23.27         41.48        30.32 o
 -11   2   5       1781.75       1730.21        52.64 o
 -10   2   5         46.80         -1.13        22.58 o
  -9   2   5       1522.93       1551.23        40.48 o
  -8   2   5        455.71        460.60        23.50 o
  -7   2   5        452.08        471.96        23.44 o
  -6   2   5          7.79        -14.09        12.45 o
  -5   2   5        483.53        494.35        17.70 o
  -4   2   5       3106.50       3091.87        43.23 o
  -3   2   5      15484.25      14942.65       168.51 o
  -2   2   5        561.75        523.18        16.00 o
  -1   2   5       7851.44       8198.76        95.46 o
   0   2   5       1327.71       1157.61        35.40 o
   1   2   5       6363.36       6412.79        77.28 o
   2   2   5         46.32         57.99        12.40 o
   3   2   5       6397.07       6228.99        77.34 o
   4   2   5        332.07        381.07        16.99 o
   5   2   5         18.63         10.06        13.18 o
   6   2   5        306.16        336.81        19.78 o
   7   2   5        893.77        945.43        32.58 o
   8   2   5        201.22        220.41        24.67 o
   9   2   5         13.49         59.85        29.77 o
  10   2   5        818.95        786.20        45.60 o
  11   2   5       3634.55       3883.88        95.06 o
  12   2   5        254.60        245.83        49.04 o
  13   2   5          5.27        -72.08        44.65 o
  14   2   5          5.30         32.40        51.72 o
  15   2   5         55.18         63.36        60.30 o
  16   2   5          0.00        -34.82        68.65 o
 -16   3   5         12.97        188.81        88.48 o
 -15   3   5        231.38         90.09       104.04 o
 -14   3   5         35.29        109.54        57.32 o
 -13   3   5          7.12        -33.28        36.97 o
 -12   3   5          5.45         47.42        31.17 o
 -11   3   5        377.78        353.54        36.20 o
 -10   3   5         60.88         84.79        30.86 o
  -9   3   5        641.82        692.16        33.26 o
  -8   3   5        513.12        595.45        26.06 o
  -7   3   5        449.56        439.94        21.15 o
  -6   3   5        221.02        216.76        17.50 o
  -4   3   5        583.02        534.71        16.93 o
  -3   3   5        681.92        679.28        17.79 o
  -2   3   5          0.00         17.96         9.73 o
  -1   3   5        143.15        210.75        13.08 o
   0   3   5         67.97         60.14        11.68 o
   1   3   5       5118.70       5107.81        64.93 o
   2   3   5       2624.26       2367.67        37.18 o
   3   3   5       2785.85       2829.47        43.09 o
   4   3   5        614.11        555.81        22.36 o
   5   3   5       3507.47       3140.80        67.60 o
   6   3   5       1956.69       1830.26        37.43 o
   7   3   5       4044.85       4199.80        64.45 o
   8   3   5        593.26        601.86        31.29 o
   9   3   5        630.83        648.98        45.09 o
  10   3   5        488.41        441.02        42.87 o
  11   3   5        178.79        205.45        47.55 o
  12   3   5         92.73        109.04        47.64 o
  13   3   5       1012.20       1023.81        76.28 o
  14   3   5         97.81         62.56        54.14 o
  15   3   5        115.73        104.96        62.66 o
 -16   4   5         25.72         88.07        92.01 o
 -15   4   5         48.69        -18.90        69.63 o
 -14   4   5         10.94         67.34        46.89 o
 -13   4   5        240.06        150.62        41.46 o
 -12   4   5        374.85        406.52        40.17 o
 -11   4   5        799.46        667.15        43.62 o
 -10   4   5          5.84          7.51        30.23 o
  -9   4   5        148.18        187.75        36.55 o
  -8   4   5       1687.22       1565.01        44.30 o
  -7   4   5          2.73         44.29        26.48 o
  -6   4   5         51.69         84.67        13.28 o
  -5   4   5         42.62         17.11         9.46 o
  -4   4   5         49.70         67.08        14.20 o
  -3   4   5       2525.22       2690.73        40.02 o
  -2   4   5       1382.16       1331.22        26.12 o
  -1   4   5       4542.13       4745.42        62.00 o
   0   4   5         20.86         40.41        11.71 o
   1   4   5        320.74        359.41        16.05 o
   2   4   5       1004.90        962.63        30.86 o
   3   4   5          2.26          2.99        11.95 o
   4   4   5         99.96         91.46        15.30 o
   5   4   5       2790.71       2837.55        49.63 o
   6   4   5       2828.89       2764.70        53.87 o
   7   4   5       2635.15       2681.30        55.10 o
   8   4   5        614.21        662.23        46.60 o
   9   4   5        141.01         83.41        34.07 o
  10   4   5         42.04          4.63        40.21 o
  11   4   5       4420.68       4209.39       162.50 o
  12   4   5        934.06        894.82        79.52 o
  13   4   5        453.42        609.40        67.49 o
  14   4   5         39.45         37.10        55.71 o
  15   4   5         59.29         26.68        60.40 o
 -16   5   5          3.81         96.27       132.59 o
 -15   5   5        625.57        602.66        93.29 o
 -14   5   5         45.07        120.36        49.30 o
 -13   5   5       1156.04       1285.54        75.70 o
 -12   5   5       1004.81       1037.10        51.31 o
 -11   5   5         29.73         48.00        31.04 o
 -10   5   5        185.22        202.92        33.18 o
  -9   5   5        923.92        909.70        44.35 o
  -8   5   5       3708.94       3384.45        89.70 o
  -7   5   5         39.74         46.57        24.92 o
  -6   5   5          0.72         -4.67        18.16 o
  -4   5   5        150.07        196.50        17.37 o
  -3   5   5         40.70         76.30        13.42 o
  -2   5   5        114.51        155.53        13.70 o
  -1   5   5       5293.41       5516.24        72.41 o
   0   5   5          0.16          8.99        12.31 o
   1   5   5        300.66        329.38        19.39 o
   2   5   5         92.92         60.80        14.11 o
   3   5   5       3155.93       2929.56        47.37 o
   4   5   5         36.75         35.79        14.02 o
   5   5   5       3474.46       3450.52        60.96 o
   6   5   5        175.82        128.46        22.73 o
   7   5   5         15.59         14.98        23.73 o
   8   5   5         28.91         84.04        32.67 o
   9   5   5        202.84        217.99        38.37 o
  10   5   5        195.24        148.35        43.68 o
  11   5   5        605.42        669.50        61.61 o
  12   5   5          7.64        -47.62        46.72 o
  13   5   5        458.84        433.43        61.48 o
  14   5   5          2.15        -30.65        57.90 o
  15   5   5         13.53       -123.77        61.89 o
 -15   6   5         25.47         74.64        65.38 o
 -14   6   5          6.68         81.90        49.93 o
 -13   6   5        260.82        261.28        60.90 o
 -12   6   5          0.00        -23.37        35.55 o
 -11   6   5        452.36        385.49        39.35 o
 -10   6   5         38.34         32.81        29.81 o
  -9   6   5         83.96         71.42        35.36 o
  -8   6   5        366.41        343.11        35.24 o
  -7   6   5         11.09         41.06        31.35 o
  -6   6   5        670.54        703.44        37.96 o
  -5   6   5         33.86         80.41        24.38 o
  -4   6   5        523.06        549.03        24.91 o
  -3   6   5       2829.51       2762.75        50.92 o
  -2   6   5        826.52        902.54        25.86 o
  -1   6   5        117.38        176.87        23.35 o
   0   6   5         28.75         -3.06        20.36 o
   1   6   5          4.46         -1.90        14.44 o
   2   6   5       2731.35       2776.41        47.07 o
   3   6   5         44.11        112.87        15.97 o
   4   6   5       3950.49       3875.24        66.66 o
   5   6   5        230.05        245.77        47.27 o
   6   6   5        227.01        211.68        39.31 o
   7   6   5          4.90         31.58        30.37 o
   8   6   5          3.01        -42.89        44.64 o
   9   6   5        445.22        418.04        41.85 o
  10   6   5         20.14        -32.22        38.61 o
  11   6   5        920.32       1013.74        89.42 o
  12   6   5          3.88         96.94        49.80 o
  13   6   5        213.91        183.83        58.99 o
  14   6   5          0.10        -45.20        60.73 o
 -15   7   5         30.92         33.15       130.30 o
 -14   7   5          7.81        115.20        60.25 o
 -13   7   5        399.79        473.13        59.44 o
 -12   7   5        522.16        428.99        43.98 o
 -11   7   5         60.00         71.07        38.96 o
 -10   7   5         15.19         -7.75        30.77 o
  -9   7   5        508.83        412.71        38.34 o
  -8   7   5       1598.38       1407.41        70.20 o
  -7   7   5          0.82        -12.51        30.04 o
  -6   7   5          3.17        -40.23        27.51 o
  -5   7   5        947.01       1074.65        46.07 o
  -4   7   5        237.71        314.51        30.55 o
  -3   7   5       1587.05       1744.74        49.80 o
  -2   7   5        190.21        239.45        21.71 o
  -1   7   5        530.27        437.00        22.78 o
   0   7   5        212.58        230.35        19.97 o
   1   7   5       1232.49       1414.86        35.82 o
   2   7   5         25.29         42.77        20.92 o
   3   7   5         45.74         23.36        22.56 o
   4   7   5       1070.84       1065.04        55.85 o
   5   7   5       2366.39       2273.69        64.99 o
   6   7   5       1310.36       1313.94        53.37 o
   7   7   5        169.43        131.23        35.41 o
   8   7   5          8.18         32.36        32.76 o
   9   7   5        188.71        218.54        41.21 o
  10   7   5        696.08        616.71        59.89 o
  11   7   5        339.20        306.09        64.32 o
  12   7   5        317.22        388.65        61.89 o
  13   7   5         90.65         39.78        70.78 o
  14   7   5         36.08       -105.07        57.88 o
 -14   8   5         37.17        165.18        59.39 o
 -13   8   5          3.60        -17.49        59.89 o
 -12   8   5          0.08         61.23        55.79 o
 -11   8   5        925.42        916.40        54.74 o
 -10   8   5          8.56        -41.62        33.86 o
  -9   8   5        215.15        148.42        39.44 o
  -8   8   5          5.82        -29.79        33.96 o
  -7   8   5          3.74        -47.89        30.85 o
  -6   8   5       1143.61       1255.87        52.57 o
  -5   8   5       2389.95       2225.43        70.88 o
  -4   8   5        181.59        187.99        33.25 o
  -3   8   5       2741.26       2610.55        94.15 o
  -2   8   5       1392.25       1354.97        47.97 o
  -1   8   5        643.85        699.54        36.26 o
   0   8   5       5531.35       5626.92        82.09 o
   1   8   5        282.86        315.72        38.85 o
   2   8   5       1807.81       1823.92        49.26 o
   3   8   5       4917.45       4885.75        93.71 o
   4   8   5        308.43        233.83        35.60 o
   5   8   5         17.76        -12.52        36.45 o
   6   8   5        393.91        352.80        40.17 o
   7   8   5         11.49        -15.04        31.82 o
   8   8   5        210.51        154.70        40.20 o
   9   8   5         14.29          7.12        37.84 o
  10   8   5        227.87        114.22        48.73 o
  11   8   5        473.72        509.87        70.47 o
  12   8   5        244.39        204.10        59.98 o
  13   8   5         40.35         -0.24        58.72 o
 -13   9   5        188.08        325.43        64.17 o
 -12   9   5        695.35        711.17        69.27 o
 -11   9   5         19.43         52.03        42.77 o
 -10   9   5        125.09        140.27        40.80 o
  -9   9   5          8.80         47.51        36.11 o
  -8   9   5        699.69        584.19        45.18 o
  -7   9   5        897.78        700.88        46.65 o
  -6   9   5        383.70        303.52        38.33 o
  -5   9   5         73.10         92.34        34.92 o
  -4   9   5         51.36         48.93        42.46 o
  -3   9   5          4.18        -30.03        31.52 o
  -2   9   5         26.53         -4.71        30.48 o
  -1   9   5       2220.22       2023.60        67.64 o
   0   9   5       1253.44       1279.82        50.70 o
   1   9   5       1927.46       1916.04        53.51 o
   2   9   5       1829.53       1717.16        58.69 o
   3   9   5         33.21         37.56        33.55 o
   4   9   5        138.19        103.39        35.65 o
   5   9   5        816.84        726.46        46.81 o
   6   9   5       1330.41       1318.82        56.87 o
   7   9   5         48.10          7.80        36.78 o
   8   9   5         75.07         83.74        53.41 o
   9   9   5        763.71        879.60        67.04 o
  10   9   5        183.22        150.62        54.62 o
  11   9   5        146.85        119.06        57.79 o
  12   9   5        113.73         57.42        61.74 o
  13   9   5        136.58        -44.58       136.02 o
 -12  10   5         15.31        170.76        71.27 o
 -11  10   5       1266.14       1285.92        72.57 o
 -10  10   5         17.75         46.67        41.92 o
  -9  10   5         11.13         22.99        42.71 o
  -8  10   5          9.55        -53.45        44.35 o
  -7  10   5        121.39        103.20        37.05 o
  -6  10   5        127.41        193.02        37.78 o
  -5  10   5       1873.94       1726.13        71.42 o
  -4  10   5          0.04        -40.50        30.00 o
  -3  10   5         14.11         35.20        36.72 o
  -2  10   5       2024.94       1978.98        71.38 o
  -1  10   5        103.80         57.91        37.74 o
   0  10   5       1619.86       1627.92       106.58 o
   1  10   5         64.28        112.33        46.03 o
   2  10   5          0.09         28.83        32.12 o
   3  10   5        766.96        667.92        44.39 o
   4  10   5        244.40        155.52        38.00 o
   5  10   5        239.89        221.66        39.58 o
   6  10   5        134.17        149.35        37.84 o
   7  10   5         47.02         32.92        40.01 o
   8  10   5          0.12         -3.88        45.76 o
   9  10   5        380.42        419.91        58.22 o
  10  10   5          1.12        -74.37        67.81 o
  11  10   5         94.70         89.08        62.76 o
  12  10   5        251.59        283.46       168.02 o
 -11  11   5         70.48        107.95        51.74 o
 -10  11   5         14.13         41.50        50.61 o
  -9  11   5         53.45         33.18        41.01 o
  -8  11   5        328.19        399.96        47.42 o
  -7  11   5          0.29        -58.09        40.25 o
  -6  11   5        262.97        323.08        42.32 o
  -5  11   5       1041.78       1117.57        79.40 o
  -4  11   5         23.81        -38.62        35.39 o
  -3  11   5        181.00        173.14        41.20 o
  -2  11   5        636.37        635.93        50.77 o
  -1  11   5        276.20        402.82        54.40 o
   0  11   5         19.29         61.83        43.51 o
   1  11   5        160.94        153.16        47.84 o
   2  11   5        476.20        429.63        54.16 o
   3  11   5         23.00        -13.47        42.09 o
   4  11   5          2.15          5.25        36.00 o
   5  11   5       1248.85       1223.33        60.57 o
   6  11   5        256.06        321.09        56.23 o
   7  11   5        116.11        152.54        48.54 o
   8  11   5         65.71         60.48        46.22 o
   9  11   5        532.96        537.86        62.13 o
  10  11   5        147.73         89.75        60.45 o
  11  11   5         15.43        -80.38       157.16 o
 -10  12   5          0.41        -15.04        55.91 o
  -9  12   5          4.31        108.93        47.59 o
  -8  12   5         12.38         18.59        46.69 o
  -7  12   5         52.24         81.24        59.96 o
  -6  12   5        447.28        484.43        49.30 o
  -5  12   5          6.62         17.86        47.85 o
  -4  12   5          3.84         -2.79        40.38 o
  -3  12   5        552.44        658.14        63.16 o
  -2  12   5        242.03        202.48        55.98 o
  -1  12   5        540.64        610.78        94.82 o
   0  12   5        121.53        108.62        73.08 o
   1  12   5        415.43        494.19        70.94 o
   2  12   5         80.62         96.72        62.86 o
   3  12   5        810.62        840.33        96.08 o
   4  12   5         78.61        119.64        52.47 o
   5  12   5        343.51        233.64        50.93 o
   6  12   5        102.57        111.16        42.86 o
   7  12   5         67.73         65.18        49.96 o
   8  12   5          1.13        -32.97        45.69 o
   9  12   5         50.74         46.31        52.85 o
  -9  13   5        180.03        257.81       134.87 o
  -8  13   5        213.36        309.60        55.48 o
  -7  13   5         38.69         84.83        50.84 o
  -6  13   5         17.99         11.61        47.61 o
  -5  13   5       1013.71       1072.86        79.16 o
  -4  13   5         53.25         63.07        54.24 o
  -3  13   5        384.00        511.86        61.70 o
  -2  13   5          2.78         17.96        50.67 o
  -1  13   5         15.64         28.74        49.11 o
   0  13   5        345.04        472.95        62.40 o
   1  13   5         19.17         12.51        52.94 o
   2  13   5          1.17         60.40        53.17 o
   3  13   5         10.29         -2.36        54.21 o
   4  13   5         42.06         27.51        70.94 o
   5  13   5        662.25        573.82        68.51 o
   6  13   5        321.59        353.81        78.06 o
   7  13   5         12.81         74.23        62.74 o
   8  13   5          4.52         36.32        91.54 o
  -6  14   5        404.96        346.10        84.08 o
  -5  14   5        179.89        198.11        63.59 o
  -4  14   5         52.55        200.50        75.23 o
  -3  14   5         98.30        166.16        59.38 o
  -2  14   5        337.13        414.37        67.36 o
  -1  14   5         11.40         47.80        75.78 o
   0  14   5         10.38         51.11        58.99 o
   1  14   5         63.86        223.20        62.63 o
   2  14   5         35.18         56.99        55.37 o
   3  14   5        340.52        342.95        71.93 o
   4  14   5         54.06        143.54        62.64 o
   5  14   5        124.35        214.85        66.81 o
   6  14   5        229.55        314.32       148.59 o
  -3  15   5          5.21        138.30       125.73 o
  -2  15   5         14.00       -106.30       128.02 o
  -1  15   5         21.75        134.29       100.41 o
   0  15   5        141.27        158.18       108.01 o
   1  15   5        195.40        496.96       115.44 o
   2  15   5          0.62        -62.86       134.87 o
 -14   0   6          1.85       -112.22        66.04 o
 -12   0   6        372.42        304.77        42.16 o
 -10   0   6        887.33        805.37        46.80 o
  -8   0   6      10272.01      10202.43       178.91 o
  -6   0   6       7977.08       9138.30       156.72 o
  -4   0   6      10015.66      10998.14       179.38 o
  -2   0   6      31660.33      32877.74       507.30 o
   0   0   6      52178.20      53252.38       817.10 o
   2   0   6       4068.78       4186.24        75.24 o
   4   0   6         34.89         82.43        10.56 o
   6   0   6         22.16         -1.73        15.30 o
   8   0   6        132.52        106.29        39.10 o
  10   0   6        611.17        739.36        63.66 o
  12   0   6         91.97         61.16        50.31 o
  14   0   6        214.46        158.14       147.45 o
  16   0   6        289.13        374.90       153.16 o
 -15   1   6         15.27        262.89        91.44 o
 -14   1   6         47.60         11.64        45.22 o
 -13   1   6        186.64        189.73        33.47 o
 -12   1   6         84.75         67.15        30.28 o
 -11   1   6         30.65         37.78        25.61 o
 -10   1   6        272.56        285.35        30.67 o
  -9   1   6         13.91         -9.97        21.62 o
  -8   1   6         63.35         70.12        19.62 o
  -7   1   6        673.96        669.20        24.28 o
  -6   1   6       4089.83       6002.05       121.91 o
  -5   1   6       2663.36       2657.69        43.09 o
  -4   1   6         95.95         95.76        10.62 o
  -3   1   6        771.99        761.90        21.30 o
  -2   1   6      21443.07      22233.68       245.18 o
  -1   1   6        119.93         73.59        12.11 o
   0   1   6      18192.67      18815.01       208.48 o
   1   1   6       3365.50       3180.09        42.99 o
   2   1   6       2846.77       2400.94        35.28 o
   3   1   6       1663.46       1506.01        25.91 o
   4   1   6      11950.31      12018.52       139.86 o
   5   1   6          3.03          4.61        10.05 o
   6   1   6          1.63          2.00        11.42 o
   7   1   6         24.43         72.80        16.76 o
   8   1   6        381.54        361.47        39.32 o
   9   1   6          7.98          5.87        28.80 o
  10   1   6         99.81        167.02        37.02 o
  11   1   6        176.27        151.12        35.19 o
  12   1   6        974.57       1037.34        59.48 o
  13   1   6         31.12          9.13        42.00 o
  14   1   6          1.64         25.02        54.94 o
  15   1   6         36.41        -38.57       122.38 o
  16   1   6         16.17       -130.30       128.02 o
 -16   2   6         64.95        221.74       112.01 o
 -15   2   6         47.03        254.89       109.73 o
 -14   2   6        411.18        418.17        57.17 o
 -13   2   6         30.51         54.79        34.41 o
 -12   2   6        680.87        711.49        42.69 o
 -11   2   6         80.78         59.35        26.57 o
 -10   2   6        309.44        349.25        27.11 o
  -9   2   6          2.51        -19.49        19.72 o
  -8   2   6       1034.64       1017.25        31.14 o
  -7   2   6         73.42         83.79        15.48 o
  -6   2   6       1410.58       1884.57        36.90 o
  -5   2   6        370.96        466.28        17.43 o
  -4   2   6        225.92        236.07        12.92 o
  -3   2   6      16899.65      16791.22       188.75 o
  -2   2   6          6.87         53.42        10.39 o
  -1   2   6        519.40        596.13        19.27 o
   0   2   6         56.21         28.39        12.15 o
   1   2   6       1922.34       1904.13        30.73 o
   2   2   6       1303.12       1299.03        25.47 o
   3   2   6       1604.86       1611.70        29.53 o
   4   2   6         25.44         51.48        12.02 o
   5   2   6       1720.99       1710.01        33.38 o
   6   2   6        835.65        868.76        27.91 o
   7   2   6          0.15        -12.54        15.47 o
   8   2   6         61.30         77.21        23.34 o
   9   2   6        109.52        136.07        31.57 o
  10   2   6        538.68        571.51        42.46 o
  11   2   6        225.46        155.79        38.33 o
  12   2   6        119.32         95.67        61.69 o
  13   2   6        386.50        491.84        74.40 o
  14   2   6        122.49         85.02        56.55 o
  15   2   6         19.65        -28.86        61.24 o
 -16   3   6         54.79         74.27        88.01 o
 -15   3   6          0.48        160.10       102.30 o
 -14   3   6        234.47        234.97        55.37 o
 -13   3   6          4.62        -26.84        36.40 o
 -12   3   6       1684.24       1783.81        61.59 o
 -11   3   6        523.62        572.81        39.81 o
 -10   3   6        594.13        648.63        35.94 o
  -9   3   6       3049.48       2865.25        87.67 o
  -8   3   6       3900.88       3691.42        84.94 o
  -7   3   6        106.12         76.99        16.36 o
  -6   3   6        362.81        382.86        19.06 o
  -5   3   6       1132.40       1011.80        29.19 o
  -4   3   6       7670.81       7992.55        96.73 o
  -3   3   6        379.27        382.77        16.31 o
  -2   3   6        304.76        403.55        34.65 o
  -1   3   6        253.75        250.28        14.04 o
   0   3   6       8966.28       9147.09       107.88 o
   1   3   6        658.18        534.78        17.73 o
   2   3   6       3056.09       2920.52        43.32 o
   3   3   6        769.09        764.49        22.47 o
   4   3   6       2002.41       1865.75        35.15 o
   5   3   6        275.44        282.49        19.87 o
   6   3   6        265.63        317.06        20.47 o
   7   3   6          2.26         49.41        18.81 o
   8   3   6       1843.04       1717.78        47.86 o
   9   3   6         10.68         -2.43        35.22 o
  10   3   6        191.57        255.61        38.53 o
  11   3   6        305.39        273.74        47.44 o
  12   3   6        152.56         70.49        53.23 o
  13   3   6          1.53        -26.98        52.04 o
  14   3   6        445.74        403.37        62.94 o
  15   3   6         98.13         93.82        63.35 o
 -16   4   6         20.54         73.92        75.45 o
 -15   4   6         25.19        117.67        77.16 o
 -14   4   6        654.87        609.43        63.09 o
 -13   4   6        315.61        356.89        47.09 o
 -12   4   6          4.96        -32.91        30.84 o
 -11   4   6          9.52         13.32        28.28 o
 -10   4   6       1153.29       1173.66        49.00 o
  -9   4   6          1.57         63.28        29.11 o
  -8   4   6          0.08         44.02        21.98 o
  -7   4   6        750.43        748.07        30.57 o
  -6   4   6        445.77        432.58        18.75 o
  -5   4   6         68.08         69.33        17.06 o
  -4   4   6        226.51        178.44        12.46 o
  -3   4   6       1137.49       1150.46        24.50 o
  -2   4   6       2273.54       2594.03        39.88 o
  -1   4   6       1375.53       1444.10        28.24 o
   0   4   6       4401.37       4574.00        61.28 o
   1   4   6        659.76        729.45        22.02 o
   2   4   6       1837.41       1796.05        33.39 o
   3   4   6       1072.67       1115.04        28.29 o
   4   4   6          1.25         12.88        14.70 o
   5   4   6        177.52        236.64        19.29 o
   6   4   6        158.50        126.63        19.82 o
   7   4   6        414.73        431.91        28.07 o
   8   4   6       1442.72       1477.73        49.43 o
   9   4   6        142.64        206.31        44.62 o
  10   4   6         25.05         65.03        41.36 o
  11   4   6          0.44        -54.35        40.05 o
  12   4   6        583.93        533.95        61.76 o
  13   4   6         28.05         20.70        53.71 o
  14   4   6         30.90        -27.92        53.04 o
  15   4   6         21.17         19.30        66.80 o
 -16   5   6        207.39        302.85        82.93 o
 -15   5   6         34.70         67.66        91.38 o
 -14   5   6        517.80        637.07        74.11 o
 -13   5   6          0.06         17.05        38.67 o
 -12   5   6        664.57        687.40        46.50 o
 -11   5   6        235.22        223.00        35.37 o
 -10   5   6         27.38         39.05        34.36 o
  -9   5   6        638.80        684.82        42.48 o
  -8   5   6         58.62         69.91        28.41 o
  -7   5   6         75.67         44.36        29.27 o
  -6   5   6          5.64         41.26        18.82 o
  -5   5   6         31.91         43.40        16.52 o
  -4   5   6       1401.84       1417.69        35.40 o
  -3   5   6        427.37        464.19        28.00 o
  -2   5   6       4750.62       5194.07        69.28 o
  -1   5   6         26.80         55.65        14.51 o
   0   5   6         47.82         16.67        13.78 o
   1   5   6        826.03        879.45        25.72 o
   2   5   6        698.36        731.00        24.28 o
   3   5   6        413.10        562.49        30.46 o
   4   5   6       1173.35       1139.24        32.18 o
   5   5   6        976.89        974.26        30.92 o
   6   5   6         26.72         26.91        21.73 o
   7   5   6       1066.59       1107.51        48.39 o
   8   5   6        961.58        950.12        50.55 o
   9   5   6        315.44        243.70        45.46 o
  10   5   6        217.98        138.73        44.38 o
  11   5   6        256.11        290.88        54.11 o
  12   5   6        689.08        623.80        64.93 o
  13   5   6         25.30        -31.71        49.63 o
  14   5   6         85.21        110.81        60.57 o
  15   5   6         12.40        -59.08        74.07 o
 -15   6   6        133.89        230.05        71.23 o
 -14   6   6        591.18        576.57        85.94 o
 -13   6   6         36.09         59.39        66.01 o
 -12   6   6          1.05         31.56        39.33 o
 -11   6   6        124.59        162.11        35.22 o
 -10   6   6       1005.22        939.33        47.65 o
  -9   6   6       1264.59       1228.62        51.97 o
  -8   6   6         22.09        -28.45        31.53 o
  -7   6   6        472.82        434.99        35.77 o
  -6   6   6        425.38        356.74        31.35 o
  -5   6   6        234.62        275.43        28.40 o
  -4   6   6        665.97        753.66        35.36 o
  -3   6   6        133.51        146.99        19.49 o
  -2   6   6        824.88        918.69        26.81 o
  -1   6   6       1512.22       1422.32        33.09 o
   0   6   6       1656.16       1655.95        35.33 o
   1   6   6        220.52        202.95        23.06 o
   2   6   6       2938.99       2966.78        49.62 o
   3   6   6       2047.28       2059.59        55.79 o
   4   6   6        999.12        909.32        35.30 o
   5   6   6        178.70        222.43        30.70 o
   6   6   6         40.35         11.70        30.67 o
   7   6   6       1769.51       1573.50        63.82 o
   8   6   6        962.56        935.24        52.82 o
   9   6   6        479.09        443.68        42.77 o
  10   6   6        350.68        454.31        53.81 o
  11   6   6        202.85        187.15        51.50 o
  12   6   6       1428.71       1343.02        82.93 o
  13   6   6         20.40         39.82        51.81 o
  14   6   6         11.85       -123.35        61.67 o
 -15   7   6         10.91          6.86       141.73 o
 -14   7   6        303.06        350.31        63.56 o
 -13   7   6        100.26        128.15        56.75 o
 -12   7   6        954.61        949.86        67.84 o
 -11   7   6         14.63         -5.17        36.45 o
 -10   7   6         34.96         26.04        36.30 o
  -9   7   6        154.99        104.84        33.22 o
  -8   7   6        163.17        150.36        35.49 o
  -7   7   6        941.87        941.77        46.03 o
  -6   7   6       1009.35        881.98        43.14 o
  -5   7   6         40.08         89.67        27.74 o
  -4   7   6       2897.60       2792.56        64.62 o
  -3   7   6        269.28        229.29        24.50 o
  -2   7   6        755.66        701.46        26.71 o
  -1   7   6        534.89        541.54        25.25 o
   0   7   6         35.52         34.03        17.34 o
   1   7   6        211.52        194.38        20.74 o
   2   7   6       2320.90       2313.16        51.45 o
   3   7   6        324.50        310.66        32.16 o
   4   7   6          0.42        -42.64        23.90 o
   5   7   6       1631.65       1649.76        62.34 o
   6   7   6          7.79         31.20        32.35 o
   7   7   6       3418.90       3324.81        87.12 o
   8   7   6        763.76        748.55        75.45 o
   9   7   6          0.08          3.47        35.38 o
  10   7   6         38.44         11.95        48.83 o
  11   7   6          3.93         25.79        48.05 o
  12   7   6         18.90         70.74        54.23 o
  13   7   6         40.62        -36.46        56.70 o
  14   7   6         15.40       -234.31       140.59 o
 -14   8   6        126.43        180.73        59.54 o
 -13   8   6          2.79         31.17        47.25 o
 -12   8   6         43.68         82.34        43.53 o
 -11   8   6         18.57         39.75        54.55 o
 -10   8   6         29.09         57.47        36.01 o
  -9   8   6         22.32        -44.07        31.14 o
  -8   8   6        108.37         48.42        31.17 o
  -7   8   6        160.08        202.29        35.92 o
  -6   8   6          4.78          6.78        31.55 o
  -5   8   6         57.22          8.72        33.40 o
  -4   8   6        651.41        701.73        41.11 o
  -3   8   6        254.04        276.23        33.07 o
  -2   8   6        384.83        446.49        34.50 o
  -1   8   6       2419.35       2332.64        55.11 o
   0   8   6       1247.42       1313.29        38.16 o
   1   8   6         42.40         40.42        27.64 o
   2   8   6         28.91          2.03        24.82 o
   3   8   6        847.35        866.59        54.78 o
   4   8   6        195.83        186.29        34.38 o
   5   8   6        751.32        757.91        47.04 o
   6   8   6         75.63         83.35        34.03 o
   7   8   6          0.30        -17.28        35.89 o
   8   8   6         98.66        120.95        39.47 o
   9   8   6         14.74        -10.39        41.38 o
  10   8   6          0.98        -35.94        44.49 o
  11   8   6          0.07         23.94        50.46 o
  12   8   6         50.88        -56.54        52.84 o
  13   8   6         41.91        -46.27       112.18 o
 -13   9   6        240.58        318.07        60.89 o
 -12   9   6        533.31        570.59        57.48 o
 -11   9   6         52.19         14.54        42.80 o
 -10   9   6         63.01         49.18        41.50 o
  -9   9   6        430.00        342.48        49.84 o
  -8   9   6          9.17         -9.20        33.23 o
  -7   9   6        271.14        293.29        38.09 o
  -6   9   6       1334.18       1233.92        69.52 o
  -5   9   6          2.32        -12.80        32.45 o
  -4   9   6       3000.13       2893.55        73.31 o
  -3   9   6        283.43        360.41        37.49 o
  -2   9   6       1828.18       1723.98        57.90 o
  -1   9   6        476.35        437.10        37.66 o
   0   9   6        269.78        237.36        35.69 o
   1   9   6         27.48         10.04        26.08 o
   2   9   6        113.84        137.03        34.38 o
   3   9   6        404.24        450.04        40.99 o
   4   9   6       1168.34       1268.23        67.63 o
   5   9   6         48.86         64.32        36.51 o
   6   9   6          1.09        -22.62        33.50 o
   7   9   6        685.07        687.67        52.95 o
   8   9   6         13.63          0.13        46.42 o
   9   9   6          9.66         -0.27        41.86 o
  10   9   6        329.97        420.65        59.46 o
  11   9   6        482.68        525.66        70.12 o
  12   9   6         27.42         77.41        73.58 o
 -12  10   6         61.33        174.56        75.65 o
 -11  10   6         69.93         92.52        47.59 o
 -10  10   6        240.68        271.28        51.00 o
  -9  10   6         82.70         30.04        40.31 o
  -8  10   6          0.42        -15.78        37.73 o
  -7  10   6          0.72         20.42        34.75 o
  -6  10   6        297.68        219.20        39.54 o
  -5  10   6        186.23        228.30        36.63 o
  -4  10   6        130.12        140.72        39.27 o
  -3  10   6        280.48        372.14        38.07 o
  -2  10   6        156.44        149.21        39.21 o
  -1  10   6       2989.16       2771.90        95.08 o
   0  10   6         17.32        -37.14        43.54 o
   1  10   6        163.87        194.36        49.00 o
   2  10   6       1258.62       1100.94        51.96 o
   3  10   6          0.63         -9.63        33.14 o
   4  10   6         70.17         77.40        34.41 o
   5  10   6        425.28        437.91        43.22 o
   6  10   6        550.15        519.62        47.62 o
   7  10   6          0.99         41.43        40.66 o
   8  10   6        221.39        265.75        47.41 o
   9  10   6          0.15        -49.66        53.10 o
  10  10   6         51.26         34.10        60.22 o
  11  10   6          0.07          5.55        61.67 o
 -11  11   6         10.42         59.80        49.61 o
 -10  11   6         29.55         96.13        63.54 o
  -9  11   6        444.38        535.77        54.67 o
  -8  11   6          0.97        -44.99        39.40 o
  -7  11   6        677.57        780.65        54.90 o
  -6  11   6         28.84         43.48        38.89 o
  -5  11   6        350.94        345.36        43.09 o
  -4  11   6       1306.29       1421.89        66.61 o
  -3  11   6          2.41         -9.74        35.89 o
  -2  11   6        113.03         75.16        50.38 o
  -1  11   6        588.22        584.63        57.13 o
   0  11   6       1117.62       1131.27        69.27 o
   1  11   6        706.79        686.82        60.97 o
   2  11   6        625.91        661.25        95.03 o
   3  11   6        143.48         51.28        42.06 o
   4  11   6         31.65         12.55        37.16 o
   5  11   6        503.98        540.00        47.01 o
   6  11   6        104.63         93.15        44.64 o
   7  11   6        567.28        592.26        64.14 o
   8  11   6        224.59        346.98        54.73 o
   9  11   6         20.80        -22.22        47.60 o
  10  11   6        604.92        611.61       108.89 o
 -10  12   6        111.75        195.30        58.58 o
  -9  12   6        143.48        185.95        60.09 o
  -8  12   6        132.70        130.50        43.78 o
  -7  12   6        102.55        173.32        44.82 o
  -6  12   6        884.38        989.52        58.95 o
  -5  12   6        118.17        144.26        44.69 o
  -4  12   6        620.18        648.63        57.94 o
  -3  12   6         36.00         36.78        47.01 o
  -2  12   6          4.76        112.32        52.12 o
  -1  12   6        429.68        406.08        58.06 o
   0  12   6          0.22         64.02        47.03 o
   1  12   6         25.28        -20.25        49.00 o
   2  12   6        126.78         63.80        51.13 o
   3  12   6        136.86        131.63        51.71 o
   4  12   6         17.97         71.71        51.40 o
   5  12   6        116.37        104.66        54.70 o
   6  12   6        426.52        496.92        57.78 o
   7  12   6        256.71        244.12        52.40 o
   8  12   6        423.03        492.96        69.46 o
   9  12   6        117.91         56.71        55.23 o
  -8  13   6        174.97        259.06        57.87 o
  -7  13   6        272.72        281.63        55.43 o
  -6  13   6         28.59         36.47        65.62 o
  -5  13   6        146.43        338.36        63.80 o
  -4  13   6        736.30        780.40        70.00 o
  -3  13   6        112.48        144.56        53.73 o
  -2  13   6        316.52        506.74        62.25 o
  -1  13   6          7.67         10.28        50.16 o
   0  13   6          1.90         39.25        50.48 o
   1  13   6          2.82         36.59        52.87 o
   2  13   6        145.19        173.81        56.73 o
   3  13   6        120.08        128.74        55.33 o
   4  13   6        184.61        288.45        59.80 o
   5  13   6        271.21        285.02        80.63 o
   6  13   6         48.32         35.53        68.18 o
   7  13   6        323.98        369.61        74.96 o
   8  13   6        231.47        307.47       172.59 o
  -6  14   6        648.80        782.34       112.20 o
  -5  14   6         22.77        149.17        67.73 o
  -4  14   6         31.35         80.20        62.86 o
  -3  14   6        207.08        209.99        61.76 o
  -2  14   6        212.21        167.35        58.77 o
  -1  14   6        887.65       1051.81        83.81 o
   0  14   6         10.21        200.31        60.34 o
   1  14   6          2.15         71.10        62.20 o
   2  14   6        471.20        511.91        68.57 o
   3  14   6        386.42        515.16        69.34 o
   4  14   6         57.84        147.87        66.30 o
   5  14   6        237.38        290.68        71.52 o
  -2  15   6        145.36         26.29       121.16 o
  -1  15   6         47.04        122.19        96.58 o
   0  15   6         17.75        210.05        90.90 o
   1  15   6         11.65        134.65        87.69 o
 -13   0   7        315.33        379.34        45.83 o
 -11   0   7          8.48         23.76        34.36 o
  -9   0   7          1.05         -3.76        27.88 o
  -7   0   7       1359.44       1770.20        93.54 o
  -5   0   7        511.93        534.62        28.45 o
  -3   0   7       7643.08       7756.18       128.48 o
  -1   0   7       8805.14       7629.26       125.22 o
   1   0   7       8571.39       9939.89       204.24 o
   3   0   7      50429.26      52147.60       936.34 o
   5   0   7       2022.91       2161.19        55.49 o
   7   0   7          1.26        -44.18        29.70 o
   9   0   7         66.07         24.33        41.64 o
  11   0   7        761.58        967.10        86.78 o
  13   0   7        105.44        -14.43        57.76 o
  15   0   7        503.27        277.75       133.73 o
 -15   1   7        225.87         19.43       110.87 o
 -14   1   7          0.00         35.32        40.47 o
 -13   1   7         61.24         37.08        32.54 o
 -12   1   7          0.02        -42.64        28.81 o
 -11   1   7        376.86        396.72        31.85 o
 -10   1   7         85.91         40.82        27.43 o
  -9   1   7        842.32        820.34        33.42 o
  -8   1   7         47.77         10.66        16.89 o
  -7   1   7       2321.69       2003.54        40.07 o
  -6   1   7         88.76         52.68        13.58 o
  -5   1   7       3431.78       3200.78        45.98 o
  -4   1   7       2052.38       2112.75        32.75 o
  -3   1   7       6083.64       6842.82        81.47 o
  -2   1   7        599.45        529.75        16.25 o
  -1   1   7        369.79        412.76        14.01 o
   0   1   7      11941.51      12502.50       141.86 o
   1   1   7        213.86        343.80        14.48 o
   2   1   7       4923.44       4738.32        60.55 o
   3   1   7       4803.26       5287.17        73.17 o
   4   1   7         74.30         85.41        12.54 o
   5   1   7         91.08         72.45        13.01 o
   6   1   7         52.72         64.04        14.36 o
   7   1   7          6.18          7.24        17.92 o
   8   1   7        245.70        205.72        31.13 o
   9   1   7        934.59        955.67        45.85 o
  10   1   7         64.43         93.25        34.40 o
  11   1   7        106.70         73.13        34.42 o
  12   1   7         84.44        375.43        46.69 o
  13   1   7         19.32         52.29        46.17 o
  14   1   7          4.71          5.74        54.43 o
  15   1   7        229.37        229.50        70.97 o
 -16   2   7        129.04        491.49       125.73 o
 -15   2   7         40.02         20.43       200.60 o
 -14   2   7         35.92         -6.63        50.81 o
 -13   2   7        225.86        216.77        44.67 o
 -12   2   7        257.31        234.43        36.37 o
 -11   2   7          0.54         -0.70        25.94 o
 -10   2   7        259.49        262.60        26.64 o
  -9   2   7        537.22        628.87        43.43 o
  -8   2   7        153.59        201.86        26.95 o
  -6   2   7        245.91        364.59        18.25 o
  -5   2   7        516.50        475.21        17.91 o
  -4   2   7       2947.79       2858.59        41.30 o
  -3   2   7       3889.07       3935.62        51.65 o
  -2   2   7         82.37        111.69        12.88 o
  -1   2   7          5.22         26.08         9.96 o
   0   2   7       2533.73       2514.49        36.82 o
   1   2   7      22943.49      22873.59       254.68 o
   2   2   7        221.76        223.92        13.58 o
   3   2   7        431.97        462.78        17.20 o
   4   2   7        189.36        183.63        14.28 o
   5   2   7        113.50        117.99        14.67 o
   6   2   7         25.40         39.65        17.06 o
   7   2   7       1411.14       1417.94        41.57 o
   8   2   7        367.45        428.49        35.26 o
   9   2   7       1446.29       1388.42        84.34 o
  10   2   7         43.63         60.17        32.48 o
  11   2   7       3047.30       2887.84        84.51 o
  12   2   7          0.68        177.71        51.04 o
  13   2   7          9.90        -64.39        49.10 o
  14   2   7          0.00        -51.37        76.05 o
  15   2   7        108.23         14.68        62.31 o
 -16   3   7          0.01        111.66       117.16 o
 -15   3   7        118.55         72.39        70.56 o
 -14   3   7        181.20        179.75        50.38 o
 -13   3   7         38.83         32.85        43.94 o
 -12   3   7         84.37         80.35        40.05 o
 -11   3   7        206.40        257.18        33.20 o
 -10   3   7         91.99         59.43        26.64 o
  -9   3   7         67.63         70.07        26.83 o
  -8   3   7        207.99        212.99        21.32 o
  -7   3   7       2960.74       2896.79        47.92 o
  -6   3   7          5.12         26.28        13.25 o
  -5   3   7        433.48        544.34        19.76 o
  -4   3   7       1758.61       1967.60        32.78 o
  -3   3   7        267.07        316.60        14.46 o
  -2   3   7        398.38        390.76        15.82 o
  -1   3   7        214.42        247.46        14.18 o
   0   3   7        751.31        865.20        23.87 o
   1   3   7       1347.83       1404.36        27.83 o
   2   3   7        785.35        937.86        28.78 o
   3   3   7       2570.77       2531.88        40.90 o
   4   3   7        124.80        131.01        15.94 o
   5   3   7       2048.49       2183.26        40.23 o
   6   3   7        171.29        150.49        18.89 o
   7   3   7       1917.66       1811.57        46.60 o
   8   3   7         79.39        131.46        30.67 o
   9   3   7       2037.48       2098.02        69.58 o
  10   3   7        289.38        328.59        45.78 o
  11   3   7         33.72         25.97        46.36 o
  12   3   7        406.96        458.28        58.62 o
  13   3   7         28.98        -29.35        49.71 o
  14   3   7          0.12         38.81        57.67 o
  15   3   7        260.03        196.52        66.03 o
 -16   4   7        192.12        343.89       202.88 o
 -15   4   7        106.04         20.50        54.93 o
 -14   4   7          6.39        -38.44        44.14 o
 -13   4   7       1882.47       1984.35        85.03 o
 -12   4   7        331.46        346.33        46.25 o
 -11   4   7        229.09        225.14        35.99 o
 -10   4   7        963.23        910.14        50.45 o
  -9   4   7       1098.19       1092.97        49.86 o
  -8   4   7        104.78         55.96        23.55 o
  -7   4   7        480.21        453.40        26.03 o
  -6   4   7        803.88        833.45        27.45 o
  -5   4   7       4339.54       4317.90        61.70 o
  -4   4   7       1599.47       1571.86        30.36 o
  -3   4   7        564.76        734.66        23.41 o
  -2   4   7        980.35       1022.62        25.14 o
  -1   4   7        416.96        404.02        17.63 o
   0   4   7       1549.89       1704.13        31.95 o
   1   4   7       5814.59       6201.24        79.42 o
   2   4   7        226.36        187.75        16.03 o
   3   4   7        393.96        408.01        25.92 o
   4   4   7         31.71         15.18        15.35 o
   5   4   7        211.98        184.35        19.87 o
   6   4   7       1698.15       1670.24        40.09 o
   7   4   7          7.48         41.48        25.39 o
   8   4   7        926.12        900.54        55.72 o
   9   4   7       7071.07       6801.63       132.17 o
  10   4   7         15.44         30.36        43.88 o
  11   4   7        766.90        808.06       122.40 o
  12   4   7        136.65        157.70        51.09 o
  13   4   7         50.23         68.12        54.01 o
  14   4   7          0.31         -3.25        55.76 o
  15   4   7          0.27        -22.49        64.70 o
 -16   5   7         10.79        268.46        88.42 o
 -15   5   7        165.80        105.45        76.30 o
 -14   5   7          5.76         23.91        45.80 o
 -13   5   7         24.39         20.01        44.25 o
 -12   5   7        405.10        457.53        46.24 o
 -11   5   7       1447.32       1392.00        61.20 o
 -10   5   7        334.76        311.22        40.82 o
  -9   5   7       2576.80       2351.77        64.74 o
  -8   5   7        299.58        269.36        31.02 o
  -7   5   7       5654.41       5276.31       143.22 o
  -6   5   7        218.73        296.72        23.45 o
  -5   5   7        533.81        569.76        25.76 o
  -4   5   7       1216.46       1304.10        28.41 o
  -3   5   7        485.39        607.56        23.76 o
  -2   5   7       3426.55       3098.38        47.47 o
  -1   5   7       1420.23       1605.98        32.69 o
   0   5   7        228.47        189.94        17.09 o
   1   5   7         98.92         36.29        14.26 o
   2   5   7        364.08        405.63        20.31 o
   3   5   7        303.96        348.92        20.48 o
   4   5   7        173.50        143.81        18.55 o
   5   5   7       1790.25       1747.02        39.54 o
   6   5   7        508.69        440.52        29.82 o
   7   5   7       6219.16       6015.40       106.26 o
   8   5   7        819.00        803.39        48.58 o
   9   5   7       1238.88       1326.45        70.57 o
  10   5   7        174.97        143.91        47.71 o
  11   5   7          6.68        -10.87        53.62 o
  12   5   7        209.63        207.54        55.12 o
  13   5   7         27.51        -13.62        54.28 o
  14   5   7         11.21         -1.74        60.43 o
  15   5   7        216.48        105.16       155.45 o
 -15   6   7          2.08        141.79        99.42 o
 -14   6   7        148.74        127.21        54.25 o
 -13   6   7       1465.38       1346.49        68.87 o
 -12   6   7        279.33        290.16        44.61 o
 -11   6   7          1.60        -32.17        32.35 o
 -10   6   7        166.23        168.91        33.97 o
  -9   6   7          1.23         18.06        30.03 o
  -8   6   7         40.62         18.30        29.30 o
  -7   6   7        791.08        918.09        43.44 o
  -6   6   7         58.62         52.68        26.53 o
  -5   6   7       2910.71       2961.95        82.59 o
  -4   6   7         48.96         63.36        19.07 o
  -3   6   7         57.88         35.96        13.68 o
  -2   6   7        341.89        323.42        19.37 o
  -1   6   7          0.68         -1.02        15.16 o
   0   6   7       2155.08       2081.55        40.36 o
   1   6   7       1040.65       1120.00        30.78 o
   2   6   7         15.54         42.39        16.22 o
   3   6   7        278.58        319.55        21.19 o
   4   6   7       1404.76       1446.01        45.72 o
   5   6   7         92.03        102.25        25.98 o
   6   6   7         62.65        100.02        40.38 o
   7   6   7        339.11        388.86        40.46 o
   8   6   7       1430.68       1452.87        61.78 o
   9   6   7       2069.74       1937.42        84.65 o
  10   6   7        158.38        144.54        46.57 o
  11   6   7        143.87        135.98        49.68 o
  12   6   7         75.17         84.72        59.06 o
  13   6   7         84.88         34.43        62.07 o
  14   6   7         95.51          8.24       101.24 o
 -15   7   7         45.88         18.29       134.87 o
 -14   7   7        238.31        261.24        60.47 o
 -13   7   7        168.98        161.59        48.80 o
 -12   7   7        405.79        434.31        63.66 o
 -11   7   7         39.48         65.50        40.83 o
 -10   7   7          0.02         24.89        31.59 o
  -9   7   7         17.54         54.46        30.76 o
  -8   7   7       1633.58       1464.55        55.41 o
  -7   7   7       2016.99       2053.13        62.99 o
  -6   7   7          0.61         42.71        37.74 o
  -5   7   7        102.08        137.74        29.63 o
  -4   7   7        583.72        635.02        54.88 o
  -3   7   7       1407.18       1338.13        41.16 o
  -2   7   7        701.77        609.99        26.37 o
  -1   7   7       1418.85       1516.72        42.50 o
   0   7   7        121.35        103.50        19.26 o
   1   7   7          3.16         23.02        18.64 o
   2   7   7        377.29        382.43        28.77 o
   3   7   7        430.03        406.89        30.61 o
   4   7   7         24.32          5.51        25.59 o
   5   7   7        176.78         97.76        32.78 o
   6   7   7        566.11        635.77        43.78 o
   7   7   7        853.87        744.52        50.54 o
   8   7   7        135.96        106.59        37.24 o
   9   7   7       1893.69       1976.66       114.33 o
  10   7   7          5.16          0.13        43.51 o
  11   7   7        233.02        176.63        54.51 o
  12   7   7         16.71        -29.78        51.97 o
  13   7   7          1.79        -19.33        56.52 o
 -14   8   7        398.45        318.34        66.35 o
 -13   8   7        230.36        277.52        59.58 o
 -12   8   7          6.36         -0.01        50.29 o
 -11   8   7        305.75        267.17        46.75 o
 -10   8   7        661.27        632.09        82.30 o
  -9   8   7         35.72         28.57        34.38 o
  -8   8   7        457.62        405.07        39.17 o
  -7   8   7        280.51        323.25        37.75 o
  -6   8   7        240.15        248.59        36.06 o
  -5   8   7       1825.23       1639.69        57.71 o
  -4   8   7         73.15         13.80        29.50 o
  -3   8   7        582.55        631.67        38.72 o
  -2   8   7        226.18        162.25        30.17 o
  -1   8   7       1262.91       1217.39        42.29 o
   0   8   7        423.31        479.41        34.11 o
   1   8   7       1353.47       1292.14        53.96 o
   2   8   7        195.47        245.50        29.55 o
   3   8   7        954.42        830.36        44.29 o
   4   8   7        553.40        539.27        44.05 o
   5   8   7        473.86        480.84        42.46 o
   6   8   7          5.78         57.13        33.08 o
   7   8   7        534.65        580.45        47.49 o
   8   8   7         70.28        167.54        48.99 o
   9   8   7        183.98        160.12        47.87 o
  10   8   7          0.01        -84.18        54.11 o
  11   8   7        834.56        823.96        73.34 o
  12   8   7        137.27         26.32        73.41 o
  13   8   7         42.05       -135.39        92.80 o
 -13   9   7         74.99        188.37        60.71 o
 -12   9   7         73.82         14.78        46.25 o
 -11   9   7          1.67         24.23        43.75 o
 -10   9   7          9.22         -1.78        39.95 o
  -9   9   7        148.57        168.70        38.80 o
  -8   9   7        476.19        506.75        43.49 o
  -7   9   7          0.45         34.57        31.13 o
  -6   9   7        168.93        210.99        35.51 o
  -5   9   7        287.93        245.82        36.60 o
  -4   9   7        145.21        161.25        35.19 o
  -3   9   7       1316.29       1247.93        51.89 o
  -2   9   7        750.18        715.82        41.79 o
  -1   9   7        356.97        431.16        38.05 o
   0   9   7         32.00         -8.35        32.19 o
   1   9   7       1009.43        921.70        41.28 o
   2   9   7        866.09        929.58        48.42 o
   3   9   7        270.97        224.09        37.54 o
   4   9   7        224.58        196.03        36.80 o
   5   9   7          6.90         -4.42        31.49 o
   6   9   7        788.48        677.76        52.26 o
   7   9   7         62.08         25.85        40.27 o
   8   9   7         47.76         86.04        42.85 o
   9   9   7        227.14        150.23        72.59 o
  10   9   7        273.49        350.11        64.51 o
  11   9   7        180.31        190.37        59.99 o
  12   9   7        189.36        110.09        63.02 o
 -12  10   7          3.60        147.53        57.26 o
 -11  10   7         16.83        -68.38        47.76 o
 -10  10   7        192.15        240.68        47.32 o
  -9  10   7         57.21         27.00        41.53 o
  -8  10   7          0.05        -21.52        43.39 o
  -7  10   7         46.33         90.88        36.65 o
  -6  10   7          0.15        -19.59        33.65 o
  -5  10   7        251.42        243.59        38.32 o
  -4  10   7          0.09         26.58        31.93 o
  -3  10   7         77.96         59.52        32.15 o
  -2  10   7        801.54        883.31        52.23 o
  -1  10   7        660.27        591.16        46.97 o
   0  10   7        370.43        344.22        51.97 o
   1  10   7        384.00        355.97        49.46 o
   2  10   7         55.20         76.67        41.24 o
   3  10   7       2220.82       1994.09        66.40 o
   4  10   7        290.60        392.85        57.68 o
   5  10   7        232.63        262.45        39.15 o
   6  10   7          9.74        -28.11        38.36 o
   7  10   7        152.43        165.60        46.44 o
   8  10   7         45.02         41.77        44.08 o
   9  10   7        802.32        870.93        75.12 o
  10  10   7        100.61         36.01        55.64 o
  11  10   7         22.26        -17.23        56.76 o
 -11  11   7         63.89        100.02        82.70 o
 -10  11   7          0.07         13.55        93.26 o
  -9  11   7        240.86        212.97        59.74 o
  -8  11   7        341.08        417.04        63.47 o
  -7  11   7        151.33        203.46        42.21 o
  -6  11   7         52.30        145.61        40.64 o
  -5  11   7         45.35         56.30        36.85 o
  -4  11   7         63.73         32.62        44.74 o
  -3  11   7        543.54        547.82        60.77 o
  -2  11   7        486.71        431.33        48.35 o
  -1  11   7         78.42        110.15        47.17 o
   0  11   7        533.28        528.50        56.81 o
   1  11   7        361.11        382.97        52.80 o
   2  11   7         20.18        148.10        49.48 o
   3  11   7        118.12        123.01        44.31 o
   4  11   7        138.55         97.33        38.66 o
   5  11   7         20.14         56.04        36.70 o
   6  11   7        438.22        511.68        54.21 o
   7  11   7        778.86        907.82       121.64 o
   8  11   7          1.65          3.27        48.71 o
   9  11   7         90.27         77.24        59.79 o
  10  11   7        173.22        193.84        68.03 o
 -10  12   7        313.69        317.53        58.55 o
  -9  12   7         15.95        106.61        58.67 o
  -8  12   7         24.72         47.20        65.83 o
  -7  12   7        346.16        418.41        49.87 o
  -6  12   7        264.15        304.55        51.94 o
  -5  12   7        551.46        586.17        55.69 o
  -4  12   7          0.48         31.74        41.79 o
  -3  12   7         64.21        106.89        49.76 o
  -2  12   7       1019.87       1040.51        73.73 o
  -1  12   7        251.05        382.22        81.66 o
   0  12   7        516.88        505.34        60.17 o
   1  12   7        283.09        432.45        74.73 o
   2  12   7        244.28        188.67        52.25 o
   3  12   7          0.12        -11.96        46.92 o
   4  12   7        455.55        524.88        64.68 o
   5  12   7         25.06         16.91        45.66 o
   6  12   7         19.25          3.26        43.82 o
   7  12   7        610.82        618.18        60.86 o
   8  12   7        141.57        119.04        56.01 o
   9  12   7        572.08        467.63        91.61 o
  -8  13   7        184.61        251.34        98.97 o
  -7  13   7        824.14        897.36        90.65 o
  -6  13   7        179.16        121.95        50.46 o
  -5  13   7          7.93         54.31        47.83 o
  -4  13   7        350.73        438.81        62.71 o
  -3  13   7         32.44          4.69        55.93 o
  -2  13   7        617.22        744.29        69.16 o
  -1  13   7        129.33        271.75        56.61 o
   0  13   7          8.63         38.77        52.68 o
   1  13   7         81.81         36.93        66.49 o
   2  13   7          1.15         18.05        56.92 o
   3  13   7        363.31        365.21        62.46 o
   4  13   7         10.96         57.18        53.36 o
   5  13   7         17.49        186.87        68.77 o
   6  13   7        123.22        272.66        72.80 o
   7  13   7        419.62        418.47        79.42 o
  -6  14   7         14.99        126.81        72.98 o
  -5  14   7        382.50        482.87        72.93 o
  -4  14   7        205.70        295.35        66.38 o
  -3  14   7         89.85        156.81        60.97 o
  -2  14   7        313.54        362.25        63.14 o
  -1  14   7        193.96        208.03        59.06 o
   0  14   7         54.66        182.96        71.93 o
   1  14   7        186.23        206.36        62.82 o
   2  14   7         15.19        158.64        60.09 o
   3  14   7        193.75        227.89        62.11 o
   4  14   7         41.22         26.29        61.79 o
   5  14   7        139.28        205.42        92.09 o
  -2  15   7        122.65         48.01       120.01 o
  -1  15   7        350.81        709.80       160.02 o
   0  15   7         39.17          2.39        98.87 o
   1  15   7        144.21        150.88       130.30 o
 -14   0   8        297.01        368.34        67.82 o
 -12   0   8        605.77        669.91        49.81 o
 -10   0   8         56.58         49.87        31.56 o
  -8   0   8       1835.97       2007.79        78.03 o
  -6   0   8        765.21        924.44        36.64 o
  -4   0   8        195.27        157.42        17.49 o
  -2   0   8        187.18        116.99        18.57 o
   0   0   8      15784.15      15846.26       251.68 o
   2   0   8        568.12        567.18        21.92 o
   4   0   8       3386.16       3672.51        91.08 o
   6   0   8       1203.26       1089.49        56.63 o
   8   0   8         26.63         33.37        40.19 o
  10   0   8       1662.24       1572.21        89.31 o
  12   0   8         95.26         72.23        67.14 o
  14   0   8         17.60        -35.51        74.96 o
 -15   1   8        329.11        225.24       156.02 o
 -14   1   8        209.97        317.55        46.33 o
 -13   1   8        480.30        515.82        44.74 o
 -12   1   8       1669.63       1639.40        56.77 o
 -11   1   8          0.31        -16.31        25.42 o
 -10   1   8        236.54        204.55        28.24 o
  -9   1   8         40.92         18.93        21.46 o
  -8   1   8        423.42        586.05        35.42 o
  -7   1   8        429.80        487.80        21.72 o
  -6   1   8        797.08        731.65        28.89 o
  -5   1   8        156.49        105.16        14.15 o
  -4   1   8       2458.29       2944.74        48.37 o
  -3   1   8         20.62         13.64        10.66 o
  -2   1   8       6593.31       6547.36        84.81 o
  -1   1   8       3832.87       3855.22        49.82 o
   0   1   8       5613.14       6367.73        77.11 o
   1   1   8       4880.12       5178.13        65.04 o
   2   1   8      10290.77      10999.95       128.02 o
   3   1   8       2611.74       2590.60        44.07 o
   4   1   8       1316.95       1334.86        30.51 o
   5   1   8        266.87        286.35        17.65 o
   6   1   8       1904.87       2093.72        43.14 o
   7   1   8        163.15        193.43        27.51 o
   8   1   8        137.63        167.12        31.87 o
   9   1   8        280.14        270.05        46.69 o
  10   1   8         46.85         21.50        32.55 o
  11   1   8         35.16        204.25        37.43 o
  12   1   8        758.44        698.65        61.65 o
  13   1   8        103.99         77.04        45.28 o
  14   1   8        723.12        760.06        72.72 o
  15   1   8         20.39          0.90       137.99 o
 -15   2   8         27.93        -24.88        53.44 o
 -14   2   8        102.18        104.94        44.92 o
 -13   2   8         31.03         30.55        34.04 o
 -12   2   8        635.41        633.24        45.63 o
 -11   2   8        562.14        565.04        35.44 o
 -10   2   8        405.28        457.42        31.90 o
  -9   2   8         23.58         21.06        20.61 o
  -8   2   8       3583.07       3521.81        57.22 o
  -7   2   8         23.24         29.80        15.29 o
  -6   2   8        240.41        254.23        18.37 o
  -5   2   8        281.86        356.54        16.61 o
  -4   2   8        332.21        360.91        15.68 o
  -3   2   8         82.86         96.10        10.86 o
  -2   2   8       2129.96       1945.50        30.74 o
  -1   2   8       3170.06       3076.55        42.88 o
   0   2   8        514.70        512.31        22.87 o
   1   2   8       1387.14       1275.10        25.35 o
   2   2   8          7.16        -14.61         9.94 o
   3   2   8        532.98        524.91        18.48 o
   4   2   8       2351.01       2353.23        39.21 o
   5   2   8         98.88         75.09        14.98 o
   6   2   8          2.90         -6.39        18.37 o
   7   2   8          2.88         -1.00        25.07 o
   8   2   8        586.25        506.76        37.95 o
   9   2   8         88.96        113.31        33.65 o
  10   2   8        278.19        239.29        36.90 o
  11   2   8         14.59         11.27        36.41 o
  12   2   8         30.40         12.81        39.95 o
  13   2   8         75.46        139.34        57.78 o
  14   2   8        395.24        303.49        91.41 o
  15   2   8          0.21        -51.95        83.97 o
 -16   3   8        981.85       1034.41       140.59 o
 -15   3   8         57.69         57.84        56.99 o
 -14   3   8        209.47        275.91        47.57 o
 -13   3   8        351.07        354.32        44.35 o
 -12   3   8         25.13         12.85        33.14 o
 -11   3   8         67.40         45.30        31.94 o
 -10   3   8       1418.22       1493.56        54.11 o
  -9   3   8          0.02         -2.61        23.34 o
  -8   3   8       1016.48        974.39        32.24 o
  -7   3   8        753.56        879.08        29.38 o
  -6   3   8        947.97        813.46        25.03 o
  -5   3   8       1794.55       1990.24        35.29 o
  -4   3   8       1599.97       1576.13        29.59 o
  -3   3   8         18.11         24.98        11.12 o
  -2   3   8       1017.63        962.59        23.02 o
  -1   3   8       1959.29       1942.39        32.82 o
   0   3   8       1702.82       1688.76        36.29 o
   1   3   8       1347.29       1333.89        27.58 o
   2   3   8       2766.99       2836.14        43.72 o
   3   3   8       1980.01       1821.31        43.95 o
   4   3   8       5857.51       6218.75        81.78 o
   5   3   8        801.80        809.75        26.35 o
   6   3   8         45.55         35.42        20.22 o
   7   3   8        817.97        856.08        44.26 o
   8   3   8       1284.68       1120.05        48.25 o
   9   3   8         18.16         68.03        35.67 o
  10   3   8        385.13        319.97        41.98 o
  11   3   8        158.06        230.04        71.44 o
  12   3   8        323.98        416.15        63.02 o
  13   3   8          3.33          5.93        53.35 o
  14   3   8          0.01         18.92        59.88 o
  15   3   8         15.96          2.54        68.08 o
 -16   4   8        132.40         72.01        97.15 o
 -15   4   8         32.14        -15.28        56.87 o
 -14   4   8        101.61        126.16        46.80 o
 -13   4   8          0.65         -9.30        35.88 o
 -12   4   8        297.66        340.38        41.92 o
 -11   4   8         12.89         12.75        33.00 o
 -10   4   8        736.84        761.35        70.46 o
  -9   4   8        335.11        275.06        32.62 o
  -8   4   8       1264.00       1125.96        40.84 o
  -7   4   8        180.79        172.56        22.91 o
  -6   4   8        145.80        150.40        16.09 o
  -5   4   8          3.33          3.53        12.70 o
  -4   4   8       1603.50       1645.60        32.10 o
  -3   4   8         59.51         56.00        13.09 o
  -2   4   8         12.43          4.11        11.69 o
  -1   4   8          0.49         -0.74        12.22 o
   0   4   8       1507.32       1420.30        29.16 o
   1   4   8         11.95         44.54        15.33 o
   2   4   8        309.96        310.92        18.43 o
   3   4   8         20.84          3.05        15.01 o
   4   4   8        784.03        927.17        28.40 o
   5   4   8         43.07         15.51        17.99 o
   6   4   8         59.05         49.66        22.00 o
   7   4   8        529.46        550.45        51.97 o
   8   4   8        838.34        771.29        74.04 o
   9   4   8        193.09        269.00        39.21 o
  10   4   8         36.71         -7.84        41.03 o
  11   4   8          2.19         26.98        45.25 o
  12   4   8        422.44        423.82        59.58 o
  13   4   8          4.83        -37.26        57.58 o
  14   4   8         78.72         97.05        63.28 o
  15   4   8          9.17          6.61        84.00 o
 -16   5   8        970.86        861.58       137.16 o
 -15   5   8          0.70        -38.39        60.54 o
 -14   5   8         15.03         36.15        55.13 o
 -13   5   8         23.37         47.66        37.50 o
 -12   5   8        289.41        309.40        42.40 o
 -11   5   8        231.40        240.73        38.40 o
 -10   5   8        779.57        814.03        57.13 o
  -9   5   8         91.97         90.18        30.44 o
  -8   5   8         11.51          5.57        26.14 o
  -7   5   8        176.29         90.49        26.85 o
  -6   5   8       1683.98       1734.84        43.32 o
  -5   5   8       3205.45       3135.38        55.87 o
  -4   5   8        142.30        141.66        18.69 o
  -3   5   8       2292.97       2074.91        37.90 o
  -2   5   8      11110.14      10965.89       132.12 o
  -1   5   8          8.27         44.25        14.93 o
   0   5   8         70.43         77.68        14.74 o
   1   5   8         56.67         94.49        16.48 o
   2   5   8       1215.17       1112.49        31.46 o
   3   5   8        493.10        635.56        25.42 o
   4   5   8       4742.83       4710.70        69.64 o
   5   5   8        232.79        238.10        28.28 o
   6   5   8         13.09         23.44        26.28 o
   7   5   8        556.09        586.06        38.48 o
   8   5   8       5335.04       4980.06       123.39 o
   9   5   8         40.66         -2.66        39.94 o
  10   5   8       1161.45       1216.98        72.01 o
  11   5   8         44.71         57.92        63.13 o
  12   5   8         10.92        -18.81        49.78 o
  13   5   8          4.57        -37.21        54.71 o
  14   5   8         97.09         56.59        67.55 o
 -15   6   8        258.97        322.00        71.34 o
 -14   6   8        549.88        563.83        65.61 o
 -13   6   8        364.54        360.30        48.80 o
 -12   6   8        181.97        108.34        38.84 o
 -11   6   8        123.88        132.38        37.54 o
 -10   6   8        275.33        287.63        39.39 o
  -9   6   8       2073.21       1861.25        60.75 o
  -8   6   8       1951.23       1990.64        66.86 o
  -7   6   8          0.75        -33.02        26.89 o
  -6   6   8        495.18        448.92        42.43 o
  -5   6   8        327.43        312.14        28.76 o
  -4   6   8       2391.65       2520.13        51.38 o
  -3   6   8        442.57        504.95        21.59 o
  -2   6   8        628.72        693.42        26.12 o
  -1   6   8       3845.79       3705.69        57.67 o
   0   6   8       2778.48       2415.67        44.71 o
   1   6   8        338.54        360.58        22.40 o
   2   6   8        400.67        404.75        22.67 o
   3   6   8         73.14         67.22        18.30 o
   4   6   8       1045.45       1024.91        38.08 o
   5   6   8        105.51        137.37        27.34 o
   6   6   8        213.40        259.02        34.24 o
   7   6   8        766.16        846.84        51.17 o
   8   6   8          4.33         -6.30        41.34 o
   9   6   8        202.25        192.63        45.70 o
  10   6   8        637.61        543.37        57.19 o
  11   6   8          1.35        -34.39        46.35 o
  12   6   8         31.40         85.03        55.22 o
  13   6   8          5.39         -6.33        56.32 o
  14   6   8         89.45        108.42        69.08 o
 -15   7   8        146.96        189.74       138.30 o
 -14   7   8         98.26         66.53        53.43 o
 -13   7   8         41.99         53.02        44.31 o
 -12   7   8        291.03        235.29        48.14 o
 -11   7   8          1.09        -24.24        41.74 o
 -10   7   8        171.38        225.18        40.14 o
  -9   7   8         55.37         48.23        31.61 o
  -8   7   8        153.09        157.85        32.81 o
  -7   7   8        466.60        411.92        36.89 o
  -6   7   8       3046.76       2895.25        69.36 o
  -5   7   8        121.46        135.87        30.10 o
  -4   7   8       2160.12       2312.41        58.88 o
  -3   7   8        833.90        668.56        32.67 o
  -2   7   8        214.43        218.59        25.22 o
  -1   7   8        465.82        447.55        28.73 o
   0   7   8         35.42         45.66        18.87 o
   1   7   8         42.33         26.39        21.29 o
   2   7   8        629.66        733.15        34.27 o
   3   7   8        777.41        818.42        48.40 o
   4   7   8         27.79          3.40        25.26 o
   5   7   8         73.99         34.96        31.44 o
   6   7   8          0.05        -16.04        36.19 o
   7   7   8        473.19        389.30        42.28 o
   8   7   8        374.00        274.44        44.36 o
   9   7   8        148.67        140.50        46.28 o
  10   7   8        204.36        201.78        51.61 o
  11   7   8        482.82        500.98        90.51 o
  12   7   8         42.08        -32.41        51.62 o
  13   7   8        234.19        240.27        66.35 o
 -14   8   8        657.26        628.97        79.94 o
 -13   8   8        141.60        256.60        61.21 o
 -12   8   8        123.88        165.19        45.04 o
 -11   8   8        234.50        319.52        45.89 o
 -10   8   8         11.73         11.39        36.91 o
  -9   8   8        297.86        263.92        41.85 o
  -8   8   8        460.36        524.44        44.36 o
  -7   8   8        191.79        168.00        35.93 o
  -6   8   8          0.08         17.42        30.52 o
  -5   8   8         79.32         27.08        30.53 o
  -4   8   8       1434.25       1392.49        52.24 o
  -3   8   8          9.43         26.84        28.78 o
  -2   8   8        474.37        536.75        36.63 o
  -1   8   8        158.90        161.51        27.09 o
   0   8   8       1406.01       1407.06        41.14 o
   1   8   8        186.18        148.28        28.57 o
   2   8   8         30.09         35.83        27.02 o
   3   8   8       2068.37       1977.69        61.60 o
   4   8   8       2820.34       2593.30        70.96 o
   5   8   8       2484.52       2419.48        70.50 o
   6   8   8         28.84         25.24        36.51 o
   7   8   8        104.79        103.43        55.38 o
   8   8   8        123.35        192.00        42.43 o
   9   8   8        124.30        121.50        64.84 o
  10   8   8         66.74         83.69        59.25 o
  11   8   8         28.22         66.83        54.42 o
  12   8   8        305.80        252.74        69.42 o
  13   8   8        220.66        237.74       170.31 o
 -13   9   8         43.64         38.92        68.30 o
 -12   9   8       1125.02       1253.89        75.21 o
 -11   9   8          0.79         22.04        48.04 o
 -10   9   8         71.56        107.64        44.03 o
  -9   9   8        268.10        252.23        46.20 o
  -8   9   8        218.54        131.99        42.77 o
  -7   9   8        640.13        758.67        46.06 o
  -6   9   8       1500.28       1556.66        63.45 o
  -5   9   8         54.26         32.23        31.72 o
  -4   9   8        103.28        106.65        33.33 o
  -3   9   8        949.46       1065.66        61.51 o
  -2   9   8        338.91        305.04        36.33 o
  -1   9   8        475.87        488.83        43.36 o
   0   9   8        302.31        222.28        37.87 o
   1   9   8        254.46        259.46        32.23 o
   2   9   8       4129.41       3770.81        84.81 o
   3   9   8        322.35        397.92        39.93 o
   4   9   8        149.71        169.14        35.77 o
   5   9   8        146.40        133.77        36.27 o
   6   9   8         34.13         54.24        36.32 o
   7   9   8        915.17        910.84        58.04 o
   8   9   8         88.79        160.46        44.49 o
   9   9   8          2.49         -8.91        47.38 o
  10   9   8          0.28        -61.56        56.82 o
  11   9   8        441.33        373.25        89.09 o
  12   9   8         91.77        -32.47        61.49 o
 -12  10   8         20.56        -34.61        50.36 o
 -11  10   8        336.17        375.40        56.82 o
 -10  10   8          0.20        -44.26        42.49 o
  -9  10   8        267.59        350.12        48.37 o
  -8  10   8          5.43         45.08        37.27 o
  -7  10   8          6.92         43.41        37.14 o
  -6  10   8        153.05         75.62        35.12 o
  -5  10   8          0.07          8.24        32.19 o
  -4  10   8        153.42        184.92        35.83 o
  -3  10   8        113.79        141.69        33.76 o
  -2  10   8        177.17        170.18        47.31 o
  -1  10   8        396.36        333.64        42.68 o
   0  10   8       4562.16       4198.44       122.05 o
   1  10   8          4.49        -60.37        37.85 o
   2  10   8       1422.46       1362.77        64.88 o
   3  10   8        308.50        328.78        47.45 o
   4  10   8         14.98         13.91        32.47 o
   5  10   8       1713.88       1742.18        73.35 o
   6  10   8        181.75        154.84        45.45 o
   7  10   8        128.95        101.97        44.65 o
   8  10   8        330.34        338.98        52.65 o
   9  10   8        228.16        175.85        56.83 o
  10  10   8        183.86        217.65        76.38 o
  11  10   8        114.82        139.38        67.36 o
 -11  11   8         62.11         27.94        55.26 o
 -10  11   8          2.50         20.82        46.23 o
  -9  11   8         79.83         34.02        48.36 o
  -8  11   8         84.59        122.47        46.45 o
  -7  11   8        105.96         70.66        40.36 o
  -6  11   8         72.70         47.37        38.55 o
  -5  11   8          2.47          8.69        37.83 o
  -4  11   8        416.95        476.93        49.91 o
  -3  11   8       2154.18       2184.70        89.91 o
  -2  11   8         87.65         34.79        36.84 o
  -1  11   8        773.63        702.72        61.56 o
   0  11   8         49.69         53.02        46.51 o
   1  11   8        281.64        306.88        57.74 o
   2  11   8        222.25        193.05        51.27 o
   3  11   8          7.23        -11.98        43.83 o
   4  11   8        145.99        132.36        38.12 o
   5  11   8        135.12        124.94        42.89 o
   6  11   8        345.59        296.15        48.92 o
   7  11   8        210.33        228.33        50.44 o
   8  11   8        230.56        196.71        52.00 o
   9  11   8        182.03         81.45        59.18 o
  10  11   8         14.63         17.84        88.39 o
 -10  12   8         61.51         71.70        83.97 o
  -9  12   8        147.99        103.65        68.69 o
  -8  12   8         79.37         24.69        46.04 o
  -7  12   8          8.61         26.52        44.76 o
  -6  12   8          2.92         -1.73        43.37 o
  -5  12   8         17.28          1.01        43.54 o
  -4  12   8         19.85          6.25        52.86 o
  -3  12   8        238.99        275.69        53.07 o
  -2  12   8         65.59         63.20        47.62 o
  -1  12   8        255.50        300.77        56.99 o
   0  12   8         88.64         88.95        51.31 o
   1  12   8        103.22         63.71        48.32 o
   2  12   8         33.69         39.34        49.42 o
   3  12   8         84.22        158.70        51.30 o
   4  12   8        160.09        108.16        53.22 o
   5  12   8        598.20        696.33        87.27 o
   6  12   8         87.93         12.14        54.59 o
   7  12   8         28.35         47.72        48.17 o
   8  12   8         46.98         67.43        54.61 o
   9  12   8        363.75        336.03       138.30 o
  -8  13   8         34.67        143.22        89.91 o
  -7  13   8        150.14         95.00        81.33 o
  -6  13   8        287.84        281.00        53.82 o
  -5  13   8         73.28         71.91        47.34 o
  -4  13   8          2.37         72.62        54.94 o
  -3  13   8        287.13        490.66        63.64 o
  -2  13   8         14.92        145.06        70.28 o
  -1  13   8          0.03         29.50        51.71 o
   0  13   8         41.44        109.17        51.03 o
   1  13   8         38.13        112.37        53.20 o
   2  13   8         36.87         33.20        55.40 o
   3  13   8         55.29        139.41        54.90 o
   4  13   8          7.78         62.11        55.39 o
   5  13   8         48.04         67.73        70.31 o
   6  13   8          3.53         52.62       105.08 o
   7  13   8        146.45        131.24       147.32 o
  -6  14   8          0.02       -100.58       155.45 o
  -5  14   8          1.80         82.88        61.43 o
  -4  14   8        433.11        433.84        68.57 o
  -3  14   8         18.88         89.20        58.10 o
  -2  14   8        137.17        136.21        60.60 o
  -1  14   8        189.87        347.22        65.45 o
   0  14   8        181.33        234.14        61.72 o
   1  14   8         33.01        130.75        57.81 o
   2  14   8          4.24         -1.74        56.18 o
   3  14   8        133.60        194.87        64.42 o
   4  14   8         61.26        120.90        62.47 o
   5  14   8         39.24         34.29       139.45 o
 -15   0   9        285.78        370.33       101.73 o
 -13   0   9       1008.90       1008.00        92.57 o
 -11   0   9        659.27        691.67        48.21 o
  -9   0   9        577.35        561.18        39.46 o
  -7   0   9       7849.79       7593.17       137.28 o
  -5   0   9       1963.29       2175.61        50.33 o
  -3   0   9       7710.48       8128.57       134.86 o
  -1   0   9         51.01         71.30        17.11 o
   1   0   9        447.84        415.80        21.30 o
   3   0   9        793.10        946.73        60.54 o
   5   0   9       1989.91       1898.58        67.61 o
   7   0   9         56.62         59.98        37.15 o
   9   0   9         87.84         26.43        46.94 o
  11   0   9       1506.38       1421.81        87.27 o
  13   0   9        214.96        170.85        63.81 o
 -16   1   9        215.76         56.01       148.59 o
 -15   1   9       1491.29       1437.11       190.31 o
 -14   1   9        141.94        176.91        43.74 o
 -13   1   9       1560.35       1550.79        64.51 o
 -12   1   9          0.28         37.83        32.60 o
 -11   1   9         87.60        109.18        27.38 o
 -10   1   9        305.40        246.91        41.49 o
  -9   1   9       2270.66       2065.22        49.23 o
  -8   1   9          3.93          9.14        22.00 o
  -7   1   9        258.56        291.82        19.13 o
  -6   1   9       1089.11       1101.04        28.59 o
  -5   1   9       9078.31       9439.98       113.06 o
  -4   1   9        356.13        445.96        15.25 o
  -3   1   9       7032.24       7568.43       105.97 o
  -2   1   9         87.95         59.46        11.01 o
  -1   1   9       8200.79       8548.38       100.41 o
   0   1   9         10.99          5.61         9.27 o
   1   1   9       1247.65       1183.94        23.95 o
   2   1   9         30.25         29.21         8.88 o
   3   1   9       2154.81       2387.40        45.72 o
   4   1   9        140.81        122.75        14.51 o
   5   1   9        408.86        543.24        22.35 o
   6   1   9          0.00         -5.37        22.58 o
   7   1   9        816.62        695.30        38.15 o
   8   1   9         21.25         23.13        27.87 o
   9   1   9        697.88        790.33        51.96 o
  11   1   9        558.28        488.56        44.90 o
  12   1   9          2.44         15.99        48.29 o
  13   1   9        142.24        205.39        51.75 o
  14   1   9          4.74        -35.45        55.02 o
  15   1   9          6.87        -73.42        82.61 o
 -16   2   9         34.61        -74.29       125.73 o
 -15   2   9          0.79         69.41        54.34 o
 -14   2   9         75.23         80.55        42.54 o
 -13   2   9       1072.11       1005.47        80.34 o
 -12   2   9        154.07        153.77        46.57 o
 -11   2   9        696.17        592.68        38.69 o
 -10   2   9        118.98         89.09        27.66 o
  -9   2   9       2008.91       2013.98        48.06 o
  -8   2   9        445.85        503.70        30.02 o
  -7   2   9        465.50        405.87        21.12 o
  -6   2   9          0.27          0.04        13.10 o
  -5   2   9       1206.27       1281.87        32.24 o
  -4   2   9         43.79         31.90        10.86 o
  -3   2   9       1565.75       1604.80        27.87 o
  -2   2   9       8401.88       8678.08       102.99 o
  -1   2   9         30.03         18.79         9.77 o
   0   2   9       4521.92       4345.55        57.29 o
   1   2   9        420.20        387.60        18.31 o
   2   2   9        149.54        160.12        13.61 o
   3   2   9       1065.55       1185.16        26.25 o
   4   2   9       3163.06       3171.72        48.36 o
   5   2   9       3380.69       3185.76        49.30 o
   6   2   9        342.65        387.85        26.58 o
   7   2   9        516.53        469.82        35.44 o
   8   2   9        604.25        608.28        41.02 o
   9   2   9        155.94        181.41        36.60 o
  10   2   9         10.41         21.53        31.59 o
  11   2   9       1781.45       1850.41        90.63 o
  12   2   9         27.08         63.47        44.63 o
  13   2   9         38.58        113.65        54.97 o
  14   2   9          2.13        -99.70        52.98 o
  15   2   9         34.48        -42.59        66.30 o
 -16   3   9         12.24        115.33       106.87 o
 -15   3   9       1804.78       1683.68       214.17 o
 -14   3   9         19.59         49.77        46.01 o
 -13   3   9          9.19         54.65        43.49 o
 -12   3   9          4.03        -44.95        32.88 o
 -11   3   9        500.29        560.56        42.94 o
 -10   3   9          0.11          0.24        27.97 o
  -9   3   9        527.58        440.35        31.47 o
  -8   3   9        320.79        329.68        24.18 o
  -7   3   9       1032.07        988.01        29.80 o
  -6   3   9        102.57        118.56        15.59 o
  -5   3   9         48.26        102.87        28.28 o
  -4   3   9       1665.82       1540.97        35.64 o
  -3   3   9       3791.52       3804.72        52.90 o
  -2   3   9        123.81        191.82        13.67 o
  -1   3   9      12092.17      12437.52       144.83 o
   0   3   9        298.00        347.30        21.48 o
   1   3   9       2371.88       2406.12        39.15 o
   2   3   9       1028.34       1020.79        33.00 o
   3   3   9         34.23         43.92        14.71 o
   4   3   9        221.23        255.19        23.79 o
   5   3   9         29.20         16.30        15.62 o
   6   3   9         21.96         46.59        24.05 o
   7   3   9        347.76        353.99        33.30 o
   8   3   9          8.58         43.12        31.48 o
   9   3   9        615.45        590.39        46.70 o
  10   3   9        187.17        404.00        43.14 o
  11   3   9        134.00        184.60        49.35 o
  12   3   9        203.33        126.17        51.28 o
  13   3   9         23.53         15.34        54.41 o
  14   3   9         10.60         24.29        56.64 o
  15   3   9        178.63        145.10        77.64 o
 -16   4   9        171.99        155.46       110.87 o
 -15   4   9          3.80        -12.31        75.64 o
 -14   4   9        244.26        192.48        49.69 o
 -13   4   9        111.62        125.61        43.82 o
 -12   4   9         12.65         10.48        34.95 o
 -11   4   9         83.35         76.07        41.44 o
 -10   4   9        326.34        288.09        37.50 o
  -9   4   9       1952.44       2032.78        66.02 o
  -8   4   9        204.72        217.27        26.16 o
  -7   4   9        372.11        319.13        24.93 o
  -6   4   9       1978.70       1940.91        55.52 o
  -5   4   9       1076.78       1098.95        28.58 o
  -4   4   9        704.13        823.19        24.58 o
  -3   4   9       3006.22       2806.48        44.35 o
  -2   4   9         29.29        108.25        14.18 o
  -1   4   9        365.11        340.89        22.87 o
   0   4   9          0.34         -4.63        13.88 o
   1   4   9         14.27         -0.07        13.21 o
   2   4   9        327.00        322.03        19.48 o
   3   4   9       2068.11       2096.01        40.09 o
   4   4   9       3009.79       2841.38        49.01 o
   5   4   9        718.71        628.82        27.01 o
   6   4   9        457.28        374.20        28.11 o
   7   4   9         53.59        135.52        28.83 o
   8   4   9       1473.88       1535.64        67.38 o
   9   4   9         28.48         76.81        36.71 o
  10   4   9         71.67        170.95        79.17 o
  11   4   9       1466.34       1556.33        86.07 o
  12   4   9         44.54         51.97        73.14 o
  13   4   9        416.92        295.38        61.39 o
  14   4   9         52.13         -0.32        56.29 o
 -15   5   9       1483.22       1349.53       166.95 o
 -14   5   9         59.53         56.30        43.51 o
 -13   5   9         42.45         92.20        41.11 o
 -12   5   9         37.36         29.39        35.80 o
 -11   5   9        318.22        342.48        41.32 o
 -10   5   9       1143.32       1074.44        54.76 o
  -9   5   9       3275.47       3005.55        84.51 o
  -8   5   9        143.58        114.45        32.46 o
  -7   5   9         41.82         57.99        26.23 o
  -6   5   9        804.60        738.54        35.54 o
  -5   5   9        958.44       1054.18        34.26 o
  -4   5   9        176.11        175.18        16.72 o
  -3   5   9         42.72         18.03        13.91 o
  -2   5   9        215.66        195.24        16.99 o
  -1   5   9        849.18        720.04        25.60 o
   0   5   9        243.32        270.18        23.44 o
   1   5   9       3218.30       3614.73        55.87 o
   2   5   9        141.12        110.78        17.93 o
   3   5   9         77.28         79.44        17.85 o
   4   5   9         44.03         55.52        19.28 o
   5   5   9       1039.18        968.12        33.65 o
   6   5   9        290.62        350.95        33.58 o
   7   5   9       1267.25       1259.43        49.66 o
   8   5   9        186.55        184.58        44.25 o
   9   5   9        342.56        358.92        47.96 o
  10   5   9        116.08         71.66        43.65 o
  11   5   9        208.55        211.40        67.15 o
  12   5   9        675.71        723.75        72.80 o
  13   5   9        225.67        228.68        62.48 o
  14   5   9          6.84        -33.37        61.99 o
 -15   6   9         31.53         21.05       112.77 o
 -14   6   9         98.58         52.58        49.00 o
 -13   6   9        383.35        341.74        48.92 o
 -12   6   9        140.07        201.64        43.30 o
 -11   6   9          4.70         14.47        34.32 o
 -10   6   9        763.89        734.55        48.73 o
  -9   6   9       2031.10       2149.94        70.86 o
  -8   6   9        320.16        275.28        34.34 o
  -7   6   9        751.65        588.13        38.44 o
  -6   6   9         44.55         66.15        27.02 o
  -5   6   9        987.71       1042.57        36.96 o
  -4   6   9         44.10         70.32        20.43 o
  -3   6   9        127.74        100.30        17.14 o
  -2   6   9         30.38         50.20        16.58 o
  -1   6   9        806.89        827.43        35.15 o
   0   6   9        606.37        596.21        25.70 o
   1   6   9        221.07        300.27        21.70 o
   2   6   9        173.76        212.47        21.43 o
   3   6   9        558.13        563.07        27.35 o
   4   6   9        375.47        367.18        30.30 o
   5   6   9        371.57        278.33        31.36 o
   6   6   9         13.74         45.44        31.45 o
   7   6   9        407.77        507.82        46.14 o
   8   6   9        932.16        884.04        61.59 o
   9   6   9          4.26         -1.96        41.89 o
  10   6   9         26.21         47.63        59.72 o
  11   6   9        763.77        697.87        66.98 o
  12   6   9        199.76        232.04        57.87 o
  13   6   9         28.69        -56.55        55.62 o
 -14   7   9         58.59         84.27        71.05 o
 -13   7   9        219.52        230.82        61.16 o
 -12   7   9         16.75        -36.62        42.45 o
 -11   7   9        327.98        212.36        50.54 o
 -10   7   9        242.45        306.08        42.80 o
  -9   7   9         32.66         48.59        32.47 o
  -8   7   9        340.59        258.80        35.34 o
  -7   7   9        874.14        988.94        58.61 o
  -6   7   9        700.49        673.27        41.27 o
  -5   7   9        122.97        165.24        30.01 o
  -4   7   9       1778.07       1585.20        70.20 o
  -3   7   9        238.51        223.29        25.54 o
  -2   7   9       2048.81       1871.68        48.11 o
  -1   7   9       4666.52       4799.37       121.77 o
   0   7   9          3.48         -6.37        19.49 o
   1   7   9        106.18        107.24        21.55 o
   2   7   9        347.05        391.77        30.78 o
   3   7   9        233.32        263.89        29.92 o
   4   7   9         14.56         14.56        27.39 o
   5   7   9         19.30        -19.37        39.53 o
   6   7   9         73.16         67.57        38.39 o
   7   7   9       1855.87       1729.45        67.72 o
   8   7   9         52.10         56.84        42.71 o
   9   7   9        182.93        151.72        48.36 o
  10   7   9        459.14        536.38        70.12 o
  11   7   9         57.98         27.54        72.92 o
  12   7   9        265.39        266.15        65.50 o
  13   7   9         79.99         32.58        61.23 o
 -14   8   9        274.94        338.33       136.02 o
 -13   8   9        962.25        916.98        73.69 o
 -12   8   9          2.06        -36.66        48.19 o
 -11   8   9         68.54         81.62        40.75 o
 -10   8   9        495.76        484.10        48.29 o
  -9   8   9        587.52        633.37        57.28 o
  -8   8   9        340.09        373.44        39.04 o
  -7   8   9        996.36        925.53        48.98 o
  -6   8   9        123.88         61.83        32.62 o
  -5   8   9       1011.45        963.85        57.55 o
  -4   8   9        197.46        220.87        33.52 o
  -3   8   9       2177.27       2116.11        58.55 o
  -2   8   9         12.13         28.22        26.38 o
  -1   8   9       1152.47       1130.01        42.86 o
   0   8   9        276.99        263.69        26.13 o
   1   8   9       1034.94       1027.43        45.42 o
   2   8   9        201.88        183.22        30.16 o
   3   8   9       1748.95       1743.21        53.22 o
   4   8   9       1566.82       1523.00        58.06 o
   5   8   9       1993.26       1886.70        63.83 o
   6   8   9        723.22        681.39        74.20 o
   7   8   9          1.81        -11.45        36.44 o
   8   8   9        783.90        733.40        62.04 o
   9   8   9        170.82        151.22        51.16 o
  10   8   9        587.85        679.74        69.19 o
  11   8   9         84.55        104.88        59.39 o
  12   8   9         20.50        -99.93        54.47 o
 -13   9   9        184.48        248.15        57.64 o
 -12   9   9         27.28          3.23        46.54 o
 -11   9   9        293.53        300.00        49.52 o
 -10   9   9        120.48         91.69        42.67 o
  -9   9   9         14.35         20.68        38.11 o
  -8   9   9         21.75         29.56        37.52 o
  -7   9   9         53.47        127.63        33.80 o
  -6   9   9          7.46        -21.05        28.82 o
  -5   9   9        210.90        243.68        36.28 o
  -4   9   9         21.69        -19.77        31.23 o
  -3   9   9       1625.99       1519.52        55.42 o
  -2   9   9       1665.29       1684.89        57.76 o
  -1   9   9       2077.96       1992.12        69.72 o
   0   9   9        337.32        313.92        40.55 o
   1   9   9        402.66        493.47        36.84 o
   2   9   9        691.67        690.05        44.34 o
   3   9   9        218.91        201.29        36.63 o
   4   9   9        741.63        760.02        46.33 o
   5   9   9         27.76         17.78        36.76 o
   6   9   9         17.55         31.07        50.43 o
   7   9   9        759.35        698.94        54.23 o
   8   9   9        145.63         14.93        61.70 o
   9   9   9        128.29         44.57        51.26 o
  10   9   9          8.18        -98.75        50.82 o
  11   9   9        775.19        823.09        79.54 o
 -12  10   9         56.07        100.95        53.22 o
 -11  10   9         61.74         36.63        48.56 o
 -10  10   9        375.86        300.26        50.13 o
  -9  10   9        291.66        210.60        58.44 o
  -8  10   9          0.08         12.52        38.97 o
  -7  10   9        797.71        697.42        48.29 o
  -6  10   9          6.87         27.61        33.91 o
  -5  10   9         43.06         67.94        39.02 o
  -4  10   9        625.29        586.26        42.27 o
  -3  10   9       1580.86       1474.19        61.34 o
  -2  10   9         96.20         71.42        37.42 o
  -1  10   9        620.51        620.17        53.20 o
   0  10   9          4.87         13.56        35.85 o
   1  10   9        173.07        194.33        40.96 o
   2  10   9         30.53         71.69        39.97 o
   3  10   9         23.02         55.48        34.46 o
   4  10   9       1752.91       1786.70        73.95 o
   5  10   9         12.42         -7.35        37.94 o
   6  10   9        112.10        137.92        43.80 o
   7  10   9         18.94         31.82        44.43 o
   8  10   9         51.06         19.06        51.34 o
   9  10   9        131.82        102.04        55.70 o
  10  10   9        673.46        742.36       163.16 o
  11  10   9         64.31         50.70       130.22 o
 -11  11   9          0.08        -67.47        52.48 o
 -10  11   9         78.73        117.43        52.47 o
  -9  11   9          2.52         25.01        44.89 o
  -8  11   9        292.88        336.23        52.14 o
  -7  11   9        435.26        427.04        50.53 o
  -6  11   9         34.04         97.64        38.76 o
  -5  11   9          1.15         11.28        33.10 o
  -4  11   9          0.09        -30.17        39.36 o
  -3  11   9        640.36        590.28        51.74 o
  -2  11   9       1174.72       1171.51        62.07 o
  -1  11   9         14.61        -36.96        42.24 o
   0  11   9         60.61         67.59        44.45 o
   1  11   9         78.11        125.85        67.64 o
   2  11   9         80.48        114.03        48.90 o
   3  11   9         43.97         57.29        44.99 o
   4  11   9        270.14        326.10        51.93 o
   5  11   9          8.72         24.92        43.30 o
   6  11   9        201.64        138.76        47.24 o
   7  11   9        927.36       1053.89        67.61 o
   8  11   9          1.98         56.31        69.79 o
   9  11   9        144.41         52.05        86.94 o
  10  11   9          0.11       -122.65       143.45 o
 -10  12   9        294.07        189.54        68.03 o
  -9  12   9        424.10        563.18        64.71 o
  -8  12   9        112.96        125.31        48.78 o
  -7  12   9          5.91         -4.69        44.12 o
  -6  12   9          3.12        -51.23        42.93 o
  -5  12   9        410.21        446.55        52.52 o
  -4  12   9        221.71        214.87        47.02 o
  -3  12   9        154.18        242.50        49.02 o
  -2  12   9          0.08         12.52        46.39 o
  -1  12   9        411.23        497.96        65.88 o
   0  12   9         30.13         83.49        49.59 o
   1  12   9        162.22        310.94        56.76 o
   2  12   9          0.01         34.67        49.88 o
   3  12   9        508.04        330.63        57.98 o
   4  12   9        409.37        339.10        58.68 o
   5  12   9        158.15        248.75        64.67 o
   6  12   9         53.92         48.80        50.33 o
   7  12   9         75.99         17.55        50.97 o
   8  12   9          0.15        -72.96        56.90 o
  -8  13   9        138.26        158.22        72.69 o
  -7  13   9        308.60        283.38        71.60 o
  -6  13   9         96.78         97.35        71.93 o
  -5  13   9         92.62        180.29        60.78 o
  -4  13   9        127.99        301.89        67.85 o
  -3  13   9        179.92        178.02        55.00 o
  -2  13   9        523.00        426.38        81.99 o
  -1  13   9        113.94        197.22        59.74 o
   0  13   9         15.28        116.34        54.19 o
   1  13   9         58.02        124.96        64.94 o
   2  13   9        104.73         76.63        55.09 o
   3  13   9        203.89        367.79        66.82 o
   4  13   9          3.54          5.81        62.68 o
   5  13   9         53.04         98.30        72.01 o
   6  13   9         21.65        -45.19        68.84 o
   7  13   9        312.68        405.65       118.94 o
  -5  14   9          3.48         -8.21        75.13 o
  -4  14   9        167.52        251.92        63.98 o
  -3  14   9          0.12          6.25        55.70 o
  -2  14   9         84.24        199.87        62.25 o
  -1  14   9         69.97         88.24        58.45 o
   0  14   9        160.66        204.76        60.09 o
   1  14   9         48.32        108.68        59.69 o
   2  14   9         89.41        216.61        60.92 o
   3  14   9          3.52         62.23        59.03 o
   4  14   9        328.18        512.21       105.27 o
 -14   0  10          4.60          1.73       213.74 o
 -12   0  10        971.47       1060.49        68.58 o
 -10   0  10         76.72        102.85        35.05 o
  -8   0  10        126.78         74.91        27.50 o
  -6   0  10        352.26        204.54        21.87 o
  -4   0  10       5389.74       5703.39       101.02 o
  -2   0  10      10506.83      10573.26       172.68 o
   0   0  10        668.87        769.69        33.32 o
   2   0  10      13500.31      15085.94       244.51 o
   4   0  10      15771.54      16764.53       323.46 o
   6   0  10        431.39        375.92        42.83 o
   8   0  10        709.51        619.36        57.04 o
  10   0  10        107.89         87.62        49.06 o
  12   0  10       1458.95       1332.17        91.09 o
  14   0  10         17.58         56.41       122.30 o
 -16   1  10         74.29         24.00       147.45 o
 -15   1  10          2.22          2.10        60.93 o
 -14   1  10        715.19        727.01        58.14 o
 -13   1  10          4.03         26.04        35.86 o
 -12   1  10       1283.61       1281.65        57.56 o
 -11   1  10          8.03         -5.56        26.58 o
 -10   1  10       2210.21       2463.37        61.80 o
  -9   1  10         53.19         65.06        21.32 o
  -8   1  10          6.30         -5.62        17.94 o
  -7   1  10        291.76        306.53        19.55 o
  -6   1  10         10.10         47.58        13.61 o
  -5   1  10        452.82        422.50        17.14 o
  -4   1  10       6360.39       6666.97        82.05 o
  -3   1  10        219.89        259.93        19.66 o
  -2   1  10      18573.69      18031.38       202.42 o
  -1   1  10      12968.59      13230.86       151.61 o
   0   1  10      11670.95      11729.24       135.96 o
   1   1  10       1865.85       1878.33        31.84 o
   2   1  10         17.51          1.24         9.17 o
   3   1  10       1044.45       1103.29        29.98 o
   4   1  10      12103.34      12633.47       161.93 o
   5   1  10        372.26        386.65        21.75 o
   6   1  10        298.95        317.36        39.22 o
   7   1  10        117.59         90.62        29.87 o
   8   1  10         21.85         13.95        31.52 o
   9   1  10         56.84         90.41        34.87 o
  10   1  10        646.57        608.76        44.38 o
  11   1  10         92.56         63.22        39.40 o
  12   1  10        176.95        320.21        50.15 o
  13   1  10          6.95         50.77        46.77 o
  14   1  10         78.87         75.94        61.54 o
  15   1  10         74.60         75.75        95.57 o
 -16   2  10        866.78        894.41       196.02 o
 -15   2  10         16.81         41.07        50.32 o
 -14   2  10        206.25        274.03        47.57 o
 -13   2  10        141.75        132.56        41.78 o
 -12   2  10         29.31         43.27        32.77 o
 -11   2  10        708.67        670.50        40.58 o
 -10   2  10          2.24         23.00        27.64 o
  -9   2  10          3.16         24.53        20.81 o
  -8   2  10       3108.40       2997.27        68.01 o
  -7   2  10        115.79        110.98        16.94 o
  -6   2  10       4178.42       4092.68        58.74 o
  -5   2  10       1755.12       1711.31        32.26 o
  -4   2  10        809.03        714.51        26.20 o
  -3   2  10         36.59         44.55        10.08 o
  -2   2  10      22146.33      23105.51       258.27 o
  -1   2  10         32.78         40.68        10.94 o
   0   2  10        623.43        714.85        20.65 o
   1   2  10       1319.96       1273.21        30.13 o
   2   2  10       3781.18       4190.12        58.04 o
   3   2  10       1720.32       1725.29        32.71 o
   4   2  10       1118.30       1221.48        29.43 o
   5   2  10         13.81         39.54        17.62 o
   6   2  10       1395.07       1200.32        45.73 o
   7   2  10          0.01          2.10        31.07 o
   8   2  10       1164.05       1162.00        62.11 o
   9   2  10          8.82         48.88        32.97 o
  10   2  10         73.87         39.93        34.09 o
  11   2  10        168.17        220.75        43.93 o
  12   2  10        729.81        693.21        57.44 o
  13   2  10         64.73         72.13        57.08 o
  14   2  10         33.39        115.62        61.64 o
  15   2  10        124.18        -20.63       140.59 o
 -16   3  10         77.71        106.47        66.98 o
 -15   3  10          0.03         12.22        49.99 o
 -14   3  10        770.07        839.88       132.97 o
 -13   3  10         10.41         11.96        41.90 o
 -12   3  10       1161.14       1097.39        93.41 o
 -11   3  10         36.77         50.53        33.18 o
 -10   3  10       9523.17       9557.44       149.46 o
  -9   3  10        297.33        299.37        31.95 o
  -8   3  10       1441.17       1564.28        44.00 o
  -7   3  10         14.01         42.89        17.43 o
  -6   3  10          1.13        111.98        15.84 o
  -5   3  10       1095.82       1142.74        39.96 o
  -4   3  10         22.70         51.71        12.91 o
  -3   3  10        332.04        494.88        22.74 o
  -2   3  10       2172.42       2004.51        34.45 o
  -1   3  10        398.57        377.58        17.33 o
   0   3  10       3965.26       3994.16        55.88 o
   1   3  10         39.93         38.89        13.39 o
   2   3  10       2889.59       3089.32        48.29 o
   3   3  10        214.97        158.98        16.86 o
   4   3  10       6444.91       6227.13        83.30 o
   5   3  10          2.03         29.65        19.58 o
   6   3  10          2.88          1.37        21.72 o
   7   3  10          0.20         12.23        29.40 o
   8   3  10        351.20        448.32        42.68 o
   9   3  10         11.45         42.70        35.84 o
  10   3  10        330.24        382.39        45.51 o
  11   3  10          0.02         -7.43        43.89 o
  12   3  10        385.28        519.84        64.90 o
  13   3  10          1.02        -69.21        51.74 o
  14   3  10          4.52        -75.00        57.53 o
  15   3  10         70.12        -10.65       252.60 o
 -16   4  10        334.81        319.25        78.26 o
 -15   4  10         12.06         37.56        56.27 o
 -14   4  10         32.23         -6.98        48.93 o
 -13   4  10         34.98         10.25        48.17 o
 -12   4  10         54.60         -6.14        45.91 o
 -11   4  10          1.85         10.14        33.25 o
 -10   4  10        361.68        408.78        41.13 o
  -9   4  10        696.39        726.74        61.86 o
  -8   4  10       9562.55       9399.96       131.48 o
  -7   4  10        155.67        139.46        23.44 o
  -6   4  10       2131.41       2272.01        42.33 o
  -5   4  10        212.25        191.59        17.10 o
  -4   4  10        133.51        105.30        15.52 o
  -3   4  10        236.48        266.79        17.41 o
  -2   4  10       1233.69        985.34        26.89 o
  -1   4  10         64.32        109.29        15.31 o
   0   4  10       3782.62       3951.07        57.57 o
   1   4  10        111.49         84.47        15.37 o
   2   4  10        241.59        266.24        19.55 o
   3   4  10        996.59       1043.88        30.45 o
   4   4  10       1435.52       1216.49        33.84 o
   5   4  10       1016.15       1037.22        37.55 o
   6   4  10       7688.58       7498.66       111.15 o
   7   4  10          0.82         19.88        34.14 o
   8   4  10         48.60         42.47        36.14 o
   9   4  10        815.49        847.68        60.28 o
  10   4  10        149.58        170.93        47.03 o
  11   4  10         70.74         72.18        48.57 o
  12   4  10         45.40        -46.63        50.55 o
  13   4  10          0.05        -17.25        56.62 o
  14   4  10        192.52        280.53        68.15 o
 -15   5  10        110.18         99.61        60.11 o
 -14   5  10       1094.67       1234.49        74.92 o
 -13   5  10        371.26        406.42        53.46 o
 -12   5  10          4.61         29.32        36.43 o
 -11   5  10          0.01         46.71        34.99 o
 -10   5  10       1296.08       1249.66        57.80 o
  -9   5  10         79.13         83.65        34.87 o
  -8   5  10        176.18        152.45        30.30 o
  -7   5  10         48.35         87.32        27.66 o
  -6   5  10       3042.87       2900.67        56.75 o
  -5   5  10        279.41        311.71        24.45 o
  -4   5  10        679.84        785.22        37.75 o
  -3   5  10          0.73        -16.77        14.24 o
  -2   5  10        794.80        765.70        25.98 o
  -1   5  10        943.91       1069.18        30.14 o
   0   5  10       4701.80       4870.29        69.18 o
   1   5  10       1925.50       1920.50        41.23 o
   2   5  10        389.39        476.38        27.38 o
   3   5  10        415.97        402.40        23.76 o
   4   5  10       3052.94       3153.38        55.74 o
   5   5  10        449.45        421.83        30.26 o
   6   5  10         36.27         13.91        28.29 o
   7   5  10         28.60         35.39        35.29 o
   8   5  10         80.79         44.34        39.64 o
   9   5  10        320.04        442.49        54.56 o
  10   5  10          6.66         51.18        45.99 o
  11   5  10        415.04        522.56        62.86 o
  12   5  10        748.66        854.16        74.88 o
  13   5  10        132.35        168.89        62.73 o
  14   5  10          1.26        -49.83        60.29 o
 -15   6  10        109.60         82.06        67.34 o
 -14   6  10          0.14         27.75        52.63 o
 -13   6  10         84.23         87.78        47.55 o
 -12   6  10          1.38          2.88        37.88 o
 -11   6  10         25.54        -20.90        35.76 o
 -10   6  10         22.69          4.75        34.39 o
  -9   6  10        102.39         75.61        35.00 o
  -8   6  10       4782.51       4732.95       102.01 o
  -7   6  10        469.68        470.11        36.06 o
  -6   6  10         82.60        112.64        28.69 o
  -5   6  10       1388.61       1343.99        41.30 o
  -4   6  10         11.33          3.97        21.37 o
  -3   6  10       2161.12       2124.82        41.78 o
  -2   6  10       4098.47       3910.18        60.69 o
  -1   6  10         78.77         86.53        18.23 o
   0   6  10        914.42        981.86        31.80 o
   1   6  10          7.50         -5.06        19.61 o
   2   6  10        323.56        421.81        24.90 o
   3   6  10       1641.44       1619.36        46.50 o
   4   6  10        132.40        117.83        27.33 o
   5   6  10       1557.98       1597.32        55.80 o
   6   6  10      12566.07      12242.65       183.20 o
   7   6  10       2012.31       1854.86        81.46 o
   8   6  10        101.10         86.91        42.13 o
   9   6  10        998.05        934.56        66.38 o
  10   6  10         24.27        -10.83        41.26 o
  11   6  10        179.78        213.77        58.15 o
  12   6  10        144.19        -26.26        51.91 o
  13   6  10         27.78          8.07        60.22 o
 -14   7  10        429.58        422.78        64.45 o
 -13   7  10        168.29        203.37        56.18 o
 -12   7  10         72.33        119.32        42.36 o
 -11   7  10          0.37        -35.69        36.52 o
 -10   7  10       1877.61       1742.79        71.09 o
  -9   7  10        182.66        123.64        35.65 o
  -8   7  10        395.11        309.27        41.25 o
  -7   7  10        960.35        956.69        47.84 o
  -6   7  10        439.44        467.18        37.49 o
  -5   7  10          1.00         -4.11        27.39 o
  -4   7  10        828.50        842.97        76.93 o
  -3   7  10        705.30        663.39        33.53 o
  -2   7  10       2485.45       2370.10        53.43 o
  -1   7  10        975.53        907.11        33.81 o
   0   7  10       1145.26       1162.78        37.00 o
   1   7  10          0.54         16.37        21.33 o
   2   7  10        137.20        199.15        27.92 o
   3   7  10        639.08        615.72        35.21 o
   4   7  10       2850.34       2862.65        64.14 o
   5   7  10        427.80        323.37        48.59 o
   6   7  10        245.52        256.11        40.99 o
   7   7  10        181.68        161.50        38.11 o
   8   7  10        210.83        147.47        47.13 o
   9   7  10         71.63         71.13        47.86 o
  10   7  10        122.48        188.48        54.78 o
  11   7  10        131.87         99.02        68.47 o
  12   7  10         73.49        113.07        58.60 o
  13   7  10        199.40        202.63        72.17 o
 -14   8  10         12.19        -79.35        81.79 o
 -13   8  10          0.01        -26.59        52.25 o
 -12   8  10         52.36         66.65        44.93 o
 -11   8  10        132.89        161.09        42.23 o
 -10   8  10         13.78         42.39        38.58 o
  -9   8  10        554.00        581.29        49.59 o
  -8   8  10        796.32        761.54        50.95 o
  -7   8  10          5.34          2.67        32.40 o
  -6   8  10        203.17        301.21        35.79 o
  -5   8  10        735.27        780.03        44.30 o
  -4   8  10          1.34          6.22        30.01 o
  -3   8  10         83.62         79.40        31.08 o
  -2   8  10       3812.70       3527.35        69.87 o
  -1   8  10        149.78        126.27        28.60 o
   0   8  10        910.14        932.87        36.43 o
   1   8  10        327.34        268.07        30.41 o
   2   8  10        271.01        250.32        31.54 o
   3   8  10        192.22        169.94        32.17 o
   4   8  10         10.26         42.60        33.52 o
   5   8  10        332.47        374.30        43.61 o
   6   8  10        708.36        759.43        53.00 o
   7   8  10         92.55         65.87        38.32 o
   8   8  10        223.73        298.24        54.20 o
   9   8  10        467.79        478.70        60.78 o
  10   8  10          1.17         24.82        48.53 o
  11   8  10          0.37        -21.96        53.81 o
  12   8  10        244.80        201.95        66.52 o
 -13   9  10          6.77         15.58        59.06 o
 -12   9  10        279.63        280.60        51.60 o
 -11   9  10         40.14          4.13        55.96 o
 -10   9  10        359.93        390.39        50.90 o
  -9   9  10          5.88         -6.73        37.73 o
  -8   9  10          0.07        -17.52        37.42 o
  -7   9  10         70.62         40.82        39.58 o
  -6   9  10        420.69        443.46        40.21 o
  -5   9  10        228.68        221.09        41.75 o
  -4   9  10       1804.22       1630.25        76.11 o
  -3   9  10       1429.06       1449.19        55.20 o
  -2   9  10       2940.69       2849.92        71.35 o
  -1   9  10          1.85        -58.50        37.21 o
   0   9  10         67.44         43.05        34.32 o
   1   9  10        268.49        255.90        33.73 o
   2   9  10        223.23        305.17        38.01 o
   3   9  10        188.27        224.32        35.90 o
   4   9  10        314.87        336.98        39.74 o
   5   9  10          0.03        -65.69        33.02 o
   6   9  10        181.03        203.36        45.54 o
   7   9  10        175.18        157.49        45.01 o
   8   9  10        321.17        367.63        58.79 o
   9   9  10         70.79         -2.23        63.02 o
  10   9  10        177.91        217.95        59.21 o
  11   9  10         73.84         67.04        60.94 o
 -12  10  10         29.01         -9.10        62.18 o
 -11  10  10          5.20          0.60        44.65 o
 -10  10  10         47.14         -8.60        43.71 o
  -9  10  10        360.23        422.53        50.98 o
  -8  10  10        225.75        305.76        54.01 o
  -7  10  10         25.11        -58.27        37.16 o
  -6  10  10        187.02        338.58        47.11 o
  -5  10  10        133.89        121.43        34.89 o
  -4  10  10        938.37        906.32        49.28 o
  -3  10  10        363.70        370.56        39.05 o
  -2  10  10        799.98        763.28        51.00 o
  -1  10  10         54.20         72.14        37.46 o
   0  10  10         22.10         39.60        37.59 o
   1  10  10         46.33         85.59        39.80 o
   2  10  10        378.83        330.24        52.00 o
   3  10  10         13.83         35.37        33.58 o
   4  10  10        363.71        333.16        40.33 o
   5  10  10       1447.82       1582.14        77.02 o
   6  10  10        790.92        776.07        59.40 o
   7  10  10        255.85        264.86        51.18 o
   8  10  10         38.62         -9.85        54.61 o
   9  10  10        127.91        185.23        67.81 o
  10  10  10         50.02        -33.94        55.94 o
 -11  11  10         35.33         39.67        55.33 o
 -10  11  10        196.85        220.77        52.76 o
  -9  11  10         29.28        -20.11        46.30 o
  -8  11  10         56.51         82.88        44.36 o
  -7  11  10          5.04         35.28        43.58 o
  -6  11  10       1209.09       1294.75        68.30 o
  -5  11  10        118.40        116.72        36.92 o
  -4  11  10        246.79         70.83        40.02 o
  -3  11  10        384.32        414.42        47.73 o
  -2  11  10        381.73        390.28        46.26 o
  -1  11  10         93.43        153.23        45.88 o
   0  11  10        372.77        387.56        53.05 o
   1  11  10        351.91        345.99        52.17 o
   2  11  10        250.34        187.38        50.56 o
   3  11  10        873.96        966.84        64.10 o
   4  11  10        584.55        507.30        54.57 o
   5  11  10        110.34        177.09        51.95 o
   6  11  10         15.65         17.40        46.17 o
   7  11  10         11.85         55.79        45.50 o
   8  11  10       1021.51        986.10        82.76 o
   9  11  10         33.89        -51.93        71.11 o
 -10  12  10         16.55        -53.08        71.82 o
  -9  12  10        151.33        140.39        56.95 o
  -8  12  10        446.49        408.33        58.10 o
  -7  12  10          9.12         -9.10        46.25 o
  -6  12  10        373.15        411.09        86.45 o
  -5  12  10        232.82        237.00        49.92 o
  -4  12  10         63.99        149.53        47.34 o
  -3  12  10         73.75        125.63        46.09 o
  -2  12  10        220.50        281.22        68.17 o
  -1  12  10        122.86        111.05        58.57 o
   0  12  10        282.18        275.11        54.77 o
   1  12  10         25.73         76.75        51.26 o
   2  12  10         51.06         89.55        52.24 o
   3  12  10         47.61        142.13        55.60 o
   4  12  10         55.90        106.53        61.06 o
   5  12  10        961.67       1016.46        79.37 o
   6  12  10        772.63        850.37       103.61 o
   7  12  10          8.60        -68.59        59.55 o
   8  12  10          1.74        -61.74        61.93 o
  -8  13  10          6.97         57.66        75.04 o
  -7  13  10         68.48         13.30        55.92 o
  -6  13  10        177.43         73.38        60.16 o
  -5  13  10         15.27        -21.09        53.04 o
  -4  13  10         76.75        101.70        56.22 o
  -3  13  10        546.28        659.53        68.47 o
  -2  13  10        187.67        357.24        72.92 o
  -1  13  10         30.32         58.42        51.06 o
   0  13  10        115.06        166.14        55.98 o
   1  13  10         28.50         -3.74        59.06 o
   2  13  10        265.82        271.59        64.54 o
   3  13  10        167.80        239.54        61.33 o
   4  13  10         13.12         15.92        64.36 o
   5  13  10         63.36        155.71        74.36 o
   6  13  10          1.28        -11.72        74.44 o
  -5  14  10        258.03        402.33       145.16 o
  -4  14  10          0.70          9.31        71.89 o
  -3  14  10         46.51         42.55        58.43 o
  -2  14  10         14.92         81.79        60.30 o
  -1  14  10         15.43        107.61        65.66 o
   0  14  10        812.35        899.62        92.88 o
   1  14  10        216.41        231.32        64.11 o
   2  14  10        200.81        355.89        70.45 o
   3  14  10         46.47         89.85        61.64 o
   4  14  10          5.48        -13.52        95.47 o
 -15   0  11        186.67         98.44        71.31 o
 -13   0  11         29.75        112.31        74.87 o
 -11   0  11         16.59         89.95        39.82 o
  -9   0  11          0.08        -36.11        34.48 o
  -7   0  11        966.80        918.78        39.24 o
  -5   0  11      14576.75      15219.40       248.08 o
  -3   0  11       3894.47       3374.14        90.52 o
  -1   0  11      15585.58      15644.32       251.32 o
   1   0  11          1.02         14.19        15.31 o
   3   0  11       4171.63       4343.82        84.18 o
   5   0  11       2480.01       2274.02        77.70 o
   7   0  11       2258.54       2452.01        92.10 o
   9   0  11       1323.37       1163.26        77.08 o
  11   0  11        652.08        725.05        70.18 o
  13   0  11         10.23          6.42       154.30 o
 -16   1  11        126.12        148.59       153.16 o
 -15   1  11       1186.77       1203.00        84.10 o
 -14   1  11        157.40        111.81        71.44 o
 -13   1  11        471.60        607.49        56.06 o
 -12   1  11        412.42        393.84        40.92 o
 -11   1  11        225.63        291.93        33.46 o
 -10   1  11         17.29        -12.28        30.47 o
  -9   1  11       8148.83       8049.81       116.43 o
  -8   1  11          1.32        -19.47        18.19 o
  -7   1  11         64.87         80.67        16.45 o
  -6   1  11        335.03        312.99        17.98 o
  -5   1  11        536.25        608.86        19.52 o
  -4   1  11        269.16        239.91        15.88 o
  -3   1  11        276.04        271.04        15.18 o
  -2   1  11        584.94        629.68        21.25 o
  -1   1  11       4124.74       3711.38        50.56 o
   0   1  11        153.81        199.03        13.51 o
   1   1  11       1133.02       1158.95        33.70 o
   2   1  11       5763.17       5442.95        71.30 o
   3   1  11         41.54         77.43        16.48 o
   4   1  11       4845.76       4932.15        75.20 o
   5   1  11       1526.41       1322.66        49.87 o
   6   1  11         15.18        -21.50        25.69 o
   7   1  11        519.00        441.13        36.41 o
   8   1  11         85.59        113.77        41.41 o
   9   1  11        651.28        663.30        45.78 o
  10   1  11         66.71         89.48        36.63 o
  11   1  11        203.09        186.94        42.57 o
  12   1  11         15.71         13.12        44.74 o
  13   1  11        733.02        806.36        64.23 o
  14   1  11         49.21         21.32        74.57 o
  15   1  11         19.59       -186.31       121.16 o
 -16   2  11         85.34        121.30        84.58 o
 -15   2  11        182.49        178.82        53.26 o
 -14   2  11          0.97          3.66        44.44 o
 -13   2  11          0.10         42.03        39.45 o
 -12   2  11          0.01          0.42        35.52 o
 -11   2  11         23.32        144.46        33.59 o
 -10   2  11         14.20         -7.69        26.67 o
  -9   2  11          7.90        -28.95        22.71 o
  -8   2  11        273.20        247.85        25.43 o
  -7   2  11       2377.58       2296.56        43.19 o
  -6   2  11          8.07         -6.00        13.69 o
  -5   2  11       6663.04       5982.56        77.37 o
  -4   2  11         92.44        129.24        12.26 o
  -3   2  11        335.64        247.90        12.93 o
  -2   2  11       1883.47       2221.62        36.34 o
  -1   2  11       2190.50       2146.66        35.21 o
   0   2  11       2295.88       2064.88        35.15 o
   1   2  11        246.62        249.87        15.20 o
   2   2  11         63.64         45.56        12.56 o
   3   2  11       1537.30       1221.49        36.47 o
   4   2  11       1022.13       1001.55        41.01 o
   5   2  11        713.53        651.99        28.30 o
   6   2  11         87.01         56.92        28.62 o
   7   2  11       1976.82       1763.76        58.15 o
   8   2  11         25.86         36.34        33.41 o
   9   2  11       1483.78       1463.66        58.41 o
  10   2  11         39.19          4.91        33.10 o
  11   2  11        163.83        132.93        68.32 o
  12   2  11         99.46        128.95        59.99 o
  13   2  11        293.94        255.73        58.50 o
  14   2  11          0.43         55.33        61.38 o
  15   2  11          2.66          6.86       168.02 o
 -16   3  11         74.52         14.47        81.00 o
 -15   3  11        771.11        652.80        66.74 o
 -14   3  11         54.56         93.42        46.76 o
 -13   3  11        449.97        486.81        55.27 o
 -12   3  11          0.02         -7.13        36.66 o
 -11   3  11        335.12        407.43       101.13 o
 -10   3  11        210.92        155.66        31.82 o
  -9   3  11       6721.89       6717.00       112.90 o
  -8   3  11        589.64        618.08        34.53 o
  -7   3  11         27.40         18.85        17.82 o
  -6   3  11       1725.90       1618.65        35.45 o
  -5   3  11          3.47         -5.12        13.57 o
  -4   3  11        188.74        225.49        15.83 o
  -3   3  11          1.50          3.42        12.46 o
  -2   3  11          8.01         15.86        12.04 o
  -1   3  11         73.85         57.26        13.39 o
   0   3  11       1646.73       1724.57        33.17 o
   1   3  11       2933.91       2941.02        47.85 o
   2   3  11       1145.35       1203.32        30.27 o
   3   3  11        204.44        166.88        16.89 o
   4   3  11        235.19        240.52        22.29 o
   5   3  11       7102.61       6782.57       100.30 o
   6   3  11        213.78        238.76        31.53 o
   7   3  11        618.14        533.36        40.39 o
   8   3  11        827.18        775.27        47.00 o
   9   3  11        424.85        573.44        50.07 o
  10   3  11         64.27         23.09        49.63 o
  11   3  11        504.19        573.72        53.06 o
  12   3  11         58.83         28.39        49.57 o
  13   3  11       1392.89       1388.84        88.72 o
  14   3  11         30.43        142.46        74.24 o
 -16   4  11          7.60        -42.69        69.84 o
 -15   4  11        121.10         93.61        53.07 o
 -14   4  11         46.79        104.87        48.09 o
 -13   4  11         11.43          6.00        43.97 o
 -12   4  11         15.28         87.14        41.63 o
 -11   4  11        563.07        588.01        52.54 o
 -10   4  11        170.55        191.83        36.00 o
  -9   4  11        652.49        701.26        44.94 o
  -8   4  11         23.38         60.90        26.10 o
  -7   4  11       2531.79       2565.95        53.34 o
  -6   4  11        494.83        453.04        22.57 o
  -5   4  11       2131.81       2072.34        39.44 o
  -4   4  11          2.28         20.64        14.22 o
  -3   4  11       3655.71       3427.94        52.40 o
  -2   4  11         39.88         58.58        14.76 o
  -1   4  11       3400.68       3284.90        55.78 o
   0   4  11        186.34        199.00        17.85 o
   1   4  11         47.11         40.62        15.51 o
   2   4  11         16.78         19.80        16.09 o
   3   4  11       1061.06        971.96        30.48 o
   4   4  11       2381.15       2191.64        44.58 o
   5   4  11        482.97        503.37        30.75 o
   6   4  11        137.49        104.07        30.10 o
   7   4  11       3299.18       3117.74        82.53 o
   8   4  11        474.89        517.84        46.34 o
   9   4  11        143.94        113.95        37.23 o
  10   4  11        426.68        458.23        69.59 o
  11   4  11       1886.91       1922.01        93.30 o
  12   4  11         28.03         25.34        50.37 o
  13   4  11         36.19         -9.85        53.92 o
  14   4  11        129.06         73.71        66.45 o
 -15   5  11        258.65        333.97        59.80 o
 -14   5  11          5.25         -7.27        46.48 o
 -13   5  11         35.25          5.14        45.70 o
 -12   5  11         16.03         -9.58        40.54 o
 -11   5  11        614.21        583.85        48.90 o
 -10   5  11         37.53         11.17        34.15 o
  -9   5  11      12114.40      12075.44       200.31 o
  -8   5  11        942.93        896.71        48.03 o
  -7   5  11       1939.74       1864.75        71.56 o
  -6   5  11        308.97        326.99        26.25 o
  -5   5  11        242.20        212.49        22.70 o
  -4   5  11        255.38        249.38        19.73 o
  -3   5  11        629.00        767.69        26.56 o
  -2   5  11       1197.32       1076.14        31.14 o
  -1   5  11       1077.28       1101.47        33.18 o
   0   5  11        368.26        369.66        21.80 o
   1   5  11       4859.42       4956.65        71.36 o
   2   5  11        291.55        262.35        23.98 o
   3   5  11         15.29          2.27        18.78 o
   4   5  11          0.05         -3.49        29.16 o
   5   5  11       2711.40       2507.06        57.18 o
   6   5  11       1106.21       1081.79        47.46 o
   7   5  11          0.05          6.77        35.27 o
   8   5  11          1.50         67.62        34.96 o
   9   5  11       3258.08       3060.67       115.24 o
  10   5  11        377.11        338.27        53.92 o
  11   5  11         81.78         34.32        71.63 o
  12   5  11         83.81         62.87        54.94 o
  13   5  11        603.34        543.10        72.43 o
  14   5  11          0.01        -18.29       156.59 o
 -15   6  11         70.44         28.84        71.02 o
 -14   6  11         84.92        147.43        55.32 o
 -13   6  11          4.81        -35.34        49.82 o
 -12   6  11          9.04         46.31        49.64 o
 -11   6  11        189.03        137.64        39.61 o
 -10   6  11        632.83        649.85        48.10 o
  -9   6  11          0.32        -18.26        32.92 o
  -8   6  11        292.49        243.84        37.05 o
  -7   6  11       3300.78       3228.78        83.10 o
  -6   6  11         12.51        -21.91        26.40 o
  -5   6  11       1356.88       1444.62        44.67 o
  -4   6  11        871.33        756.76        33.26 o
  -3   6  11       5382.00       5209.04        76.81 o
  -2   6  11          8.34         19.68        18.36 o
  -1   6  11        806.46        777.87        29.95 o
   0   6  11        480.80        499.10        35.39 o
   1   6  11          4.77         -6.87        19.34 o
   2   6  11          3.40         10.29        20.30 o
   3   6  11          8.41         12.40        21.37 o
   4   6  11        887.34        883.63        38.61 o
   5   6  11          4.86         40.23        30.14 o
   6   6  11        438.17        437.48        39.48 o
   7   6  11        691.27        595.13        76.38 o
   8   6  11         50.30         35.33        60.55 o
   9   6  11        120.54         76.72        74.40 o
  10   6  11        206.38        141.95        49.67 o
  11   6  11        556.86        627.56        66.58 o
  12   6  11         10.99         49.88        53.51 o
  13   6  11          6.57        -55.00        66.98 o
 -14   7  11         19.79         15.75        55.64 o
 -13   7  11        275.32        274.70        79.52 o
 -12   7  11        213.03        180.22        50.72 o
 -11   7  11         15.30         25.10        39.14 o
 -10   7  11         22.85         59.60        40.36 o
  -9   7  11       1928.36       1958.82        97.87 o
  -8   7  11        185.80        182.76        36.92 o
  -7   7  11         82.28         90.74        34.99 o
  -6   7  11        903.72        918.93        44.65 o
  -5   7  11          0.99         11.55        28.39 o
  -4   7  11         66.75         73.55        39.87 o
  -3   7  11          0.08         20.32        24.80 o
  -2   7  11        518.46        549.72        40.59 o
  -1   7  11        891.69        815.14        32.86 o
   0   7  11        165.65        132.55        25.54 o
   1   7  11        825.78        919.53        41.52 o
   2   7  11        440.05        426.87        41.69 o
   3   7  11        109.38        123.18        29.03 o
   4   7  11        101.85        119.75        34.75 o
   5   7  11       1598.51       1471.14        63.39 o
   6   7  11        672.03        644.04        55.02 o
   7   7  11        331.66        429.77        72.92 o
   8   7  11         55.00         52.25        46.46 o
   9   7  11        411.39        342.08        56.23 o
  10   7  11        157.55        280.73        55.94 o
  11   7  11        147.76        105.93        56.60 o
  12   7  11        625.43        521.84        72.36 o
 -14   8  11        242.70        295.93        87.92 o
 -13   8  11         85.73         47.37        55.10 o
 -12   8  11        186.13        290.99        56.55 o
 -11   8  11          3.74        -16.38        43.55 o
 -10   8  11        198.13        218.69        44.97 o
  -9   8  11         84.21         76.21        41.07 o
  -8   8  11        332.43        384.40        42.89 o
  -7   8  11         40.72         58.08        33.84 o
  -6   8  11         96.67         69.00        32.16 o
  -5   8  11        254.34        251.94        35.28 o
  -4   8  11       1891.53       1711.87        57.77 o
  -3   8  11       2165.24       1965.73        85.28 o
  -2   8  11          7.18        -32.41        26.18 o
  -1   8  11         10.49          0.78        25.92 o
   0   8  11        719.36        664.85        44.21 o
   1   8  11         16.63         25.26        27.39 o
   2   8  11         30.33         17.94        27.89 o
   3   8  11        171.73        178.61        40.28 o
   4   8  11        583.63        590.82        44.00 o
   5   8  11        536.91        496.61        46.36 o
   6   8  11        152.97         98.29        37.96 o
   7   8  11        329.44        237.42        49.61 o
   8   8  11        125.93         68.32        48.09 o
   9   8  11        180.15        216.41        78.36 o
  10   8  11        765.86        752.12        73.25 o
  11   8  11         62.07         57.22        56.31 o
  12   8  11         20.21        -30.79        62.98 o
 -13   9  11         57.99         72.65        71.48 o
 -12   9  11         14.97        -56.01        56.01 o
 -11   9  11         16.43         10.69        43.51 o
 -10   9  11        136.21        176.68        43.90 o
  -9   9  11        613.28        567.18        51.38 o
  -8   9  11         93.87         96.99        40.20 o
  -7   9  11         62.37        -36.01        34.98 o
  -6   9  11        447.06        452.98        44.62 o
  -5   9  11        148.32        151.97        34.24 o
  -4   9  11        516.08        600.67        41.90 o
  -3   9  11        232.62        221.28        34.69 o
  -2   9  11        175.21        118.03        32.79 o
  -1   9  11        722.68        673.96        48.11 o
   0   9  11         71.86         56.38        34.54 o
   1   9  11        308.75        245.62        37.99 o
   2   9  11       1158.86       1180.79        52.59 o
   3   9  11         31.30          9.33        32.32 o
   4   9  11        998.64        955.33        55.82 o
   5   9  11        269.77        281.19        69.27 o
   6   9  11          0.03        -25.51        38.83 o
   7   9  11         70.36         96.43        49.50 o
   8   9  11         65.36        108.43        52.80 o
   9   9  11         39.95         80.35        55.93 o
  10   9  11          6.04        -79.09        53.45 o
  11   9  11         93.23        -28.19        72.10 o
 -12  10  11        137.16        104.87        61.45 o
 -11  10  11        108.01         41.73        48.72 o
 -10  10  11        515.15        613.71        57.90 o
  -9  10  11        110.05        128.04        45.86 o
  -8  10  11        222.13        211.99        46.21 o
  -7  10  11         41.49        104.72        45.22 o
  -6  10  11          9.66         34.74        38.80 o
  -5  10  11        465.77        396.27        40.78 o
  -4  10  11        117.29         98.57        34.47 o
  -3  10  11         72.85         54.60        33.02 o
  -2  10  11        110.78        156.03        39.65 o
  -1  10  11        159.66        169.69        38.11 o
   0  10  11         20.67         31.35        36.90 o
   1  10  11         73.25        113.52        39.94 o
   2  10  11          2.19        -20.66        40.34 o
   3  10  11        266.91        245.31        39.76 o
   4  10  11        184.75        230.75        66.74 o
   5  10  11       1114.00       1020.27        61.69 o
   6  10  11         17.32        100.14        42.88 o
   7  10  11          3.67         -4.82        58.73 o
   8  10  11         17.93        -14.01        52.96 o
   9  10  11         77.06        157.22        58.55 o
  10  10  11        356.53        348.21        73.32 o
 -11  11  11         34.29         48.41        71.55 o
 -10  11  11         88.98        105.75        56.75 o
  -9  11  11        596.54        578.95        64.18 o
  -8  11  11        102.72        173.03        47.39 o
  -7  11  11         23.66        -73.09        58.40 o
  -6  11  11        156.39        100.69        41.86 o
  -5  11  11        347.43        307.46        47.37 o
  -4  11  11          0.28         -8.75        38.64 o
  -3  11  11        255.36        297.37        51.07 o
  -2  11  11        676.20        611.61        52.35 o
  -1  11  11         21.71         20.38        46.35 o
   0  11  11         18.30         44.00        53.29 o
   1  11  11        613.53        565.38        60.84 o
   2  11  11         13.20         16.34        67.48 o
   3  11  11          9.35        -27.63        42.38 o
   4  11  11        202.50        242.98        61.69 o
   5  11  11        251.05        236.40        59.46 o
   6  11  11         24.52        -18.56        43.81 o
   7  11  11         43.33         23.66        53.86 o
   8  11  11         95.18        164.42        62.64 o
   9  11  11          0.91        -54.29        64.95 o
  -9  12  11          0.04        -32.38        55.78 o
  -8  12  11         29.80         -4.34        52.05 o
  -7  12  11        140.62        180.25        49.27 o
  -6  12  11         16.60         62.78        48.90 o
  -5  12  11        523.49        366.93        58.06 o
  -4  12  11        414.41        439.05        59.31 o
  -3  12  11          0.43         54.87        44.25 o
  -2  12  11          6.55          4.52        49.93 o
  -1  12  11         58.70         35.36        57.23 o
   0  12  11         28.70         58.97        78.03 o
   1  12  11          6.28         27.16        74.40 o
   2  12  11        136.71        164.65        51.44 o
   3  12  11        224.86        199.65        55.96 o
   4  12  11         10.06         61.08        65.11 o
   5  12  11          0.64        -18.24        55.91 o
   6  12  11         14.18         20.59        60.78 o
   7  12  11        361.81        460.85       118.12 o
   8  12  11          6.24        -45.70       134.43 o
  -8  13  11          2.29        -44.70       136.59 o
  -7  13  11        147.65         66.52        59.75 o
  -6  13  11          7.19        -82.84        54.37 o
  -5  13  11          3.69         47.62        78.03 o
  -4  13  11         88.83         82.09        97.75 o
  -3  13  11         52.09         37.01        55.57 o
  -2  13  11         29.16        142.89        51.68 o
  -1  13  11        142.64        219.84        60.88 o
   0  13  11         73.88         82.46        53.77 o
   1  13  11        382.23        356.99        61.92 o
   2  13  11        469.20        526.54        65.17 o
   3  13  11          0.16         11.14        99.34 o
   4  13  11        141.52        199.05        70.14 o
   5  13  11        433.13        426.09       120.10 o
   6  13  11          0.00         70.64        88.98 o
  -5  14  11        100.95        154.30       130.30 o
  -4  14  11        247.08        255.00        91.23 o
  -3  14  11        215.55        306.11        80.26 o
  -2  14  11          5.40         98.41        61.44 o
  -1  14  11          4.52         -9.67        55.90 o
   0  14  11         59.92        134.17        62.41 o
   1  14  11        114.65        124.28        61.95 o
   2  14  11         41.25        145.59        63.90 o
   3  14  11          1.16        171.74       145.73 o
 -16   0  12       2029.08       2472.30       200.02 o
 -14   0  12        886.18        920.99        90.46 o
 -12   0  12       1583.26       1697.21        83.65 o
 -10   0  12         17.70         56.74        41.01 o
  -8   0  12       6234.89       6086.78       143.07 o
  -6   0  12         56.21         79.60        19.80 o
  -4   0  12       5203.87       4923.78       157.28 o
  -2   0  12      28000.62      28588.48       449.16 o
   0   0  12        750.10       1042.04        33.93 o
   2   0  12       2708.97       2762.33        61.09 o
   4   0  12       1684.67       1494.55       166.61 o
   6   0  12        225.97        236.10        62.62 o
   8   0  12        375.78        344.39        56.00 o
  10   0  12        326.43        328.00        61.70 o
  12   0  12       1650.47       1477.20        96.05 o
  14   0  12         24.16         13.72       113.16 o
 -16   1  12        216.38         18.27        86.27 o
 -15   1  12        116.43        168.10        60.54 o
 -14   1  12       1166.42       1162.19        82.54 o
 -13   1  12        141.00        119.23        40.10 o
 -12   1  12        947.37        978.87        76.31 o
 -11   1  12         11.74        -21.20        28.11 o
 -10   1  12       3794.76       3809.53        86.56 o
  -9   1  12          3.09         30.31        26.08 o
  -8   1  12       3611.91       3632.33        65.35 o
  -7   1  12        402.33        415.31        24.78 o
  -6   1  12         43.45          6.98        13.93 o
  -5   1  12        284.97        336.76        18.27 o
  -4   1  12       2671.48       3033.85        49.76 o
  -3   1  12       1491.77       1602.15        32.80 o
  -2   1  12       1311.71       1263.83        25.04 o
  -1   1  12       2481.95       2447.70        37.96 o
   0   1  12        856.76        852.83        22.62 o
   1   1  12          3.42         48.34        12.02 o
   2   1  12       1667.64       1799.44        33.23 o
   3   1  12        475.40        506.29        22.80 o
   4   1  12      10915.78      10689.17       153.12 o
   5   1  12       3391.76       3172.35        68.24 o
   6   1  12       2171.56       2037.57        82.07 o
   7   1  12         23.54         75.03        32.49 o
   8   1  12        163.73        196.40        37.13 o
   9   1  12         55.25         46.70        34.12 o
  10   1  12        809.63        806.85        55.22 o
  11   1  12         52.15        -19.70        36.86 o
  12   1  12        149.32        260.00        48.96 o
  13   1  12          3.64        -37.49        47.16 o
  14   1  12        411.60        302.48        69.50 o
 -16   2  12       1187.85       1299.94       104.32 o
 -15   2  12          2.16         53.71        48.46 o
 -14   2  12        114.19        225.64        50.36 o
 -13   2  12         78.34         84.46        43.97 o
 -12   2  12        879.23        950.52        54.32 o
 -11   2  12          1.40        -21.16        30.61 o
 -10   2  12         45.05         18.12        30.88 o
  -9   2  12         15.61         57.13        27.53 o
  -8   2  12        463.43        479.37        28.74 o
  -7   2  12        408.64        408.19        25.61 o
  -6   2  12        495.34        727.28        27.76 o
  -5   2  12          1.37        -14.45        11.91 o
  -4   2  12       1079.58       1119.60        27.97 o
  -3   2  12        470.44        446.89        15.97 o
  -2   2  12      16618.73      16505.89       189.31 o
  -1   2  12        487.79        544.51        19.24 o
   0   2  12         27.53         23.15        13.80 o
   1   2  12       1298.03       1336.71        29.75 o
   2   2  12       1206.06       1183.97        28.08 o
   3   2  12         96.95        111.85        17.37 o
   4   2  12        347.70        282.70        24.95 o
   5   2  12        170.77        178.10        28.25 o
   6   2  12        317.99        381.85        35.72 o
   7   2  12       1192.53       1314.18        53.63 o
   8   2  12         77.76         85.27        36.63 o
   9   2  12        535.21        484.14        43.40 o
  10   2  12        143.66         77.75        38.00 o
  11   2  12          9.47         55.79        41.12 o
  12   2  12       1111.30       1213.49       145.92 o
  13   2  12         76.95          0.32        62.20 o
  14   2  12        385.39        432.27       100.97 o
 -16   3  12          8.77         47.32        67.50 o
 -15   3  12        177.59        158.53        51.34 o
 -14   3  12        361.67        376.63        52.76 o
 -13   3  12         90.62         82.29        44.38 o
 -12   3  12          6.52         -1.35        37.74 o
 -11   3  12        116.94        115.64        38.99 o
 -10   3  12        434.04        526.52        42.32 o
  -9   3  12          0.10        -46.48        28.32 o
  -8   3  12        122.48         94.07        26.47 o
  -7   3  12         55.94         28.39        22.88 o
  -6   3  12       1390.28       1299.83        48.66 o
  -5   3  12       1190.44       1220.00        30.08 o
  -4   3  12       4953.08       4686.60        64.64 o
  -3   3  12        373.68        489.26        26.03 o
  -2   3  12       2957.26       3018.58        46.56 o
  -1   3  12        360.64        370.50        18.83 o
   0   3  12        776.69        851.95        26.05 o
   1   3  12       1012.48        968.25        27.55 o
   2   3  12        537.21        595.45        23.06 o
   3   3  12         95.95        125.90        17.48 o
   4   3  12       6133.18       6179.85        92.81 o
   5   3  12        519.61        557.08        30.98 o
   6   3  12       1339.66       1163.12        47.78 o
   7   3  12          2.14        338.79        46.55 o
   8   3  12         19.25        -14.76        33.07 o
   9   3  12          0.54         18.18        36.74 o
  10   3  12       2567.07       2629.33       103.60 o
  11   3  12          5.63         15.64        50.29 o
  12   3  12         60.21          1.23        53.35 o
  13   3  12          5.54        -21.84        68.67 o
  14   3  12        227.07        176.20        67.99 o
 -16   4  12       1062.54        820.82       122.01 o
 -15   4  12        331.19        342.32        63.73 o
 -14   4  12          1.69         -6.26        45.83 o
 -13   4  12        355.81        366.47        51.89 o
 -12   4  12        790.67        717.51        58.71 o
 -11   4  12         34.65         49.61        37.96 o
 -10   4  12        352.78        406.70        84.14 o
  -9   4  12        247.87        285.72        37.41 o
  -8   4  12        940.52        991.37        43.70 o
  -7   4  12        630.19        692.68        35.92 o
  -6   4  12         14.23         -7.75        18.75 o
  -5   4  12        732.97        886.03        28.36 o
  -4   4  12        863.25        971.14        31.95 o
  -3   4  12         27.06        -17.81        14.08 o
  -2   4  12      17483.80      17563.13       203.58 o
  -1   4  12        241.56        199.68        17.96 o
   0   4  12        204.01        166.03        17.30 o
   1   4  12         11.16          3.06        16.90 o
   2   4  12       1228.14       1257.86        36.24 o
   3   4  12        414.11        486.10        24.49 o
   4   4  12         65.52         56.80        23.50 o
   5   4  12         62.29         82.98        25.15 o
   6   4  12         10.31         25.81        30.42 o
   7   4  12          0.03         13.44        35.54 o
   8   4  12          6.45         20.16        36.09 o
   9   4  12         40.49         54.83        37.16 o
  10   4  12         23.51         32.98        44.56 o
  11   4  12        228.01        343.26        56.58 o
  12   4  12        883.51        843.57       114.33 o
  13   4  12         10.34         10.20        57.69 o
  14   4  12         23.91        -73.90        87.07 o
 -15   5  12         17.98        -16.90        55.60 o
 -14   5  12        156.53        198.01        50.41 o
 -13   5  12        148.31        167.59        48.36 o
 -12   5  12         18.90         66.94        42.18 o
 -11   5  12         35.26        105.96        41.58 o
 -10   5  12       2449.37       2469.73        79.87 o
  -9   5  12          0.51        -34.63        32.59 o
  -8   5  12         18.84        -16.47        31.47 o
  -7   5  12         21.70          3.39        25.09 o
  -6   5  12         85.67         50.83        24.98 o
  -5   5  12        798.66        725.27        35.10 o
  -4   5  12       7285.67       7096.68        94.33 o
  -3   5  12         19.46        -18.69        16.20 o
  -2   5  12         26.62         53.79        17.56 o
  -1   5  12         96.78        117.95        18.42 o
   0   5  12        167.58        229.93        23.67 o
   1   5  12        151.88        159.86        20.50 o
   2   5  12        174.46        219.33        22.33 o
   3   5  12        897.77       1025.95        34.78 o
   4   5  12       2166.08       2101.14        51.89 o
   5   5  12         10.48         -4.85        25.86 o
   6   5  12         20.70         11.66        35.43 o
   7   5  12         65.07        114.58        38.41 o
   8   5  12          4.52         15.42        35.05 o
   9   5  12          5.55         58.22        48.44 o
  10   5  12       2280.09       2098.84        95.09 o
  11   5  12          2.53          8.17        51.43 o
  12   5  12        165.75        131.78        56.75 o
  13   5  12          3.61       -109.70        54.85 o
 -15   6  12         20.14          4.23        66.81 o
 -14   6  12         46.28         90.09        54.40 o
 -13   6  12          0.07          1.74        46.36 o
 -12   6  12        396.29        337.78        53.22 o
 -11   6  12         32.16          9.28        42.60 o
 -10   6  12         23.46         65.12        36.45 o
  -9   6  12        526.45        446.02        42.04 o
  -8   6  12         52.81         60.90        32.89 o
  -7   6  12        921.12        922.12        56.38 o
  -6   6  12         20.27         53.52        30.87 o
  -5   6  12        794.90        769.79        34.74 o
  -4   6  12        212.69        206.05        25.45 o
  -3   6  12       1414.07       1334.11        36.84 o
  -2   6  12       8019.91       7720.79       102.87 o
  -1   6  12         22.56          2.48        19.98 o
   0   6  12         50.63         41.39        20.00 o
   1   6  12         35.80         18.77        20.80 o
   2   6  12       2304.73       2190.70        48.52 o
   3   6  12        761.88        726.68        32.94 o
   4   6  12        139.64        124.36        31.42 o
   5   6  12          2.77          3.66        31.79 o
   6   6  12         18.24         -7.84        34.87 o
   7   6  12        500.85        538.15        54.26 o
   8   6  12         67.99         62.07        43.38 o
   9   6  12          5.84        -40.31        45.51 o
  10   6  12         41.35        -21.44        48.69 o
  11   6  12        533.84        506.31        65.87 o
  12   6  12        796.95        935.42       112.68 o
  13   6  12         64.68        -58.24        60.33 o
 -14   7  12        288.84        332.76        66.82 o
 -13   7  12         11.46         45.10        51.04 o
 -12   7  12          0.13         41.18        45.73 o
 -11   7  12         13.59         22.91        47.63 o
 -10   7  12       1733.00       1952.52        80.27 o
  -9   7  12          4.55        -16.11        32.15 o
  -8   7  12        245.55        305.15        40.36 o
  -7   7  12        368.71        250.62        38.49 o
  -6   7  12        232.37        240.89        44.09 o
  -5   7  12        512.22        468.33        36.40 o
  -4   7  12       3611.00       3385.52        97.64 o
  -3   7  12       1482.68       1391.70        64.77 o
  -2   7  12       1555.21       1638.44        48.27 o
  -1   7  12       1793.28       1879.83        79.44 o
   0   7  12         11.21         24.76        22.59 o
   1   7  12          5.35         -5.13        22.84 o
   2   7  12         78.72          6.85        26.68 o
   3   7  12        696.90        776.22        40.87 o
   4   7  12       2675.74       2423.83        96.68 o
   5   7  12         36.98         97.94        34.31 o
   6   7  12        342.87        420.12        43.40 o
   7   7  12         30.38         64.67        48.83 o
   8   7  12          5.22          8.45        45.45 o
   9   7  12        129.02         14.63        51.20 o
  10   7  12        333.10        228.44        75.39 o
  11   7  12         36.51        -66.28        70.28 o
  12   7  12         11.21          8.50        61.87 o
 -14   8  12        235.85        166.38        86.78 o
 -13   8  12         26.96        -35.44        52.30 o
 -12   8  12        184.58        166.58        54.01 o
 -11   8  12          8.82         38.79        41.13 o
 -10   8  12         30.24         99.44        42.69 o
  -9   8  12        192.62        221.68        43.02 o
  -8   8  12        473.70        509.51        65.29 o
  -7   8  12         15.78        -32.20        32.20 o
  -6   8  12        253.63        175.27        36.29 o
  -5   8  12       1178.31       1026.00        49.58 o
  -4   8  12       1621.07       1647.07        57.85 o
  -3   8  12        158.85        158.04        33.53 o
  -2   8  12       7048.57       6627.71       105.12 o
  -1   8  12       1062.46       1110.02        58.21 o
   0   8  12        471.30        485.79        33.97 o
   1   8  12        171.15        139.44        30.98 o
   2   8  12        150.34        138.32        31.18 o
   3   8  12          1.15          0.52        29.88 o
   4   8  12          5.35        -29.30        35.92 o
   5   8  12          2.53         55.56        36.91 o
   6   8  12       1267.83       1086.67        59.64 o
   7   8  12        435.20        401.97        55.66 o
   8   8  12          0.06        -17.90        47.27 o
   9   8  12        291.65        264.41        62.85 o
  10   8  12        145.43        134.10        63.41 o
  11   8  12        315.18        291.86        92.06 o
 -13   9  12          6.25         13.99        80.41 o
 -12   9  12          1.16        -68.16        53.12 o
 -11   9  12         92.43        100.25        46.69 o
 -10   9  12        898.13        944.87        67.93 o
  -9   9  12         83.48        165.20        44.07 o
  -8   9  12        279.28        402.70        47.36 o
  -7   9  12          0.67         -4.78        36.35 o
  -6   9  12        117.14         48.06        35.08 o
  -5   9  12         71.68         23.14        34.07 o
  -4   9  12       1045.64       1014.98        49.43 o
  -3   9  12          5.96         47.88        29.08 o
  -2   9  12        208.24        227.17        34.81 o
  -1   9  12         38.78          7.50        37.20 o
   0   9  12        610.95        682.62        45.43 o
   1   9  12          0.97        -27.09        32.38 o
   2   9  12       1404.83       1311.99        49.98 o
   3   9  12        957.48        921.16        48.17 o
   4   9  12       2010.17       1985.46        74.69 o
   5   9  12         10.76        -32.44        35.77 o
   6   9  12        331.04        323.47        45.99 o
   7   9  12          7.94         -0.42        48.33 o
   8   9  12         17.65         12.45        68.30 o
   9   9  12        238.86        143.67        60.38 o
  10   9  12         78.95        105.25        82.65 o
  11   9  12          2.99       -107.96        68.63 o
 -12  10  12         27.14         34.38        73.68 o
 -11  10  12         55.44         54.67        49.78 o
 -10  10  12          5.20        -19.92        44.31 o
  -9  10  12        418.05        419.70        70.77 o
  -8  10  12       1081.29       1201.20        68.07 o
  -7  10  12          0.39        -24.22        46.88 o
  -6  10  12        118.30        184.38        40.36 o
  -5  10  12        156.27        127.88        38.77 o
  -4  10  12        354.21        297.65        39.38 o
  -3  10  12        461.60        508.89        41.50 o
  -2  10  12       1366.33       1439.63        63.77 o
  -1  10  12          0.16        -25.75        35.40 o
   0  10  12         47.90         70.34        38.12 o
   1  10  12        143.87        141.32        44.04 o
   2  10  12        378.05        333.37        48.15 o
   3  10  12        160.26        160.29        37.66 o
   4  10  12        247.11        315.27        46.61 o
   5  10  12        916.92       1042.81        77.27 o
   6  10  12        481.83        509.56        53.09 o
   7  10  12         24.23          9.58        49.53 o
   8  10  12        165.56         21.67        53.31 o
   9  10  12        125.74        127.55        62.82 o
  10  10  12        457.81        337.18        79.68 o
 -11  11  12          1.05        -50.84        77.16 o
 -10  11  12        215.17        217.66        56.43 o
  -9  11  12         83.20         -5.98        47.31 o
  -8  11  12         63.94         25.40        42.16 o
  -7  11  12          4.82          4.11        40.90 o
  -6  11  12          5.97         47.76        44.49 o
  -5  11  12          9.81          5.62        38.50 o
  -4  11  12         27.61          3.29        45.99 o
  -3  11  12          1.19         18.25        39.72 o
  -2  11  12        100.27        149.16        52.06 o
  -1  11  12          1.38        -20.50        44.17 o
   0  11  12         27.35        -15.13        61.87 o
   1  11  12         39.96         68.23        55.76 o
   2  11  12        135.38        101.47        48.10 o
   3  11  12        950.60        965.04        70.14 o
   4  11  12        192.16        290.13        60.00 o
   5  11  12         91.65        141.74        47.14 o
   6  11  12        132.14         97.67        49.73 o
   7  11  12         11.02         -1.04        61.21 o
   8  11  12         17.47        -84.93        68.37 o
   9  11  12          9.48        -70.47        70.41 o
  -9  12  12        260.23        241.61        60.73 o
  -8  12  12          4.83        -38.47        48.96 o
  -7  12  12         63.21         31.23        46.03 o
  -6  12  12        127.33         33.13        48.23 o
  -5  12  12         50.52         40.75        49.56 o
  -4  12  12         24.61          7.90        77.73 o
  -3  12  12        328.34        440.35        55.31 o
  -2  12  12        308.24        385.03        61.21 o
  -1  12  12        101.84        145.98        52.89 o
   0  12  12         26.59         11.84        49.62 o
   1  12  12          5.51         46.89        51.53 o
   2  12  12          1.03        105.96        48.96 o
   3  12  12         25.84         19.40        59.08 o
   4  12  12        123.08        137.18        68.30 o
   5  12  12        205.07        300.59       114.99 o
   6  12  12        163.95        123.55        65.13 o
   7  12  12         71.73        -20.03        60.00 o
  -7  13  12         30.66         62.38        68.80 o
  -6  13  12        281.12        250.74        63.09 o
  -5  13  12         21.81         11.40        53.55 o
  -4  13  12        155.79        129.72        64.04 o
  -3  13  12         27.34        -21.85        60.14 o
  -2  13  12        254.99        236.74       104.47 o
  -1  13  12         14.11         32.96        51.05 o
   0  13  12         59.60         30.15        53.46 o
   1  13  12         46.17        196.25        57.78 o
   2  13  12         33.05         94.24        56.55 o
   3  13  12        173.02        194.59        74.03 o
   4  13  12          2.54         39.42        67.08 o
   5  13  12          0.22         75.06        77.12 o
   6  13  12          6.38         41.15       123.44 o
  -4  14  12         39.89         65.15        83.25 o
  -3  14  12          6.30         19.80        75.36 o
  -2  14  12        585.34        722.41        91.52 o
  -1  14  12         93.77        126.85        67.49 o
   0  14  12         28.42        160.60        62.37 o
   1  14  12         56.24         80.98        63.26 o
   2  14  12          1.03         75.04        71.06 o
   3  14  12         25.45        155.13        95.57 o
 -15   0  13         82.61          7.37        97.73 o
 -13   0  13        692.96        877.98        97.73 o
 -11   0  13       4725.48       4558.05       126.78 o
  -9   0  13       2760.84       2749.89       112.38 o
  -7   0  13       4412.76       3781.98       308.79 o
  -5   0  13      19951.15      21780.19       411.49 o
  -3   0  13       1683.66       1966.54        88.77 o
  -1   0  13       2630.98       2492.08        55.88 o
   1   0  13       3891.68       3842.37        78.24 o
   3   0  13       7609.21       7269.95       132.08 o
   5   0  13       3615.61       3780.03       109.76 o
   7   0  13         28.67        138.17        48.71 o
   9   0  13        355.75        370.16        65.50 o
  11   0  13        317.57        301.94        65.83 o
  13   0  13       1024.54        823.75       130.30 o
 -16   1  13          3.75        -58.67        72.73 o
 -15   1  13         33.76         -8.46        66.97 o
 -14   1  13         36.56         38.83        51.98 o
 -13   1  13          3.92          2.25        36.33 o
 -12   1  13        314.26        341.67        42.85 o
 -11   1  13        551.74        602.46        45.03 o
 -10   1  13          9.84         29.61        32.09 o
  -9   1  13       7646.52       7646.36       124.11 o
  -8   1  13         29.56         17.72        24.41 o
  -7   1  13         12.44         41.04        20.17 o
  -6   1  13          0.40        -27.10        15.89 o
  -5   1  13       1033.76       1060.16        36.23 o
  -4   1  13          1.85          5.75        13.34 o
  -3   1  13      11345.13      11483.94       146.61 o
  -2   1  13        921.07       1014.10        28.06 o
  -1   1  13       2290.41       2538.80        40.65 o
   0   1  13        755.64        826.26        23.77 o
   1   1  13       4055.58       4017.40        57.34 o
   2   1  13       1011.92       1015.49        28.36 o
   3   1  13        799.82        734.86        23.81 o
   4   1  13       1036.42       1200.26        49.75 o
   5   1  13       5778.49       5533.55       111.93 o
   6   1  13        400.45        678.42        39.56 o
   7   1  13        497.82        477.69        40.13 o
   8   1  13         15.52         17.04        32.91 o
   9   1  13       2050.87       2021.75       123.54 o
  10   1  13         25.87         25.14        37.01 o
  11   1  13        975.16        957.55        78.25 o
  12   1  13         12.07        -30.40        65.20 o
  13   1  13         27.52        -54.47        47.43 o
  14   1  13         11.93         38.45        69.94 o
 -16   2  13         27.66         50.84        69.50 o
 -15   2  13        327.26        173.78        64.92 o
 -14   2  13        274.35        183.88        66.98 o
 -13   2  13       1020.46       1005.52        67.31 o
 -12   2  13        207.90        203.95        39.73 o
 -11   2  13       3875.88       3811.93        91.41 o
 -10   2  13          0.02          4.27        31.69 o
  -9   2  13       1888.71       1804.73        56.44 o
  -8   2  13       1237.95       1386.28        47.10 o
  -7   2  13       1572.38       1510.15        41.82 o
  -6   2  13         18.61         18.21        17.46 o
  -5   2  13         38.69         67.42        16.07 o
  -4   2  13        339.44        301.54        34.48 o
  -3   2  13       3066.97       2640.13        45.45 o
  -2   2  13        154.61        119.51        14.58 o
  -1   2  13       5689.04       5538.47        73.14 o
   0   2  13        234.76        252.30        19.30 o
   1   2  13        979.96        977.74        26.85 o
   2   2  13       2058.34       2039.44        37.96 o
   3   2  13       9341.01       8837.08       111.22 o
   4   2  13       1336.20       1454.71        41.98 o
   5   2  13       2968.83       2972.96        68.34 o
   6   2  13        627.58        750.71        48.90 o
   7   2  13        117.97        101.72        34.99 o
   8   2  13        107.26         86.92        34.77 o
   9   2  13          6.12          8.63        33.72 o
  10   2  13        372.51        308.46        54.45 o
  11   2  13        473.60        586.14        54.02 o
  12   2  13         12.40         34.32        48.25 o
  13   2  13         83.21        118.54        60.00 o
  14   2  13         23.71         51.42        75.23 o
 -16   3  13         23.01        -37.29        53.80 o
 -15   3  13        130.89        199.03        51.60 o
 -14   3  13         11.98         51.48        46.57 o
 -13   3  13         18.62         67.71        46.11 o
 -12   3  13          4.66          6.48        39.92 o
 -11   3  13         83.05          6.37        38.91 o
 -10   3  13          5.50        -14.79        32.24 o
  -9   3  13       7783.99       7629.27       180.62 o
  -8   3  13        166.75        210.58        29.10 o
  -7   3  13        553.75        517.86        28.77 o
  -6   3  13        132.70         96.35        20.20 o
  -5   3  13       5099.14       5173.49        78.64 o
  -4   3  13         89.90         83.13        14.03 o
  -3   3  13       4641.10       4094.34        58.36 o
  -2   3  13        154.15        189.97        16.56 o
  -1   3  13        100.07        125.67        15.84 o
   0   3  13          1.15          7.55        16.07 o
   1   3  13       1854.04       1770.17        38.26 o
   2   3  13         64.51        101.83        17.92 o
   3   3  13        778.52        830.79        36.11 o
   4   3  13       2002.90       1831.86        47.50 o
   5   3  13       6832.24       6490.41       111.06 o
   6   3  13       1031.87        985.13        47.19 o
   7   3  13         11.34        -45.92        32.32 o
   8   3  13          0.01        -10.21        33.86 o
   9   3  13        449.66        430.25        44.28 o
  10   3  13          2.39         34.43        43.28 o
  11   3  13         39.08         31.05        42.61 o
  12   3  13        128.49        123.20        53.27 o
  13   3  13          6.80        -37.50        61.21 o
  14   3  13         17.24        -70.59       138.30 o
 -15   4  13        243.72        206.60        58.89 o
 -14   4  13         33.47         84.61        51.45 o
 -13   4  13         10.79          4.08        44.49 o
 -12   4  13         11.78         -8.48        44.21 o
 -11   4  13       1147.20       1212.51        65.93 o
 -10   4  13         70.55         85.47        40.58 o
  -9   4  13          8.72         22.33        33.45 o
  -8   4  13       1294.89       1211.31        47.84 o
  -7   4  13         84.78         89.78        26.44 o
  -6   4  13         16.46        -11.94        19.58 o
  -5   4  13        879.06        937.21        35.66 o
  -4   4  13          1.42         15.87        14.98 o
  -3   4  13         92.71         35.84        15.60 o
  -2   4  13        130.93        117.23        18.85 o
  -1   4  13       2346.83       2257.72        42.58 o
   0   4  13        200.74        128.20        17.57 o
   1   4  13          2.60         29.53        16.82 o
   2   4  13        305.14        290.57        21.94 o
   3   4  13        970.19        909.66        31.07 o
   4   4  13         35.50         81.56        26.53 o
   5   4  13        887.14        862.04        43.23 o
   6   4  13         89.40        106.52        44.64 o
   7   4  13       2525.66       2486.07        77.57 o
   8   4  13         29.43         90.02        37.15 o
   9   4  13        495.68        592.77        50.00 o
  10   4  13        227.94        197.67        53.62 o
  11   4  13        461.21        507.81        63.39 o
  12   4  13         45.28        -46.42        52.15 o
  13   4  13          0.44        -28.35        61.86 o
  14   4  13         99.40        168.02       194.31 o
 -15   5  13        278.47        147.11        61.96 o
 -14   5  13         26.93        -27.35        49.33 o
 -13   5  13          6.90         64.45        45.49 o
 -12   5  13        200.51        236.29        50.74 o
 -11   5  13       1142.08       1001.52        64.80 o
 -10   5  13        343.92        330.79        47.89 o
  -9   5  13        911.76       1026.27        52.54 o
  -8   5  13          0.64          9.91        32.15 o
  -7   5  13        648.49        669.40        37.87 o
  -6   5  13          0.65        -21.32        24.21 o
  -5   5  13       1827.55       1872.52        51.97 o
  -4   5  13        100.86        100.72        19.24 o
  -3   5  13       4418.46       4197.71        64.27 o
  -2   5  13        183.72        179.43        20.67 o
  -1   5  13       1606.78       1711.90        39.37 o
   0   5  13         46.15         16.16        22.23 o
   1   5  13        106.94        122.47        20.05 o
   2   5  13         33.80         70.03        21.08 o
   3   5  13          9.49         -7.75        20.71 o
   4   5  13        305.78        261.64        29.68 o
   5   5  13       4179.28       4170.74        77.79 o
   6   5  13         33.60         21.37        35.42 o
   7   5  13        209.81        199.62        40.78 o
   8   5  13        379.14        360.66        44.08 o
   9   5  13       1262.28       1270.52        74.56 o
  10   5  13         69.84         87.82        51.51 o
  11   5  13        205.09        128.49        56.27 o
  12   5  13          4.16         17.97        58.38 o
  13   5  13          3.91         91.12        80.42 o
 -15   6  13        162.01         59.88        68.37 o
 -14   6  13         17.63        -14.96        52.25 o
 -13   6  13          1.96        -22.52        46.29 o
 -12   6  13         36.61         64.40        47.55 o
 -11   6  13       3067.14       2970.03        99.79 o
 -10   6  13         21.62         61.23        40.76 o
  -9   6  13        133.80         85.07        34.48 o
  -8   6  13        873.61        764.00        48.43 o
  -7   6  13          4.90        -29.13        32.08 o
  -6   6  13        253.96        245.39        34.39 o
  -5   6  13          0.58          5.25        25.62 o
  -4   6  13       1439.03       1350.80        42.22 o
  -3   6  13        252.68        189.31        22.85 o
  -2   6  13         17.01         -4.20        19.60 o
  -1   6  13       1880.94       1922.40        45.13 o
   0   6  13          1.48        -20.54        20.22 o
   1   6  13        287.37        293.94        25.53 o
   2   6  13          0.55         -3.55        21.48 o
   3   6  13       1891.71       1742.35        50.19 o
   4   6  13         23.43         51.68        30.74 o
   5   6  13       1584.63       1642.49        59.15 o
   6   6  13         18.44         42.70        35.75 o
   7   6  13        321.27        354.54        50.59 o
   8   6  13        139.82         11.10        46.08 o
   9   6  13        104.90         89.93        47.51 o
  10   6  13        557.59        599.99       105.26 o
  11   6  13        481.31        392.52        61.26 o
  12   6  13          5.09        -21.58        67.35 o
 -14   7  13         11.82        -57.89        54.48 o
 -13   7  13        100.22        180.84        57.74 o
 -12   7  13        160.53        197.98        50.96 o
 -11   7  13         49.84         30.10        49.84 o
 -10   7  13          4.72        -23.98        42.56 o
  -9   7  13       5077.18       4861.16       109.80 o
  -8   7  13         31.48        -11.14        33.08 o
  -7   7  13          0.59         51.68        33.25 o
  -6   7  13          2.37         12.95        32.08 o
  -5   7  13       1207.78       1202.10        76.89 o
  -4   7  13          8.19         10.99        25.86 o
  -3   7  13       3743.70       3351.88        72.96 o
  -2   7  13         62.93         52.74        28.52 o
  -1   7  13        234.03        206.34        26.10 o
   0   7  13          0.82          8.23        22.54 o
   1   7  13       1687.86       1577.80        50.53 o
   2   7  13        657.66        678.59        38.67 o
   3   7  13         12.41         50.35        34.87 o
   4   7  13        119.65        136.04        35.65 o
   5   7  13       6022.04       5982.56       110.99 o
   6   7  13         33.77        -25.40        38.62 o
   7   7  13         60.09         22.40        61.70 o
   8   7  13        281.11        254.80        52.25 o
   9   7  13        184.99         40.20        50.27 o
  10   7  13         36.65         30.70        52.06 o
  11   7  13          4.72         70.15        57.92 o
  12   7  13         66.90         39.12        61.34 o
 -13   8  13         71.59         28.89        57.29 o
 -12   8  13        181.31        167.80        56.20 o
 -11   8  13       1900.52       1872.08        89.80 o
 -10   8  13         95.59         76.63        41.02 o
  -9   8  13        131.01         95.69        40.31 o
  -8   8  13        449.38        480.57        65.66 o
  -7   8  13        328.22        380.27        42.16 o
  -6   8  13         38.71         55.71        33.23 o
  -5   8  13        590.03        577.32        45.66 o
  -4   8  13        775.11        693.12        42.21 o
  -3   8  13        728.32        627.90        41.02 o
  -2   8  13         10.86         25.41        27.93 o
  -1   8  13        334.59        330.47        36.69 o
   0   8  13          7.85        -15.87        24.50 o
   1   8  13        226.14        244.58        32.72 o
   2   8  13        422.36        428.21        43.15 o
   3   8  13       4924.80       4749.46       101.91 o
   4   8  13         38.27         21.86        43.91 o
   5   8  13       1217.88       1187.04        59.95 o
   6   8  13          0.52        -82.37        41.18 o
   7   8  13        126.00        165.73        51.28 o
   8   8  13         49.93         56.72        47.76 o
   9   8  13          0.02         45.70        50.07 o
  10   8  13        192.13        167.58        60.03 o
  11   8  13        244.19        158.33        82.98 o
 -13   9  13          2.70        128.02       144.02 o
 -12   9  13          1.59        -24.63        52.31 o
 -11   9  13         42.69         -5.66        48.24 o
 -10   9  13          0.63         36.98        42.54 o
  -9   9  13       1924.90       2011.73        80.96 o
  -8   9  13         15.59         -8.46        38.28 o
  -7   9  13         26.07         24.81        37.22 o
  -6   9  13         98.79         58.83        46.35 o
  -5   9  13        210.14        159.94        39.54 o
  -4   9  13         23.84         -1.44        32.39 o
  -3   9  13       1610.31       1464.56        72.41 o
  -2   9  13         84.51        111.57        31.07 o
  -1   9  13          5.23         -6.37        29.88 o
   0   9  13          2.38        -34.88        30.60 o
   1   9  13       1634.32       1589.80        60.39 o
   2   9  13        456.40        524.83        38.96 o
   3   9  13         40.45         74.20        38.18 o
   4   9  13         89.43         96.36        40.26 o
   5   9  13        701.26        676.85        53.63 o
   6   9  13         27.19         73.05        48.43 o
   7   9  13         26.17         40.43        45.31 o
   8   9  13        142.48         88.38        53.97 o
   9   9  13        763.20        742.66        73.65 o
  10   9  13         57.71        -66.45        86.28 o
 -12  10  13          9.21        -54.86       121.16 o
 -11  10  13        725.24        773.22        72.29 o
 -10  10  13        319.46        312.87        53.43 o
  -9  10  13        285.92        282.74        49.55 o
  -8  10  13         56.95        121.39        44.06 o
  -7  10  13        595.27        662.10        54.27 o
  -6  10  13         23.22        -35.92        37.76 o
  -5  10  13       1318.02       1101.50        60.51 o
  -4  10  13         34.63         63.56        42.13 o
  -3  10  13          0.06          5.36        32.61 o
  -2  10  13        190.97        160.69        38.76 o
  -1  10  13        419.89        466.05        46.31 o
   0  10  13         20.97         53.42        38.42 o
   1  10  13        716.69        688.78        53.85 o
   2  10  13        432.45        474.22        51.76 o
   3  10  13        692.84        702.64        54.91 o
   4  10  13         28.31         50.82        41.51 o
   5  10  13        210.69        219.49        49.24 o
   6  10  13          0.45        -91.52        45.76 o
   7  10  13         35.16         47.81        51.97 o
   8  10  13          0.25        -84.56        70.78 o
   9  10  13        209.87        201.90        61.73 o
  10  10  13        213.30        305.18       122.30 o
 -10  11  13         31.26        111.88        67.22 o
  -9  11  13        345.17        300.08        54.73 o
  -8  11  13         15.47          1.96        46.90 o
  -7  11  13         45.87         19.87        65.20 o
  -6  11  13         27.57         -4.35        39.32 o
  -5  11  13         29.87         -9.69        38.98 o
  -4  11  13        276.73        280.70        54.17 o
  -3  11  13        101.30        104.19        50.05 o
  -2  11  13         24.93         54.11        39.37 o
  -1  11  13        101.57        136.92        43.63 o
   0  11  13          0.68         15.38        45.27 o
   1  11  13          0.09         86.47        48.82 o
   2  11  13        158.42        162.30        55.76 o
   3  11  13        196.92        212.97        59.76 o
   4  11  13        279.17        298.91        60.59 o
   5  11  13        654.98        735.35        61.51 o
   6  11  13          0.56        -76.09        50.63 o
   7  11  13         18.21        -43.26        52.54 o
   8  11  13        128.27        158.81        76.04 o
   9  11  13         92.82        126.87       121.16 o
  -9  12  13         49.60         77.34        64.23 o
  -8  12  13         17.72         28.01        48.52 o
  -7  12  13        142.74        101.14        50.03 o
  -6  12  13          0.64        -57.20        48.08 o
  -5  12  13         14.00          5.66        57.74 o
  -4  12  13        209.68        248.15        56.57 o
  -3  12  13        339.04        382.86        60.34 o
  -2  12  13          7.85         58.39        51.07 o
  -1  12  13        363.44        467.54        67.64 o
   0  12  13         78.66         33.42        49.74 o
   1  12  13         35.60         86.12        53.03 o
   2  12  13        102.44        137.01        59.56 o
   3  12  13          8.27         42.72        59.50 o
   4  12  13         16.88         46.80        62.66 o
   5  12  13          5.26         -8.72        77.87 o
   6  12  13          7.95        100.34        75.68 o
   7  12  13        100.93        -13.58        71.24 o
  -7  13  13         10.52         65.09        94.87 o
  -6  13  13        128.19        158.25        62.84 o
  -5  13  13         53.71         81.80        56.20 o
  -4  13  13          0.71         78.81        65.87 o
  -3  13  13        227.05        309.27        70.84 o
  -2  13  13        123.81        180.11        69.14 o
  -1  13  13        119.54        165.97        56.80 o
   0  13  13         47.18        102.20        55.36 o
   1  13  13          0.43        101.15        54.34 o
   2  13  13        132.48        157.84        72.35 o
   3  13  13        133.35        247.23        74.79 o
   4  13  13         76.69        183.55        72.29 o
   5  13  13        318.30        331.68       106.60 o
  -4  14  13         27.89        216.03       123.44 o
  -3  14  13          4.24        108.81       134.30 o
  -2  14  13          2.40       -125.38        80.39 o
  -1  14  13         64.56        107.55        73.57 o
   0  14  13         28.94        237.26        66.98 o
   1  14  13         21.19         56.86        69.00 o
   2  14  13        141.45         51.66       126.30 o
 -16   0  14        439.70        692.66       128.02 o
 -14   0  14         27.16         -5.13        93.15 o
 -12   0  14       1255.61       1385.10        79.44 o
 -10   0  14       1265.02       1424.39        74.59 o
  -8   0  14       2342.35       2123.82        80.19 o
  -6   0  14        758.21        835.28        48.85 o
  -4   0  14        563.85        457.91        37.43 o
  -2   0  14       1103.10        903.22        32.65 o
   0   0  14          0.04         -5.33        18.56 o
   2   0  14       5373.42       5014.50       110.70 o
   4   0  14       2030.66       1780.28        75.64 o
   6   0  14       2057.07       1972.67        86.33 o
   8   0  14       2682.92       2648.64       230.42 o
  10   0  14       1573.62       1446.47        91.18 o
  12   0  14        694.68        677.10        83.78 o
  14   0  14         47.11        119.65        86.12 o
 -16   1  14        219.53        280.78        99.44 o
 -15   1  14         36.08        -78.15        54.76 o
 -14   1  14         34.85          9.23        52.64 o
 -13   1  14        173.38        120.33        40.55 o
 -12   1  14        213.59        222.80        39.13 o
 -11   1  14          2.48        -29.09        30.39 o
 -10   1  14        489.96        473.74        37.43 o
  -9   1  14         56.94         75.56        31.14 o
  -8   1  14       1633.51       1551.19        50.84 o
  -7   1  14          8.38         21.75        23.33 o
  -6   1  14         99.97        141.68        22.75 o
  -5   1  14        566.20        532.67        24.40 o
  -4   1  14      12563.10      11440.71       147.78 o
  -3   1  14        136.28        111.71        16.78 o
  -2   1  14       2317.89       2083.04        35.64 o
  -1   1  14         95.62         61.96        17.28 o
   0   1  14       1241.26       1091.91        27.32 o
   1   1  14       2798.53       2840.18        45.63 o
   2   1  14       4561.49       4411.27        69.59 o
   3   1  14        910.90        898.25        25.89 o
   4   1  14         69.32         64.54        27.29 o
   5   1  14        109.00       1244.91       149.16 o
   6   1  14          6.35        -32.29        32.52 o
   7   1  14        211.16        237.31        44.91 o
   8   1  14        260.38        285.88        43.86 o
   9   1  14         69.31         69.93        36.36 o
  10   1  14       3271.66       3242.28        88.94 o
  11   1  14          6.67        -34.61        39.83 o
  12   1  14        240.22        281.96        52.43 o
  13   1  14         10.85         53.24        50.07 o
  14   1  14        424.75        473.10        98.04 o
 -16   2  14        569.13        633.69        85.83 o
 -15   2  14         11.08        106.16        63.35 o
 -14   2  14         18.85        -40.04        44.47 o
 -13   2  14          1.32        -12.46        43.88 o
 -12   2  14        745.14        883.69        58.05 o
 -11   2  14         22.05         53.08        32.61 o
 -10   2  14        948.11       1166.80        54.92 o
  -9   2  14        144.95        114.49        29.64 o
  -8   2  14       2459.17       2372.93        62.02 o
  -7   2  14         13.58         -7.87        23.38 o
  -6   2  14        804.38        831.34        42.22 o
  -5   2  14        223.85        301.02        21.44 o
  -4   2  14         71.09         50.46        16.12 o
  -3   2  14         25.70         17.96        15.12 o
  -2   2  14        129.31         85.85        13.47 o
  -1   2  14        762.36        747.61        24.62 o
   0   2  14        898.57       1047.38        27.69 o
   1   2  14       1295.67       1195.85        30.03 o
   2   2  14       3957.16       3608.09        55.76 o
   3   2  14       1435.97       1503.06        42.04 o
   4   2  14       6425.84       5457.02        96.18 o
   5   2  14          3.16        363.63        45.10 o
   6   2  14        319.66        350.59        37.53 o
   7   2  14        213.52        166.62        38.42 o
   8   2  14        774.99       1015.07        73.61 o
   9   2  14         17.74         33.56        35.34 o
  10   2  14        246.13        196.80        45.26 o
  11   2  14         24.79         42.96        42.55 o
  12   2  14        264.48        211.52        48.73 o
  13   2  14         20.12          6.78        59.55 o
  14   2  14          8.05       -122.25       165.73 o
 -16   3  14        368.77        440.50       125.92 o
 -15   3  14          2.37        -27.94        60.05 o
 -14   3  14         18.40         41.50        44.75 o
 -13   3  14        151.43        140.79        46.28 o
 -12   3  14         17.63         17.54        41.56 o
 -11   3  14         10.51        -31.31        35.56 o
 -10   3  14       1527.39       1597.09        63.02 o
  -9   3  14        276.63        211.95        36.41 o
  -8   3  14        227.58        247.20        35.09 o
  -7   3  14         32.65         32.12        24.58 o
  -6   3  14       1412.87       1436.82        41.33 o
  -5   3  14        562.27        627.48        28.37 o
  -4   3  14      10761.26      10555.67       140.02 o
  -3   3  14        231.25        273.14        21.44 o
  -2   3  14       2291.47       2251.12        40.22 o
  -1   3  14        637.61        757.76        25.59 o
   0   3  14        279.06        232.17        18.16 o
   1   3  14         39.90         40.92        16.32 o
   2   3  14        519.91        402.54        26.19 o
   3   3  14       1238.02       1100.81        38.52 o
   4   3  14        403.37        386.63        31.01 o
   5   3  14        113.46         97.72        31.25 o
   6   3  14       1430.95       1453.46        72.01 o
   7   3  14          1.96        -35.96        32.84 o
   8   3  14        129.18        122.23        38.18 o
   9   3  14        163.18        187.64        41.50 o
  10   3  14       1995.77       2002.11        89.91 o
  11   3  14          2.18         46.56        45.64 o
  12   3  14          3.69        -32.79        50.01 o
  13   3  14         26.11         17.44        62.44 o
  14   3  14        325.52        379.86       226.88 o
 -15   4  14         12.99        -10.28        49.95 o
 -14   4  14         19.69          0.04        47.90 o
 -13   4  14         50.42         54.37        46.51 o
 -12   4  14       1294.89       1512.48        78.03 o
 -11   4  14          5.70         27.76        39.63 o
 -10   4  14       1279.05       1496.35        70.33 o
  -9   4  14        203.08        171.94        36.49 o
  -8   4  14       1594.19       1627.85        74.91 o
  -7   4  14         35.50         18.04        25.52 o
  -6   4  14       3890.50       3782.47        67.73 o
  -5   4  14         27.58         18.43        20.40 o
  -4   4  14        404.46        469.44        31.44 o
  -3   4  14        489.28        454.48        22.39 o
  -2   4  14       2622.40       2642.48        46.58 o
  -1   4  14         98.69         61.38        17.21 o
   0   4  14        981.25        976.63        30.79 o
   1   4  14        187.15        162.76        24.79 o
   2   4  14       4335.67       4253.28        82.89 o
   3   4  14        556.43        523.56        31.71 o
   4   4  14       4472.09       4244.76        76.27 o
   5   4  14        166.56        230.12        34.32 o
   6   4  14          8.44        -60.88        30.44 o
   7   4  14        258.72        248.65        40.60 o
   8   4  14       4348.38       4202.06       101.09 o
   9   4  14        319.91        418.02        47.62 o
  10   4  14        170.47        178.21        51.96 o
  11   4  14        821.86        845.78        71.35 o
  12   4  14       1586.90       1567.09       100.31 o
  13   4  14         31.68        -61.57        59.53 o
 -15   5  14         12.06        -46.12        57.29 o
 -14   5  14         13.88        -40.84        51.02 o
 -13   5  14         42.75        -17.08        46.50 o
 -12   5  14          6.57         68.01        56.42 o
 -11   5  14         24.61        -35.13        51.31 o
 -10   5  14         35.03        115.68        40.69 o
  -9   5  14         69.09         99.77        39.75 o
  -8   5  14       2937.27       2949.04        79.71 o
  -7   5  14        228.11        219.05        30.95 o
  -6   5  14       4689.74       4475.57        98.68 o
  -5   5  14         62.06         51.40        26.09 o
  -4   5  14       8235.83       7514.54       159.76 o
  -3   5  14        423.74        432.66        25.10 o
  -2   5  14       1998.38       2009.57        43.50 o
  -1   5  14          2.04         13.47        18.65 o
   0   5  14         65.89         51.66        19.24 o
   1   5  14         78.26         80.94        21.48 o
   2   5  14          0.23         -5.94        21.20 o
   3   5  14        629.55        535.32        33.75 o
   4   5  14        371.05        310.32        32.00 o
   5   5  14          0.09         49.81        36.76 o
   6   5  14        286.71        236.92        42.20 o
   7   5  14        169.88        200.89        39.53 o
   8   5  14         74.83         28.74        37.97 o
   9   5  14        105.95         90.60        55.69 o
  10   5  14       2634.15       2685.28       157.50 o
  11   5  14        217.38        298.85        64.07 o
  12   5  14          0.47        -40.40        55.95 o
  13   5  14         42.98         61.36        65.23 o
 -15   6  14          2.62        -19.64        89.28 o
 -14   6  14          4.32        -43.93        50.53 o
 -13   6  14          5.71         97.01        50.80 o
 -12   6  14        402.27        477.79        60.06 o
 -11   6  14         23.96         29.06        44.86 o
 -10   6  14        709.25        654.08        57.05 o
  -9   6  14       1970.64       1852.89        80.36 o
  -8   6  14         88.12         92.31        32.78 o
  -7   6  14         66.99         68.86        32.54 o
  -6   6  14        414.86        463.77        47.18 o
  -5   6  14         27.83         13.77        27.66 o
  -4   6  14        102.39         99.97        30.07 o
  -3   6  14          2.69          1.27        21.01 o
  -2   6  14        413.97        417.27        27.38 o
  -1   6  14        115.73        138.93        23.97 o
   0   6  14         27.18         30.77        22.47 o
   1   6  14        143.17         86.49        24.04 o
   2   6  14       3877.36       3702.88        65.19 o
   3   6  14         79.11         81.90        26.97 o
   4   6  14       3118.16       3017.12        74.26 o
   5   6  14         24.68        103.81        38.62 o
   6   6  14          3.12         23.48        37.32 o
   7   6  14         10.78         18.97        40.44 o
   8   6  14       3341.26       3272.95       106.34 o
   9   6  14         33.42         33.18        47.79 o
  10   6  14         23.06         -4.50        48.88 o
  11   6  14          0.44         18.11        55.98 o
  12   6  14        397.29        360.70        69.06 o
 -14   7  14          0.30        -27.01        54.36 o
 -13   7  14          7.40        -39.11        51.14 o
 -12   7  14        161.73        117.26        49.89 o
 -11   7  14         85.82         59.31        46.45 o
 -10   7  14        170.20        240.06        47.23 o
  -9   7  14         52.77          1.37        36.37 o
  -8   7  14        391.65        425.92        41.56 o
  -7   7  14        252.22        165.99        35.66 o
  -6   7  14         26.08         21.64        33.49 o
  -5   7  14        752.26        652.41        44.88 o
  -4   7  14       1867.98       1892.66        58.42 o
  -3   7  14         35.37         44.55        25.68 o
  -2   7  14        247.66        299.58        30.68 o
  -1   7  14        379.59        407.61        30.13 o
   0   7  14        586.15        587.43        35.86 o
   1   7  14         35.27         39.02        24.40 o
   2   7  14       1539.64       1492.42        51.30 o
   3   7  14        546.08        518.12        42.13 o
   4   7  14        174.94        158.38        36.17 o
   5   7  14          5.71         23.12        32.01 o
   6   7  14        293.93        308.59        59.23 o
   7   7  14         11.09         26.28        47.72 o
   8   7  14        226.97        250.56        53.86 o
   9   7  14         25.52          0.45        56.22 o
  10   7  14        784.03        801.53        89.42 o
  11   7  14          7.35         14.50        55.29 o
  12   7  14          0.33        -52.58       114.30 o
 -13   8  14        176.60        143.84        61.12 o
 -12   8  14          4.95         -5.11        50.59 o
 -11   8  14         46.04        178.61        50.49 o
 -10   8  14        535.42        507.65        58.18 o
  -9   8  14        312.44        321.16        47.30 o
  -8   8  14        237.93        285.29        56.95 o
  -7   8  14          9.77         18.34        41.83 o
  -6   8  14         89.50         39.21        33.06 o
  -5   8  14       1306.91       1246.01        57.36 o
  -4   8  14        996.01       1000.87        52.47 o
  -3   8  14        703.73        790.94        44.64 o
  -2   8  14         26.44         37.80        28.76 o
  -1   8  14         38.92         29.59        28.23 o
   0   8  14       1266.85       1179.72        42.38 o
   1   8  14        350.21        323.13        41.00 o
   2   8  14       2613.42       2502.07        63.79 o
   3   8  14        340.07        288.97        37.54 o
   4   8  14       1335.76       1283.93        81.69 o
   5   8  14        224.23        219.70        44.25 o
   6   8  14          0.03        -38.02        41.53 o
   7   8  14         11.30         -2.42        46.75 o
   8   8  14         33.82        136.53        50.61 o
   9   8  14        221.70        244.09        61.37 o
  10   8  14         22.74        132.21        64.76 o
  11   8  14         90.36        164.27        68.01 o
 -12   9  14        307.14        365.98        86.35 o
 -11   9  14        206.50        238.68        62.39 o
 -10   9  14          6.99         33.57        47.58 o
  -9   9  14         79.40         56.41        43.82 o
  -8   9  14          2.43         31.25        52.96 o
  -7   9  14        299.04        219.28        42.22 o
  -6   9  14         35.03         69.55        35.90 o
  -5   9  14         45.28         84.85        36.10 o
  -4   9  14        361.61        321.42        41.63 o
  -3   9  14        141.95         74.67        54.94 o
  -2   9  14         80.83         45.49        30.07 o
  -1   9  14        591.51        598.41        42.99 o
   0   9  14        490.16        458.88        40.72 o
   1   9  14        349.14        253.15        38.25 o
   2   9  14       1205.36       1182.87        61.32 o
   3   9  14       1185.07       1258.13        62.87 o
   4   9  14        216.93        259.97        50.01 o
   5   9  14          3.18         46.95        40.82 o
   6   9  14          1.56        -78.31        46.53 o
   7   9  14         46.01         -4.39        49.78 o
   8   9  14          1.04        -11.81        53.09 o
   9   9  14        118.97        260.76        67.21 o
  10   9  14        314.01        274.20        87.44 o
 -11  10  14          2.33         -3.22        59.17 o
 -10  10  14        450.35        556.94        66.48 o
  -9  10  14        247.71        287.19        49.67 o
  -8  10  14        502.55        488.56        51.83 o
  -7  10  14         45.59         56.62        42.54 o
  -6  10  14        443.74        433.84        47.94 o
  -5  10  14        132.82        143.35        41.07 o
  -4  10  14        110.59         -5.82        39.79 o
  -3  10  14        162.17        169.87        67.02 o
  -2  10  14        308.42        338.77        43.01 o
  -1  10  14        102.60         65.51        38.50 o
   0  10  14        331.63        325.52        43.20 o
   1  10  14        349.69        420.32        48.24 o
   2  10  14        262.98        273.06        47.34 o
   3  10  14        112.76        119.56        60.55 o
   4  10  14          0.23        -13.29        40.12 o
   5  10  14        349.80        401.46        52.49 o
   6  10  14         79.19         71.16        54.08 o
   7  10  14        118.02         69.64        74.73 o
   8  10  14        208.44         98.11        58.31 o
   9  10  14        126.48         24.21        58.75 o
 -10  11  14          0.51        -44.75        57.06 o
  -9  11  14         81.95         -1.87        50.16 o
  -8  11  14         62.19         44.00        51.03 o
  -7  11  14        157.46        140.32        47.00 o
  -6  11  14        289.16        255.50        46.72 o
  -5  11  14         19.43         -0.66        41.95 o
  -4  11  14        138.84        175.98        61.52 o
  -3  11  14        256.00        190.27        50.45 o
  -2  11  14         44.86         -0.07        47.58 o
  -1  11  14        196.02        209.02        45.31 o
   0  11  14         20.95         39.24        47.17 o
   1  11  14         53.75        -32.42        47.04 o
   2  11  14       1359.32       1317.52        90.88 o
   3  11  14         11.59        -38.36        63.19 o
   4  11  14         16.36        -21.28        54.83 o
   5  11  14        198.32        135.29        49.71 o
   6  11  14          0.34        -13.76        51.97 o
   7  11  14        139.41        166.23        64.17 o
   8  11  14         18.39         33.05        65.24 o
  -9  12  14         27.11         78.16        74.94 o
  -8  12  14        359.14        372.58        59.63 o
  -7  12  14        157.31        148.07        48.95 o
  -6  12  14          0.03        -25.45        79.85 o
  -5  12  14         84.64         47.07        50.65 o
  -4  12  14        125.11        147.82        54.85 o
  -3  12  14        157.40        180.58        77.04 o
  -2  12  14         69.06         44.39        58.73 o
  -1  12  14        290.97        330.24        61.21 o
   0  12  14         45.03         66.81        58.22 o
   1  12  14        142.34        157.37        51.48 o
   2  12  14        129.99        137.85        61.52 o
   3  12  14        131.89         41.48        91.68 o
   4  12  14        606.49        692.58        83.36 o
   5  12  14          7.55         66.47        64.67 o
   6  12  14         14.13       -135.75        95.97 o
   7  12  14        140.30        161.31        72.44 o
  -7  13  14         23.28         21.61       174.31 o
  -6  13  14          6.43         62.61        58.71 o
  -5  13  14         63.80        145.55        62.21 o
  -4  13  14        150.66        206.43        69.05 o
  -3  13  14         77.79        118.55        67.63 o
  -2  13  14         82.12        101.85        65.92 o
  -1  13  14         94.29        161.65        65.45 o
   0  13  14        197.74        277.26        83.48 o
   1  13  14         81.58        129.33        59.25 o
   2  13  14          6.93        120.80        66.46 o
   3  13  14         43.80        162.25        72.07 o
   4  13  14         68.40        226.04        81.25 o
   5  13  14         30.23        113.16       133.73 o
  -3  14  14         67.75         70.87       133.73 o
  -2  14  14        100.95        176.15        90.51 o
  -1  14  14        100.19        203.96        93.31 o
   0  14  14         64.05        -19.43       116.59 o
   1  14  14         84.84        157.73       117.73 o
 -15   0  15        597.44        647.30       100.51 o
 -13   0  15        101.65        128.29        68.61 o
 -11   0  15        928.63       1113.47        69.97 o
  -9   0  15        598.12        607.09        55.67 o
  -7   0  15        399.55        372.46        43.23 o
  -5   0  15        219.06        139.63        32.12 o
  -3   0  15        710.76        765.16        48.38 o
  -1   0  15        430.57        407.19        26.34 o
   1   0  15       1073.10        875.09        37.14 o
   3   0  15       6418.22       6106.01       144.29 o
   5   0  15        664.89        613.35        73.38 o
   7   0  15       2287.29       1988.01        95.87 o
   9   0  15        299.01        343.80        61.20 o
  11   0  15         71.62         78.96        82.96 o
  13   0  15          0.01         96.10        76.65 o
 -16   1  15          3.63         64.53        70.98 o
 -15   1  15          0.03        -32.24        52.82 o
 -14   1  15         55.93         52.58        54.33 o
 -13   1  15        712.06        797.32        67.94 o
 -12   1  15         47.68         12.84        35.10 o
 -11   1  15       1384.47       1419.97        62.17 o
 -10   1  15        310.26        285.89        35.40 o
  -9   1  15       3660.59       3628.90        85.67 o
  -8   1  15        268.97        283.98        31.44 o
  -7   1  15        429.37        478.61        32.17 o
  -6   1  15          9.57         15.31        21.85 o
  -5   1  15       2422.60       2246.94        67.46 o
  -4   1  15        391.76        421.84        26.54 o
  -3   1  15       6432.74       6085.32        86.62 o
  -2   1  15         83.88         94.93        15.67 o
  -1   1  15       1526.53       1308.20        29.92 o
   0   1  15         12.94         29.18        14.28 o
   1   1  15         65.45        160.29        16.06 o
   2   1  15         16.14         22.05        15.03 o
   3   1  15       2737.91       2632.46        52.39 o
   4   1  15       1025.74       1297.46        81.90 o
   5   1  15        132.53        156.50        32.34 o
   6   1  15        202.42        247.35        37.97 o
   7   1  15         91.59        107.81        37.85 o
   8   1  15        293.44        236.76        38.85 o
   9   1  15        536.71        553.40        46.62 o
  10   1  15          4.47        -29.92        39.60 o
  11   1  15        958.87       1066.23        62.73 o
  12   1  15          2.07        -47.26        43.11 o
  13   1  15         35.17         81.99        52.98 o
  14   1  15          0.23        -70.87       124.59 o
 -16   2  15          6.26         -9.49        71.24 o
 -15   2  15        136.36        173.75        63.38 o
 -14   2  15         58.40         55.69        56.59 o
 -13   2  15          8.32        -67.49        39.16 o
 -12   2  15          3.88         29.88        34.72 o
 -11   2  15       1481.29       1535.58        62.93 o
 -10   2  15          0.12          5.62        31.28 o
  -9   2  15        581.72        508.61        36.97 o
  -8   2  15         18.48         74.48        28.28 o
  -7   2  15        911.33        974.94        42.09 o
  -6   2  15        612.16        632.41        33.75 o
  -5   2  15       1285.18       1199.11        35.26 o
  -4   2  15       1271.66       1204.33        34.65 o
  -3   2  15         47.46         61.29        16.70 o
  -2   2  15        486.79        417.24        18.84 o
  -1   2  15         15.74         12.08        14.03 o
   0   2  15       1809.50       2007.74        44.29 o
   1   2  15         10.13         16.82        14.83 o
   2   2  15         88.98         92.22        16.20 o
   3   2  15       2916.94       2670.50        54.42 o
   4   2  15        202.56        279.64        38.59 o
   5   2  15       2404.61       2266.59        64.60 o
   6   2  15        478.93        456.50        41.17 o
   7   2  15       2128.20       1944.90        69.60 o
   8   2  15         92.12         86.97        36.25 o
   9   2  15       1099.98       1247.12        62.02 o
  10   2  15        305.21        393.59        49.97 o
  11   2  15         56.92        -11.06        44.48 o
  12   2  15        216.58        161.32        53.54 o
  13   2  15         34.25         -6.14        62.43 o
 -15   3  15          1.25         39.35        56.05 o
 -14   3  15         33.46         56.42        46.30 o
 -13   3  15       1523.10       1392.99       152.93 o
 -12   3  15        249.92        311.55        50.86 o
 -11   3  15        704.42        800.36        58.24 o
 -10   3  15          0.48         32.87        32.22 o
  -9   3  15       1108.33       1235.90        71.13 o
  -8   3  15         17.76         47.60        32.16 o
  -7   3  15        221.58        176.01        28.25 o
  -6   3  15         61.15         42.67        22.24 o
  -5   3  15       2157.02       2001.27        45.56 o
  -4   3  15         36.96         32.90        18.89 o
  -3   3  15       4071.51       3814.20        63.46 o
  -2   3  15         22.46         67.10        15.69 o
  -1   3  15        187.73        157.49        17.21 o
   0   3  15        921.70        905.05        29.13 o
   1   3  15       1798.16       1605.14        37.08 o
   2   3  15       1096.80       1102.70        33.24 o
   3   3  15       2688.03       2521.66        58.78 o
   4   3  15        215.21        243.67        33.30 o
   5   3  15         16.44        -15.85        29.98 o
   6   3  15        704.32        655.62        70.54 o
   7   3  15        206.48        176.57        37.27 o
   8   3  15        774.75        766.17        49.67 o
   9   3  15       1028.18       1040.23        60.93 o
  10   3  15        318.13        338.69        62.21 o
  11   3  15       2301.27       2335.03        90.46 o
  12   3  15          4.62         -9.21        53.15 o
  13   3  15        308.27        228.02        65.61 o
 -15   4  15          1.09        -77.48        51.84 o
 -14   4  15          0.08        -75.99        47.04 o
 -13   4  15          0.09        -24.07        45.93 o
 -12   4  15          2.52          9.86        40.29 o
 -11   4  15       1476.50       1516.42        76.51 o
 -10   4  15         58.56        122.91        46.84 o
  -9   4  15        220.51        220.26        36.33 o
  -8   4  15       2220.47       2058.21        68.55 o
  -7   4  15        884.18        848.98        46.48 o
  -6   4  15        174.43        189.00        28.79 o
  -5   4  15       6825.54       6527.68        97.63 o
  -4   4  15        463.46        470.82        28.40 o
  -3   4  15        532.81        513.99        28.22 o
  -2   4  15        184.79        160.03        19.10 o
  -1   4  15        197.23        138.41        19.14 o
   0   4  15         80.71         98.28        19.30 o
   1   4  15          0.87        -18.42        18.81 o
   2   4  15         98.80         66.99        20.96 o
   3   4  15       3346.31       3135.08        63.26 o
   4   4  15         29.78         35.44        31.68 o
   5   4  15       4073.63       3667.23        82.02 o
   6   4  15         76.31        153.12        36.11 o
   7   4  15         85.32         89.71        38.03 o
   8   4  15          8.30         25.20        35.46 o
   9   4  15       1050.04       1166.24        73.65 o
  10   4  15          4.40         59.85        50.43 o
  11   4  15          0.17        -50.08        48.18 o
  12   4  15         62.82        -34.01        62.23 o
  13   4  15         34.45          8.79        62.28 o
 -15   5  15         45.74          4.65        60.82 o
 -14   5  15          8.32        -16.68        52.46 o
 -13   5  15        647.52        675.19        64.45 o
 -12   5  15        166.32        213.57        60.20 o
 -11   5  15         78.73        104.52        45.51 o
 -10   5  15       1144.68       1067.41        64.18 o
  -9   5  15         66.80         47.27        36.16 o
  -8   5  15          5.52         39.50        36.51 o
  -7   5  15       2845.85       2632.37        64.73 o
  -6   5  15         38.57         36.99        26.61 o
  -5   5  15          5.16         -1.99        25.81 o
  -4   5  15          9.10         25.61        22.83 o
  -3   5  15       3461.40       3419.23        64.03 o
  -2   5  15         61.23         81.72        20.91 o
  -1   5  15       3747.30       3629.71        61.18 o
   0   5  15        574.98        513.73        28.14 o
   1   5  15       5777.32       5405.96        80.82 o
   2   5  15        223.86        230.22        25.77 o
   3   5  15         62.45         14.75        26.31 o
   4   5  15       1468.97       1560.70        51.75 o
   5   5  15        162.40        110.15        40.71 o
   6   5  15          4.58         41.14        36.79 o
   7   5  15        753.95        852.24        54.40 o
   8   5  15          1.78         -0.39        37.49 o
   9   5  15        681.13        687.79        65.00 o
  10   5  15          2.24         14.66        51.36 o
  11   5  15       1071.81       1183.29        85.33 o
  12   5  15          1.37        -17.20        58.48 o
 -14   6  15          4.08        -20.88        53.95 o
 -13   6  15        154.64         94.69        52.91 o
 -12   6  15         16.48          2.21        47.59 o
 -11   6  15        813.45        935.43        73.05 o
 -10   6  15          0.28        -45.52        39.04 o
  -9   6  15         35.41         64.78        43.00 o
  -8   6  15       1580.90       1551.73        71.53 o
  -7   6  15        400.11        410.78        53.79 o
  -6   6  15        471.47        429.09        41.09 o
  -5   6  15       5439.13       5218.22        95.49 o
  -4   6  15        819.76        862.64        42.70 o
  -3   6  15        321.01        307.17        32.31 o
  -2   6  15        269.45        222.25        24.99 o
  -1   6  15          0.28         -8.34        21.60 o
   0   6  15       1254.02       1233.63        51.50 o
   1   6  15         79.58         64.59        24.67 o
   2   6  15       1028.68        914.19        37.38 o
   3   6  15       2505.93       2552.20        61.95 o
   4   6  15        200.05        218.16        35.95 o
   5   6  15       2641.75       2526.24        78.06 o
   6   6  15       1042.97       1016.89        57.02 o
   7   6  15        249.06        269.60        42.79 o
   8   6  15        718.10        789.24        68.17 o
   9   6  15        707.41        599.23        67.30 o
  10   6  15         36.41         39.97        51.05 o
  11   6  15          0.33         47.85        55.93 o
  12   6  15         11.93        -88.94        73.74 o
 -14   7  15         23.37         37.90        69.82 o
 -13   7  15        125.33         38.64        79.52 o
 -12   7  15        300.38        400.13        60.38 o
 -11   7  15        159.91        133.61        48.67 o
 -10   7  15        443.70        434.00        55.83 o
  -9   7  15        430.59        335.18        55.76 o
  -8   7  15          9.04         34.92        34.06 o
  -7   7  15         50.99         51.79        31.65 o
  -6   7  15        125.51        158.85        36.05 o
  -5   7  15       1145.79       1103.26        53.37 o
  -4   7  15        932.78        986.05        71.73 o
  -3   7  15       1540.34       1550.22        55.47 o
  -2   7  15        105.90        104.67        29.06 o
  -1   7  15         18.64         47.33        24.22 o
   0   7  15        317.90        322.71        29.57 o
   1   7  15       2143.31       2115.44        52.87 o
   2   7  15       1629.37       1571.45        66.83 o
   3   7  15         86.25         97.24        34.96 o
   4   7  15        521.19        465.27        42.76 o
   5   7  15        166.57        118.16        38.65 o
   6   7  15         85.12         92.48        44.07 o
   7   7  15         80.18         43.30        44.96 o
   8   7  15          3.27        -39.86        46.33 o
   9   7  15        420.03        465.65        85.13 o
  10   7  15         54.63        -33.36        51.06 o
  11   7  15        370.06        407.93        70.22 o
 -13   8  15         54.26         57.74        59.93 o
 -12   8  15          0.01         21.63        51.72 o
 -11   8  15        939.77        767.24        67.42 o
 -10   8  15          1.68        -15.77        42.78 o
  -9   8  15          2.44         17.78        45.51 o
  -8   8  15        484.58        450.25        46.63 o
  -7   8  15        181.42        251.44        39.52 o
  -6   8  15        460.33        375.97        50.76 o
  -5   8  15         98.25        140.21        35.15 o
  -4   8  15        134.10        106.58        37.92 o
  -3   8  15          0.42        -35.04        32.20 o
  -2   8  15          6.57         13.75        27.88 o
  -1   8  15          0.56         31.90        38.92 o
   0   8  15         70.80         15.86        26.73 o
   1   8  15          9.31        -10.88        27.42 o
   2   8  15        445.85        566.61        38.77 o
   3   8  15        246.57        232.16        37.56 o
   4   8  15          2.43        -44.62        36.49 o
   5   8  15         21.67         22.24        45.45 o
   6   8  15          6.05        -40.54        58.24 o
   7   8  15        197.05        158.04        54.17 o
   8   8  15         11.73         -4.00        48.40 o
   9   8  15        211.65        229.84        58.87 o
  10   8  15         94.36        129.76        63.18 o
  11   8  15        102.14         44.97        91.52 o
 -12   9  15        273.48        230.81        87.77 o
 -11   9  15        325.61        354.39        61.88 o
 -10   9  15        185.40         77.59        49.97 o
  -9   9  15        614.40        564.99        60.30 o
  -8   9  15          0.42        -70.77        44.45 o
  -7   9  15        554.50        563.08        52.73 o
  -6   9  15        348.36        311.22        43.74 o
  -5   9  15         83.08         49.63        36.54 o
  -4   9  15         96.35        120.84        36.25 o
  -3   9  15        683.82        631.79        47.89 o
  -2   9  15          5.56        -50.59        34.82 o
  -1   9  15         28.16         34.37        32.64 o
   0   9  15          3.58         50.33        31.65 o
   1   9  15        175.24        175.35        36.11 o
   2   9  15          1.39        -51.05        32.65 o
   3   9  15          2.27         33.78        38.45 o
   4   9  15         27.30         66.67        41.30 o
   5   9  15        107.38         78.25        48.39 o
   6   9  15         23.62          3.01        45.96 o
   7   9  15        250.13        226.58        57.18 o
   8   9  15        355.04        404.14        64.82 o
   9   9  15         61.03        -54.89        68.80 o
  10   9  15          0.26        -20.57        63.16 o
 -11  10  15         51.27        -17.75        57.30 o
 -10  10  15         68.30         16.44        60.22 o
  -9  10  15         75.23         57.91        54.40 o
  -8  10  15        100.04         96.69        43.05 o
  -7  10  15        298.04        192.26        43.38 o
  -6  10  15          4.30        -28.56        39.10 o
  -5  10  15         29.33         -8.74        44.27 o
  -4  10  15        330.58        289.17        43.91 o
  -3  10  15        336.11        381.65        52.56 o
  -2  10  15        124.86        132.92        45.55 o
  -1  10  15        114.30        188.72        41.18 o
   0  10  15        341.27        466.54        63.11 o
   1  10  15        176.23        193.80        43.84 o
   2  10  15        190.05        178.25        53.83 o
   3  10  15        353.51        362.99        57.57 o
   4  10  15        156.69        152.42        69.26 o
   5  10  15        115.21         94.02        48.00 o
   6  10  15          1.44        -15.75        48.74 o
   7  10  15        129.82        250.56        61.44 o
   8  10  15          0.00        -24.85        70.36 o
   9  10  15         45.27        -25.14        64.65 o
 -10  11  15         67.35        -68.11        67.89 o
  -9  11  15         29.13         -4.49        54.43 o
  -8  11  15          4.10        -30.43        45.82 o
  -7  11  15        694.91        594.51        63.68 o
  -6  11  15         16.61        -32.45        40.90 o
  -5  11  15          1.91         57.32        47.56 o
  -4  11  15          0.24         38.69        47.21 o
  -3  11  15        347.82        258.96        54.41 o
  -2  11  15        652.60        792.00        66.08 o
  -1  11  15          3.10        -10.12        50.70 o
   0  11  15         15.71         42.72        47.50 o
   1  11  15         21.27         14.67        46.41 o
   2  11  15         93.85         23.72        57.29 o
   3  11  15        560.65        601.19        84.30 o
   4  11  15        415.92        499.68        65.24 o
   5  11  15        128.72         81.12        75.24 o
   6  11  15          6.30        -13.98        55.64 o
   7  11  15         51.11         42.88        59.52 o
   8  11  15        135.37        144.28        80.22 o
  -8  12  15        191.46        196.42        72.14 o
  -7  12  15        208.39        168.65        57.53 o
  -6  12  15          5.38        -23.09        52.79 o
  -5  12  15        557.70        654.37        67.38 o
  -4  12  15        243.21        311.82        58.65 o
  -3  12  15          1.33         27.99        52.46 o
  -2  12  15          1.74         65.35        62.15 o
  -1  12  15        161.94        116.37        59.95 o
   0  12  15         24.39         52.27        51.38 o
   1  12  15        169.28        133.89        52.37 o
   2  12  15         48.87        218.86        67.38 o
   3  12  15         67.21        116.14        65.89 o
   4  12  15        137.52        269.39        79.83 o
   5  12  15         99.11         89.54        82.35 o
   6  12  15         33.31         -0.38        79.63 o
  -6  13  15        181.07        120.97        90.87 o
  -5  13  15         23.83         36.10        63.06 o
  -4  13  15          1.89         -1.98        62.63 o
  -3  13  15        452.59        525.45        78.68 o
  -2  13  15        185.23        230.11        76.78 o
  -1  13  15         71.55         57.17        83.52 o
   0  13  15         25.18        159.96        71.33 o
   1  13  15         39.77         63.14        66.08 o
   2  13  15          4.00         -0.17        70.04 o
   3  13  15        433.94        364.04        84.71 o
   4  13  15         46.88        -74.93        87.11 o
 -16   0  16         56.41         65.15       120.01 o
 -14   0  16         67.63         93.13        74.55 o
 -12   0  16         18.20         70.57        58.76 o
 -10   0  16       2087.53       2131.21        87.67 o
  -8   0  16        222.40        179.22        45.31 o
  -6   0  16       9504.17       8761.62       509.32 o
  -4   0  16        673.35        642.05        76.98 o
  -2   0  16        300.96        310.83        24.44 o
   0   0  16        306.42        330.79        28.40 o
   2   0  16         67.27        107.62        27.37 o
   4   0  16        837.26        844.61        59.33 o
   6   0  16          4.10        -13.03        47.56 o
   8   0  16       4549.27       4174.06       157.03 o
  10   0  16        465.68        418.94        68.04 o
  12   0  16        106.24         49.50       155.45 o
 -16   1  16        280.90        272.37        80.66 o
 -15   1  16         59.17         -6.52        64.45 o
 -14   1  16         26.30         36.19        58.53 o
 -13   1  16         13.07          3.21        38.52 o
 -12   1  16        893.39        892.66        63.78 o
 -11   1  16         27.93         25.69        38.58 o
 -10   1  16       2695.01       2461.71        83.75 o
  -9   1  16         39.83        -41.12        36.38 o
  -8   1  16       3960.85       3437.12        96.71 o
  -7   1  16        150.95        163.74        30.95 o
  -6   1  16       1296.33       1391.43        63.78 o
  -5   1  16        136.85        185.69        25.46 o
  -4   1  16       6182.72       6088.30        98.83 o
  -3   1  16        248.97        253.45        19.76 o
  -2   1  16         35.88         46.36        19.44 o
  -1   1  16       1036.12       1161.42        41.37 o
   0   1  16         17.21         16.30        15.47 o
   1   1  16        984.00       1058.28        29.79 o
   2   1  16       2922.76       2444.00        45.35 o
   3   1  16         80.94         79.82        27.55 o
   4   1  16       2231.90       2210.04        62.28 o
   5   1  16         21.09         12.48        31.19 o
   6   1  16        425.38        412.54        41.21 o
   7   1  16        192.85        193.88        38.49 o
   8   1  16        318.89        243.87        39.86 o
   9   1  16        108.75         95.90        40.50 o
  10   1  16        319.67        354.92        49.07 o
  11   1  16         77.09         93.67        44.28 o
  12   1  16        931.85        805.42        66.82 o
  13   1  16          1.53         77.06        53.98 o
 -16   2  16        131.44         92.75        87.59 o
 -15   2  16         20.54         36.52        63.84 o
 -14   2  16        188.42        180.45        47.96 o
 -13   2  16         78.80         55.16        43.98 o
 -12   2  16          0.01          8.67        34.43 o
 -11   2  16         63.42         93.76        35.18 o
 -10   2  16        982.93        871.25        49.77 o
  -9   2  16         64.79         21.35        29.44 o
  -8   2  16          5.59         22.07        26.24 o
  -7   2  16          0.49        -14.72        24.44 o
  -6   2  16       3763.01       3701.79        85.56 o
  -5   2  16        397.98        370.65        29.75 o
  -4   2  16        501.85        419.16        24.17 o
  -3   2  16        612.68        650.95        27.65 o
  -2   2  16         10.93         39.12        15.12 o
  -1   2  16        173.05        170.43        17.62 o
   0   2  16        326.51        296.43        20.24 o
   1   2  16       3486.21       3562.64        57.18 o
   2   2  16        452.44        451.73        22.99 o
   3   2  16        392.09        459.30        35.36 o
   4   2  16       3780.23       3626.47        78.46 o
   5   2  16         10.27        -17.14        32.64 o
   6   2  16        191.06        270.22        38.88 o
   7   2  16        605.27        562.08        45.18 o
   8   2  16       2248.93       2351.18        74.24 o
   9   2  16         39.13         64.05        38.12 o
  10   2  16         44.05        -15.20        42.66 o
  11   2  16         38.86         89.47        47.58 o
  12   2  16         94.08        105.06        51.46 o
  13   2  16         10.51          4.64        62.30 o
 -15   3  16         24.45         30.93        51.81 o
 -14   3  16          0.65        -68.57        45.73 o
 -13   3  16          0.06         19.97        42.96 o
 -12   3  16        527.69        653.13        58.37 o
 -11   3  16         47.16         17.06        39.78 o
 -10   3  16         65.48         62.07        33.05 o
  -9   3  16        237.50        211.07        37.17 o
  -8   3  16       1291.21       1286.41        55.86 o
  -7   3  16          4.67          5.40        27.30 o
  -6   3  16       2032.94       2040.89        55.29 o
  -5   3  16         40.04         61.10        24.34 o
  -4   3  16        336.19        395.74        26.31 o
  -3   3  16         49.03         40.14        19.90 o
  -2   3  16        838.15        792.47        27.17 o
  -1   3  16       2492.90       2567.49        46.63 o
   0   3  16        784.71        843.67        29.30 o
   1   3  16        392.39        378.71        23.46 o
   2   3  16       8089.70       7571.66       101.55 o
   3   3  16         22.31         97.78        26.63 o
   4   3  16          8.46        -17.32        31.92 o
   5   3  16         27.03        -19.75        32.06 o
   6   3  16        256.62        221.78        36.99 o
   7   3  16         33.83        122.44        34.56 o
   8   3  16        624.31        578.42        45.61 o
   9   3  16        437.09        453.06        50.01 o
  10   3  16        247.98        224.89        49.49 o
  11   3  16          5.64        -36.31        44.21 o
  12   3  16        116.40        115.25        61.81 o
  13   3  16          4.87         40.77        64.49 o
 -15   4  16          4.83        -16.56        65.33 o
 -14   4  16         61.66         45.89        49.25 o
 -13   4  16         80.24        101.00        47.29 o
 -12   4  16         15.06         15.64        44.76 o
 -11   4  16        131.09        151.05        44.51 o
 -10   4  16         91.50         74.33        37.67 o
  -9   4  16        715.14        584.97        50.27 o
  -8   4  16        836.96        888.20        48.31 o
  -7   4  16          0.00         61.69        31.69 o
  -6   4  16        191.98        118.41        32.21 o
  -5   4  16          0.27        -39.97        24.87 o
  -4   4  16       3890.17       3695.64        66.64 o
  -3   4  16       1787.92       1740.84        46.14 o
  -2   4  16        123.54        108.57        23.39 o
  -1   4  16       1096.27       1193.05        40.58 o
   0   4  16       1583.52       1710.14        52.08 o
   1   4  16        358.52        375.01        25.51 o
   2   4  16        379.31        373.61        31.25 o
   3   4  16         72.35         59.42        28.07 o
   4   4  16       1244.63       1079.80        48.20 o
   5   4  16       1045.23       1003.06        49.54 o
   6   4  16         42.21         24.65        34.55 o
   7   4  16         66.16        103.78        38.35 o
   8   4  16        886.21        875.34        57.28 o
   9   4  16         44.36         45.32        42.74 o
  10   4  16        485.68        539.73        56.91 o
  11   4  16        316.07        363.19        86.86 o
  12   4  16        456.44        438.89        73.84 o
  13   4  16          2.48       -253.75       146.30 o
 -15   5  16         80.98         51.99        65.40 o
 -14   5  16        239.35        207.00        59.26 o
 -13   5  16         65.03         58.45        53.78 o
 -12   5  16        597.40        643.87        60.77 o
 -11   5  16        183.05        128.56        74.74 o
 -10   5  16         73.29         83.75        42.18 o
  -9   5  16        554.79        475.23        48.15 o
  -8   5  16         80.81         51.61        35.45 o
  -7   5  16         68.76         55.84        33.16 o
  -6   5  16       1244.70       1309.05        74.97 o
  -5   5  16        229.48        218.72        30.48 o
  -4   5  16        305.29        299.28        28.56 o
  -3   5  16        288.77        357.81        28.29 o
  -2   5  16        270.79        226.44        28.94 o
  -1   5  16         93.08        109.60        22.53 o
   0   5  16         24.92         -2.11        21.64 o
   1   5  16        145.73        191.46        24.42 o
   2   5  16       4127.90       4001.99        75.61 o
   3   5  16        514.52        503.64        35.08 o
   4   5  16        545.14        493.37        40.32 o
   5   5  16         38.91         39.99        36.23 o
   6   5  16        772.05        843.86        70.44 o
   7   5  16        371.25        442.92        47.24 o
   8   5  16        187.47        204.59        51.09 o
   9   5  16         77.46         82.15        59.72 o
  10   5  16        782.04        726.28        93.21 o
  11   5  16         46.84         69.04        62.03 o
  12   5  16        202.45         85.02        67.15 o
 -14   6  16         35.88          2.73        60.55 o
 -13   6  16         90.72        138.62        54.80 o
 -12   6  16          1.52        -86.00        43.00 o
 -11   6  16         22.41          3.53        42.15 o
 -10   6  16         36.50        -15.61        39.25 o
  -9   6  16         79.53         95.79        40.09 o
  -8   6  16         82.09         63.97        40.57 o
  -7   6  16         10.71         33.14        35.71 o
  -6   6  16        784.07        788.00        43.29 o
  -5   6  16       1327.12       1245.15        50.01 o
  -4   6  16       2440.22       2305.51        63.50 o
  -3   6  16        417.11        440.63        36.88 o
  -2   6  16         46.48         67.54        26.08 o
  -1   6  16        122.02         84.65        24.68 o
   0   6  16       1374.99       1309.54        41.76 o
   1   6  16        753.90        692.99        38.02 o
   2   6  16         85.42         92.95        33.64 o
   3   6  16        970.06        921.53        43.85 o
   4   6  16         89.35        103.75        38.60 o
   5   6  16        183.84        228.04        40.14 o
   6   6  16        201.28        215.62        43.24 o
   7   6  16        247.52        266.92        44.53 o
   8   6  16        242.35        321.68        56.03 o
   9   6  16         51.27        -53.00        48.33 o
  10   6  16         34.89         23.54        61.18 o
  11   6  16         23.31        -50.11        53.08 o
  12   6  16        155.47        126.38       111.63 o
 -14   7  16         10.90        -19.43       125.73 o
 -13   7  16         56.15         49.63        53.35 o
 -12   7  16        951.74        865.73        70.67 o
 -11   7  16        104.40        111.46        49.37 o
 -10   7  16         99.28        167.86        48.25 o
  -9   7  16         37.27        113.38        48.50 o
  -8   7  16         62.59         32.88        39.13 o
  -7   7  16         13.46         26.42        32.67 o
  -6   7  16        129.12        155.20        35.22 o
  -5   7  16        234.78        270.68        39.81 o
  -4   7  16        161.62        212.15        33.72 o
  -3   7  16        585.89        591.80        41.05 o
  -2   7  16          6.28         -4.98        29.99 o
  -1   7  16        257.66        235.90        28.28 o
   0   7  16        386.17        381.33        31.20 o
   1   7  16        397.74        312.58        30.93 o
   2   7  16       2042.17       2103.17        75.23 o
   3   7  16        457.36        471.97        41.76 o
   4   7  16          4.65         14.02        32.91 o
   5   7  16         88.14        141.77        43.67 o
   6   7  16        911.37        894.34        90.90 o
   7   7  16        105.56         63.81        79.02 o
   8   7  16        180.95        124.03        51.69 o
   9   7  16        101.17         22.12        52.77 o
  10   7  16         88.75         75.47        58.30 o
  11   7  16          3.58         11.34        62.35 o
 -13   8  16          0.32         38.00        78.28 o
 -12   8  16         68.06         55.91        56.06 o
 -11   8  16         19.89         65.11        50.29 o
 -10   8  16        233.15        149.87        64.18 o
  -9   8  16          0.21          5.38        45.60 o
  -8   8  16         25.79         46.53        42.45 o
  -7   8  16          9.42          8.19        34.92 o
  -6   8  16        601.53        699.63        61.96 o
  -5   8  16        373.76        458.05        43.07 o
  -4   8  16        811.71        895.60        51.67 o
  -3   8  16        537.63        554.45        54.07 o
  -2   8  16         43.64         21.34        30.49 o
  -1   8  16        209.44        136.30        31.05 o
   0   8  16       1633.73       1660.80        53.72 o
   1   8  16        767.10        690.55        39.42 o
   2   8  16        483.51        453.47        41.59 o
   3   8  16        152.66        171.35        37.50 o
   4   8  16         12.57        -49.87        35.58 o
   5   8  16        201.64        226.97        49.45 o
   6   8  16        343.01        326.10        56.27 o
   7   8  16         14.61         62.52        50.17 o
   8   8  16        972.99        993.21        79.34 o
   9   8  16        262.87        207.19       125.97 o
  10   8  16         59.62        101.19        64.00 o
 -12   9  16        199.97        275.29        66.85 o
 -11   9  16        276.02        271.63        60.07 o
 -10   9  16        330.62        201.25        75.25 o
  -9   9  16         10.25         41.34        47.69 o
  -8   9  16        121.68        147.86        47.79 o
  -7   9  16         27.39         -8.53        41.20 o
  -6   9  16        255.06        258.09        42.43 o
  -5   9  16         37.69         42.34        36.38 o
  -4   9  16          5.34        -18.37        34.46 o
  -3   9  16        743.85        774.01        71.91 o
  -2   9  16         16.10         34.45        35.22 o
  -1   9  16        480.58        606.02        48.96 o
   0   9  16        473.91        399.83        40.22 o
   1   9  16         23.85         30.20        33.23 o
   2   9  16        458.97        462.44        42.66 o
   3   9  16        303.39        309.16        46.86 o
   4   9  16        518.21        431.71        50.39 o
   5   9  16         68.51         56.88        54.94 o
   6   9  16        184.34        216.42        56.15 o
   7   9  16        190.09        326.36        63.19 o
   8   9  16        165.53        103.51        56.89 o
   9   9  16        139.90        177.26        62.21 o
  10   9  16         72.44        180.59       141.73 o
 -11  10  16          8.92        -52.58        84.86 o
 -10  10  16        202.20        166.52        56.76 o
  -9  10  16        127.35        123.07        54.92 o
  -8  10  16         31.46         -2.42        47.68 o
  -7  10  16        111.69         82.13        42.66 o
  -6  10  16        810.03        676.93        56.02 o
  -5  10  16         24.05         39.11        40.76 o
  -4  10  16        500.09        582.28        59.61 o
  -3  10  16        523.79        457.24        55.71 o
  -2  10  16        140.79         83.70        44.99 o
  -1  10  16        205.42        232.50        48.91 o
   0  10  16        452.89        469.94        48.23 o
   1  10  16          2.26          3.76        58.03 o
   2  10  16        293.24        305.30        61.04 o
   3  10  16          0.83        -46.47        49.05 o
   4  10  16        120.12        157.88        49.02 o
   5  10  16          3.46         26.72        51.38 o
   6  10  16         18.05        -33.20        52.08 o
   7  10  16        148.53        140.33        67.64 o
   8  10  16        484.82        557.72        87.44 o
   9  10  16          0.25        -86.14        72.94 o
 -10  11  16        137.45         41.15       142.87 o
  -9  11  16          2.85        -49.88        52.96 o
  -8  11  16         22.01         -1.54        70.12 o
  -7  11  16        479.47        423.28        53.12 o
  -6  11  16        448.02        485.59        53.35 o
  -5  11  16          3.45         47.05        48.62 o
  -4  11  16         44.15         69.35        48.80 o
  -3  11  16         70.11         34.35        48.55 o
  -2  11  16         25.42         88.49        50.37 o
  -1  11  16         27.26         71.36        68.14 o
   0  11  16         24.33        -54.25        54.81 o
   1  11  16        221.02        226.18        75.94 o
   2  11  16         27.72         89.85        56.70 o
   3  11  16         17.96         23.85        54.81 o
   4  11  16         81.60        172.66        64.01 o
   5  11  16         72.76         40.55       139.96 o
   6  11  16          4.59         37.44        56.17 o
   7  11  16          8.35        118.87        65.44 o
  -8  12  16         92.27         23.58        82.65 o
  -7  12  16         14.10        -17.27        81.83 o
  -6  12  16         15.82        -20.07        52.82 o
  -5  12  16        142.88        128.57        67.98 o
  -4  12  16        463.41        501.60        64.40 o
  -3  12  16        585.15        671.20        68.14 o
  -2  12  16         40.46         21.03        69.94 o
  -1  12  16        148.93        237.84       102.94 o
   0  12  16        398.41        542.86        79.19 o
   1  12  16        129.96        129.72        86.20 o
   2  12  16        175.22        198.74        70.82 o
   3  12  16          0.20         93.34        99.59 o
   4  12  16          6.43        -50.49        68.53 o
   5  12  16         36.34        146.55        78.51 o
   6  12  16         52.27        -63.40       110.87 o
  -6  13  16        615.49        790.13       120.24 o
  -5  13  16         24.45         34.41        88.07 o
  -4  13  16        130.33         51.07        66.57 o
  -3  13  16         66.40        152.75        74.31 o
  -2  13  16         19.95        122.57        72.95 o
  -1  13  16        171.25        173.65        74.27 o
   0  13  16         78.90        111.67       103.26 o
   1  13  16          3.39        -24.74        86.22 o
   2  13  16        406.14        535.61        85.05 o
   3  13  16        350.76        490.11        86.07 o
 -15   0  17          1.69         54.66        78.18 o
 -13   0  17        775.32        805.81       129.16 o
 -11   0  17        282.49        305.97        59.35 o
  -9   0  17        200.74        124.77        44.49 o
  -7   0  17       1916.18       1876.17        76.06 o
  -5   0  17       6987.51       6276.31       284.20 o
  -3   0  17       1328.05       1345.97        86.64 o
  -1   0  17        466.06        539.37        33.11 o
   1   0  17       4993.82       4987.68       102.71 o
   3   0  17         42.67         16.66        62.08 o
   5   0  17         48.65         36.72        44.98 o
   7   0  17          0.18         67.79        49.87 o
   9   0  17       1801.00       1655.07        95.24 o
  11   0  17         68.82          7.47        78.60 o
  13   0  17        684.79        996.61       119.92 o
 -15   1  17          4.24         20.48        59.62 o
 -14   1  17         16.76         11.25        57.57 o
 -13   1  17         10.89         15.79        39.21 o
 -12   1  17         29.27         -6.46        37.79 o
 -11   1  17        202.41        238.62        37.79 o
 -10   1  17         39.56         33.77        28.33 o
  -9   1  17         78.18         99.73        30.18 o
  -8   1  17         57.85         93.31        30.59 o
  -7   1  17        314.43        309.97        32.40 o
  -6   1  17         80.12         91.10        27.41 o
  -5   1  17         62.29         80.56        24.87 o
  -4   1  17        444.34        424.45        35.07 o
  -3   1  17          2.06        -22.92        21.08 o
  -2   1  17        878.15       1009.00        52.98 o
  -1   1  17       2192.58       2158.36        41.24 o
   0   1  17        345.77        390.37        24.89 o
   1   1  17       3730.28       3378.32        55.59 o
   2   1  17        893.53        950.92        37.72 o
   3   1  17       5850.94       5476.82       101.27 o
   4   1  17         12.20         22.13        44.05 o
   5   1  17          3.59         -1.17        33.94 o
   6   1  17         61.35         43.20        35.70 o
   7   1  17       1484.52       1413.44        59.93 o
   8   1  17         13.93        -47.96        48.48 o
   9   1  17        141.26         94.70        41.03 o
  10   1  17         59.02         34.50        40.24 o
  11   1  17         26.41         67.31        46.64 o
  12   1  17         23.63        -27.59        48.20 o
  13   1  17        209.89        286.97        60.70 o
 -15   2  17          0.55        -40.10        65.78 o
 -14   2  17         17.96         43.95        47.70 o
 -13   2  17        748.82        722.35        62.57 o
 -12   2  17         42.59         -2.44        36.70 o
 -11   2  17        128.80        164.54        36.55 o
 -10   2  17        229.30        285.60        39.19 o
  -9   2  17        103.17        116.45        32.91 o
  -8   2  17        548.49        561.34        37.99 o
  -7   2  17        535.55        428.81        37.26 o
  -6   2  17         63.87         48.04        26.43 o
  -5   2  17       4651.05       4346.00        81.67 o
  -4   2  17       1135.33       1048.58        63.90 o
  -3   2  17       1173.64       1170.12        35.97 o
  -2   2  17       1453.24       1579.59        41.54 o
  -1   2  17        464.08        397.05        21.60 o
   0   2  17        679.53        689.30        27.11 o
   1   2  17       2103.67       2026.17        42.75 o
   2   2  17        691.37        718.52        44.77 o
   3   2  17        600.31        525.35        36.61 o
   4   2  17         65.00         68.53        32.53 o
   5   2  17        229.35        279.85        37.23 o
   6   2  17        234.11        320.04        38.95 o
   7   2  17         76.34         11.85        33.32 o
   8   2  17        140.46         92.30        37.93 o
   9   2  17       1929.23       1921.20        74.37 o
  10   2  17         60.49         89.46        46.44 o
  11   2  17        123.36         43.33        46.93 o
  12   2  17          2.30          8.19        61.28 o
  13   2  17        536.63        411.85        85.87 o
 -15   3  17          4.76        -49.53        51.52 o
 -14   3  17          8.25        -52.21        42.73 o
 -13   3  17         21.99         30.54        44.11 o
 -12   3  17         82.37         55.30        42.09 o
 -11   3  17        176.83         81.57        40.31 o
 -10   3  17       1042.51        962.24        53.76 o
  -9   3  17         69.61         91.88        32.57 o
  -8   3  17         49.54         26.75        32.48 o
  -7   3  17       1895.31       1980.04        59.74 o
  -6   3  17          0.66         30.43        26.36 o
  -5   3  17        474.92        454.25        34.07 o
  -4   3  17        174.15        111.98        26.21 o
  -3   3  17        444.15        452.13        27.59 o
  -2   3  17        426.63        393.66        28.29 o
  -1   3  17          3.32          1.70        23.49 o
   0   3  17       1470.10       1507.10        38.32 o
   1   3  17       1355.21       1238.01        52.81 o
   2   3  17         43.02         39.58        24.84 o
   3   3  17       3529.54       3347.36        75.57 o
   4   3  17        444.57        479.35        38.89 o
   5   3  17        453.76        476.62        42.63 o
   6   3  17        388.20        341.11        40.09 o
   7   3  17       2975.29       3059.47        79.32 o
   8   3  17         18.86         19.28        50.96 o
   9   3  17         12.37        -18.13        40.04 o
  10   3  17         16.17         -8.56        42.67 o
  11   3  17        165.99        129.30        48.73 o
  12   3  17         22.27         26.17        60.47 o
  13   3  17         44.70         96.55       108.38 o
 -15   4  17          5.47        -79.70        51.86 o
 -14   4  17          9.96        -73.90        48.33 o
 -13   4  17        115.35        170.96        48.08 o
 -12   4  17          1.66         68.24        49.66 o
 -11   4  17        240.77        330.75        49.22 o
 -10   4  17        153.24        168.32        42.93 o
  -9   4  17          0.01         40.21        32.92 o
  -8   4  17        141.11        112.02        33.78 o
  -7   4  17         62.31         71.92        33.17 o
  -6   4  17        952.30        835.88        49.83 o
  -5   4  17       1008.03        872.84        41.17 o
  -4   4  17        256.45        226.06        26.50 o
  -3   4  17       3204.29       3017.45        70.06 o
  -2   4  17        704.37        742.76        34.23 o
  -1   4  17        275.91        249.65        23.80 o
   0   4  17        205.05        218.36        23.63 o
   1   4  17        155.05        134.24        23.08 o
   2   4  17          8.93          3.26        25.82 o
   3   4  17       1497.45       1574.91        72.41 o
   4   4  17        568.68        610.56        43.26 o
   5   4  17         38.08        -15.71        35.27 o
   6   4  17        148.92        199.54        36.07 o
   7   4  17         50.73         73.52        37.04 o
   8   4  17          2.61         61.79        40.41 o
   9   4  17       1536.92       1615.09        75.17 o
  10   4  17         66.89         78.45        46.85 o
  11   4  17          0.03         23.37        52.53 o
  12   4  17        102.42         98.86        61.65 o
 -14   5  17          3.21        -15.82        52.72 o
 -13   5  17         29.52         21.16        62.86 o
 -12   5  17         34.67         25.03        45.64 o
 -11   5  17         21.87         40.41        45.15 o
 -10   5  17        383.77        363.27        49.68 o
  -9   5  17       1348.04       1312.06        67.65 o
  -8   5  17        146.43         32.65        36.35 o
  -7   5  17          0.14        -10.35        31.43 o
  -6   5  17        307.98        307.72        38.36 o
  -5   5  17         46.57         15.84        28.11 o
  -4   5  17         10.81         18.81        29.17 o
  -3   5  17         47.48         46.03        24.67 o
  -2   5  17          3.35         28.51        25.46 o
  -1   5  17         89.33        105.80        26.76 o
   0   5  17         70.46        110.59        23.39 o
   1   5  17       1085.91       1058.33        43.43 o
   2   5  17        126.17        100.41        29.08 o
   3   5  17       4394.31       4016.97        77.71 o
   4   5  17        203.65        208.14        36.71 o
   5   5  17        192.34        213.45        40.75 o
   6   5  17         29.34        -13.82        34.26 o
   7   5  17       1644.71       1704.49        75.75 o
   8   5  17        464.42        449.01        52.79 o
   9   5  17          2.55        -67.43        73.41 o
  10   5  17         60.62         10.04        49.27 o
  11   5  17         23.85       -102.76        51.38 o
  12   5  17          0.21        -77.09        72.77 o
 -14   6  17         34.30        -44.36        52.33 o
 -13   6  17        110.44         43.55        55.43 o
 -12   6  17         43.35        -35.58        47.24 o
 -11   6  17         91.10         75.72        45.41 o
 -10   6  17         16.19         35.99        44.60 o
  -9   6  17        397.48        365.86        49.98 o
  -8   6  17        128.28         89.25        38.37 o
  -7   6  17          7.19         60.36        37.97 o
  -6   6  17          1.42        -16.01        30.67 o
  -5   6  17        137.56        107.70        30.93 o
  -4   6  17       1579.02       1558.31        54.04 o
  -3   6  17         34.38         62.90        29.36 o
  -2   6  17        166.17        197.16        29.43 o
  -1   6  17        235.02        201.69        29.90 o
   0   6  17         24.94          7.93        24.31 o
   1   6  17       1664.93       1595.85        47.16 o
   2   6  17       1113.03       1117.95        45.95 o
   3   6  17        199.05        188.27        32.24 o
   4   6  17         13.61          2.57        35.91 o
   5   6  17         13.68        -12.67        36.67 o
   6   6  17         24.25        -31.30        77.65 o
   7   6  17        394.14        416.94        48.47 o
   8   6  17          0.02         41.05        50.16 o
   9   6  17       1551.05       1615.98        98.99 o
  10   6  17          5.10         10.15        55.33 o
  11   6  17         49.95        -18.95        58.42 o
 -13   7  17         85.37        -40.38        56.23 o
 -12   7  17         72.49        121.86        51.93 o
 -11   7  17        291.36        238.83        55.32 o
 -10   7  17         67.03         76.73        46.71 o
  -9   7  17        156.19        150.28        56.92 o
  -8   7  17         12.20         29.81        39.16 o
  -7   7  17        753.17        741.97        55.85 o
  -6   7  17        689.97        740.08        47.76 o
  -5   7  17        273.78        251.87        38.49 o
  -4   7  17         12.49        -22.74        29.12 o
  -3   7  17         47.09        -13.41        30.22 o
  -2   7  17        204.12        132.69        32.63 o
  -1   7  17       1718.69       1604.86        73.54 o
   0   7  17        143.84        113.83        27.41 o
   1   7  17        524.97        451.98        32.00 o
   2   7  17        141.08        174.74        34.73 o
   3   7  17        907.31        932.36        50.69 o
   4   7  17        327.56        406.12        51.51 o
   5   7  17        112.81         79.00        51.22 o
   6   7  17        542.80        521.16        61.01 o
   7   7  17        562.46        466.36        59.77 o
   8   7  17        605.71        548.83        78.03 o
   9   7  17         63.58         -9.71        55.97 o
  10   7  17         18.37         12.25        56.49 o
  11   7  17         28.59       -121.16       107.44 o
 -13   8  17        541.53        420.62       139.45 o
 -12   8  17         40.49         -7.91        58.17 o
 -11   8  17          8.88          2.86        50.94 o
 -10   8  17        178.74        197.88        51.63 o
  -9   8  17         67.58        123.69        53.29 o
  -8   8  17        308.66        243.84        59.56 o
  -7   8  17          3.21        -54.63        37.04 o
  -6   8  17          3.28        -40.33        47.12 o
  -5   8  17        553.25        570.52        46.22 o
  -4   8  17        703.21        651.47        47.34 o
  -3   8  17          0.82        -46.38        31.86 o
  -2   8  17        620.65        639.90        46.52 o
  -1   8  17        282.40        236.24        35.03 o
   0   8  17        103.65         58.55        32.80 o
   1   8  17       1237.55       1227.84        47.37 o
   2   8  17        236.02        294.07        39.14 o
   3   8  17          1.62        -19.88        39.36 o
   4   8  17          4.80        -26.00        45.58 o
   5   8  17        201.93        184.61        51.91 o
   6   8  17         60.08         -0.50        50.17 o
   7   8  17        228.61        265.02        68.30 o
   8   8  17          1.48         39.61        50.54 o
   9   8  17        753.58        798.02        89.25 o
  10   8  17         23.16         47.48        60.93 o
 -12   9  17        487.33        608.07       153.16 o
 -11   9  17        128.11        111.47        59.97 o
 -10   9  17        851.69        803.59        71.55 o
  -9   9  17        143.91        122.66        50.88 o
  -8   9  17          3.90        -30.25        57.58 o
  -7   9  17        158.63        115.40        45.09 o
  -6   9  17          3.89        -28.98        54.71 o
  -5   9  17         24.21        -23.82        36.82 o
  -4   9  17         43.69         24.02        35.36 o
  -3   9  17         28.98        -58.25        39.55 o
  -2   9  17        190.52        150.97        37.74 o
  -1   9  17       1450.84       1373.62        65.24 o
   0   9  17         16.28         69.31        38.54 o
   1   9  17        978.68        868.53        58.38 o
   2   9  17        242.66        146.53        39.28 o
   3   9  17         13.22         17.29        73.48 o
   4   9  17        125.42        109.89        54.28 o
   5   9  17         65.29        -56.65        48.55 o
   6   9  17          0.85         30.21        64.84 o
   7   9  17        499.68        497.50        66.57 o
   8   9  17        258.60        206.80        62.56 o
   9   9  17        185.24        170.74        66.45 o
 -11  10  17          1.70         34.29       128.02 o
 -10  10  17         23.23         56.42        59.87 o
  -9  10  17         12.50         -1.02        56.95 o
  -8  10  17        152.18        214.56        52.64 o
  -7  10  17        224.48        154.16        50.79 o
  -6  10  17          0.22         10.13        54.05 o
  -5  10  17        327.42        337.42        47.33 o
  -4  10  17        119.83        165.97        43.00 o
  -3  10  17        117.55         68.91        45.59 o
  -2  10  17        707.43        835.89        89.58 o
  -1  10  17         87.16         52.09        46.67 o
   0  10  17         59.14         84.69        46.21 o
   1  10  17       1480.67       1453.14        70.94 o
   2  10  17          7.02        -35.99        56.75 o
   3  10  17        195.68        206.16        57.09 o
   4  10  17        130.25         93.15        50.60 o
   5  10  17         34.29          6.51        49.41 o
   6  10  17          9.73        -29.92        59.06 o
   7  10  17        324.40        383.82        68.26 o
   8  10  17         11.36        -16.84        87.44 o
  -9  11  17         74.87         48.58        55.25 o
  -8  11  17         18.09        -77.45        50.80 o
  -7  11  17        124.76        181.29        82.16 o
  -6  11  17         86.83         82.66        47.06 o
  -5  11  17         50.23         11.63        46.48 o
  -4  11  17         11.71         48.76        47.73 o
  -3  11  17         65.39         64.00        46.06 o
  -2  11  17        238.36        323.81        53.33 o
  -1  11  17        436.91        466.91        62.34 o
   0  11  17         21.14        106.69        59.91 o
   1  11  17        332.06        359.47        96.83 o
   2  11  17         46.05         54.07        59.79 o
   3  11  17        477.49        549.45        70.08 o
   4  11  17        236.44        262.24        78.27 o
   5  11  17        109.23         13.77        70.85 o
   6  11  17          0.08        -42.54        58.69 o
   7  11  17        309.38        143.80        74.34 o
  -8  12  17         36.96         72.87       108.01 o
  -7  12  17        215.65        131.70        69.44 o
  -6  12  17         62.83         70.68        56.88 o
  -5  12  17        275.01        290.33        60.54 o
  -4  12  17        100.83         86.99        54.98 o
  -3  12  17        198.16        161.23        97.83 o
  -2  12  17        262.04        290.76        75.00 o
  -1  12  17         16.11        -32.32        58.72 o
   0  12  17         75.61        146.21        67.34 o
   1  12  17        589.34        636.58       104.84 o
   2  12  17        180.08        229.42        90.53 o
   3  12  17        136.77        152.22        72.46 o
   4  12  17        140.48        230.14        92.48 o
   5  12  17         15.85         61.66        83.22 o
  -5  13  17        146.71        134.70        71.01 o
  -4  13  17         39.40        132.53        94.30 o
  -3  13  17         45.43         79.00        75.13 o
  -2  13  17          1.26         78.23        68.32 o
  -1  13  17        128.68         30.86        77.86 o
   0  13  17         40.53        160.92        96.73 o
   1  13  17          4.51        132.62        97.57 o
   2  13  17        196.71        311.25       101.02 o
 -14   0  18        189.19        260.20        79.54 o
 -12   0  18        339.74        386.57        72.73 o
 -10   0  18         24.12         70.11        53.25 o
  -8   0  18        331.73        335.65        50.42 o
  -6   0  18       1310.74       1296.86        68.04 o
  -4   0  18        584.17        553.84        46.93 o
  -2   0  18         13.62         10.17        34.51 o
   0   0  18        228.13        165.95        28.41 o
   2   0  18        640.58        560.01        52.52 o
   4   0  18        507.53        408.47        54.86 o
   6   0  18          2.11        -42.34        47.21 o
   8   0  18         37.59        123.53        57.47 o
  10   0  18        135.20         88.40        80.47 o
  12   0  18        133.16        137.98        76.10 o
 -15   1  18         14.73         36.42        61.28 o
 -14   1  18        301.99        313.46        65.90 o
 -13   1  18         75.61         29.27        41.83 o
 -12   1  18         66.05        120.86        41.03 o
 -11   1  18         24.33         46.38        36.34 o
 -10   1  18        212.77        165.75        33.51 o
  -9   1  18          4.99          4.38        29.11 o
  -8   1  18        228.82        247.46        32.89 o
  -7   1  18          9.37         -0.20        26.50 o
  -6   1  18       2975.35       2639.13        63.12 o
  -5   1  18        470.99        441.72        32.46 o
  -4   1  18       2313.30       2307.76        57.54 o
  -3   1  18         80.83         64.82        23.75 o
  -2   1  18         63.39         92.52        23.42 o
  -1   1  18          0.56          2.00        19.04 o
   0   1  18       1379.48       1296.36        60.05 o
   1   1  18        888.60        853.87        34.08 o
   2   1  18       6464.01       6211.08       106.68 o
   3   1  18       1084.40       1185.93        50.20 o
   4   1  18        872.13        802.46        52.14 o
   5   1  18       1521.21       1381.09        57.84 o
   6   1  18        375.39        372.65        42.55 o
   7   1  18          0.29         80.60        35.78 o
   8   1  18        497.07        609.60        48.13 o
   9   1  18          2.84         55.81        40.66 o
  10   1  18          3.16        -12.98        41.88 o
  11   1  18          0.95         51.09        47.20 o
  12   1  18          4.98         70.00        53.42 o
  13   1  18          0.46         10.21        73.10 o
 -15   2  18         40.96         47.43        66.69 o
 -14   2  18        174.60        207.36        55.82 o
 -13   2  18         59.31         76.08        45.14 o
 -12   2  18          1.50         20.80        42.73 o
 -11   2  18          0.04        -14.79        34.74 o
 -10   2  18        209.52        186.51        35.55 o
  -9   2  18        426.61        362.36        38.39 o
  -8   2  18        388.52        336.48        37.31 o
  -7   2  18        112.28         85.10        29.23 o
  -6   2  18        603.35        586.94        42.26 o
  -5   2  18         24.05          1.20        25.73 o
  -4   2  18         18.95         38.21        24.35 o
  -3   2  18         10.14         20.35        23.46 o
  -2   2  18         18.28         24.09        20.63 o
  -1   2  18        160.00        198.68        23.65 o
   0   2  18        586.89        530.39        25.83 o
   1   2  18        179.26        141.80        21.28 o
   2   2  18       1041.01       1039.00        48.26 o
   3   2  18        313.18        268.02        34.33 o
   4   2  18        582.80        586.21        75.82 o
   5   2  18       1454.45       1209.25        53.65 o
   6   2  18       1086.47       1196.20        54.71 o
   7   2  18         48.43         46.85        35.48 o
   8   2  18        822.80        854.96        63.30 o
   9   2  18        172.51        137.71        43.19 o
  10   2  18       1434.82       1501.55        75.44 o
  11   2  18          0.24        -63.09        49.17 o
  12   2  18         37.26         72.03        70.41 o
  13   2  18          3.19          8.00       157.73 o
 -15   3  18          0.55        -74.31        52.71 o
 -14   3  18        127.78         69.99        51.64 o
 -13   3  18         15.07         59.89        56.75 o
 -12   3  18          4.98          6.44        45.16 o
 -11   3  18        282.99        335.58        45.94 o
 -10   3  18         46.16         43.74        34.40 o
  -9   3  18        301.60        346.73        38.48 o
  -8   3  18        207.19        170.67        36.49 o
  -7   3  18        357.68        332.22        34.95 o
  -6   3  18       1047.94       1007.04        48.57 o
  -5   3  18        358.65        337.13        35.52 o
  -4   3  18         33.57         16.26        25.00 o
  -3   3  18        408.78        350.81        27.67 o
  -2   3  18         51.49         63.01        23.76 o
  -1   3  18        192.84        212.21        26.13 o
   0   3  18        894.36       1035.61        34.14 o
   1   3  18        147.75        169.05        23.18 o
   2   3  18       1116.23       1010.93        40.11 o
   3   3  18        621.04        538.23        40.26 o
   4   3  18       1339.64       1203.63        53.20 o
   5   3  18          0.63         -8.52        35.29 o
   6   3  18       1688.49       1602.02        61.63 o
   7   3  18          2.73        -29.54        33.49 o
   8   3  18       1436.41       1473.03        70.72 o
   9   3  18         11.78          5.72        45.58 o
  10   3  18          0.39        -27.87        42.68 o
  11   3  18          7.05         18.27        48.57 o
  12   3  18          1.13          5.72        61.53 o
 -15   4  18          3.21        -59.93        53.72 o
 -14   4  18        391.15        369.47        82.24 o
 -13   4  18        131.42         38.34        55.10 o
 -12   4  18          1.24         14.84        47.41 o
 -11   4  18        216.12        262.85        49.98 o
 -10   4  18         66.21         73.40        40.32 o
  -9   4  18         12.14         -0.54        32.28 o
  -8   4  18         14.32         37.45        31.04 o
  -7   4  18        354.38        375.86        40.65 o
  -6   4  18        347.60        284.55        36.93 o
  -5   4  18        132.95         74.93        28.92 o
  -4   4  18         34.69         55.64        26.63 o
  -3   4  18        314.49        310.88        31.13 o
  -2   4  18        389.43        366.64        29.89 o
  -1   4  18        109.86         98.25        25.59 o
   0   4  18       2605.53       2460.77        60.47 o
   1   4  18        136.14        118.83        24.09 o
   2   4  18        393.05        386.49        33.35 o
   3   4  18        718.62        705.94        43.79 o
   4   4  18        388.92        370.81        39.28 o
   5   4  18        184.09        211.15        39.41 o
   6   4  18       1498.71       1582.75        61.31 o
   7   4  18        629.85        679.54        52.92 o
   8   4  18        486.13        499.15        52.24 o
   9   4  18         93.63        100.06        46.28 o
  10   4  18        708.90        763.26        76.67 o
  11   4  18         46.74         -7.11        55.64 o
  12   4  18        118.22         19.25        64.57 o
 -14   5  18         56.93         19.46        57.10 o
 -13   5  18         22.72        -27.24        45.73 o
 -12   5  18          0.17          6.09        45.24 o
 -11   5  18         46.69         63.63        44.55 o
 -10   5  18        142.38        159.75        45.38 o
  -9   5  18         36.58         37.29        37.66 o
  -8   5  18        230.81        218.55        42.64 o
  -7   5  18        118.88         77.53        36.57 o
  -6   5  18       5063.12       5016.31       167.02 o
  -5   5  18       1063.27       1037.01        58.32 o
  -4   5  18        533.95        548.73        33.95 o
  -3   5  18        345.59        310.42        30.01 o
  -2   5  18         10.56        -25.52        26.40 o
  -1   5  18        119.87        135.26        28.01 o
   0   5  18        191.61        174.42        25.61 o
   1   5  18         93.05         67.54        28.80 o
   2   5  18        265.18        283.51        33.13 o
   3   5  18        112.92         95.36        35.56 o
   4   5  18       2870.25       2765.46        73.59 o
   5   5  18          8.64         46.18        37.34 o
   6   5  18        272.88        362.64        46.20 o
   7   5  18        776.76        715.53        54.98 o
   8   5  18        612.62        635.18        78.61 o
   9   5  18         47.57         -9.34        72.98 o
  10   5  18          4.37         27.59        55.93 o
  11   5  18          0.46          4.77        62.69 o
 -14   6  18        105.45        119.73       101.73 o
 -13   6  18          0.07        -24.44        56.92 o
 -12   6  18         76.83         87.55        66.45 o
 -11   6  18         56.05         36.51        46.22 o
 -10   6  18         75.60        101.03        45.24 o
  -9   6  18         77.93        106.29        43.08 o
  -8   6  18         35.77         16.68        37.90 o
  -7   6  18        231.64        238.97        42.96 o
  -6   6  18        143.07        129.98        40.20 o
  -5   6  18        707.78        720.54        54.57 o
  -4   6  18         80.82         76.69        32.03 o
  -3   6  18        826.66        843.63        44.84 o
  -2   6  18          0.77         25.05        29.51 o
  -1   6  18         86.82        137.43        30.09 o
   0   6  18       1629.65       1639.90        67.11 o
   1   6  18         33.73         44.27        29.08 o
   2   6  18         73.10        111.34        30.07 o
   3   6  18        510.18        433.94        38.70 o
   4   6  18        292.47        279.66        43.64 o
   5   6  18        109.04        109.26        39.53 o
   6   6  18        133.20        118.90        44.38 o
   7   6  18        150.03        196.72        45.54 o
   8   6  18        177.42        238.20       110.37 o
   9   6  18          9.62         -3.96        49.33 o
  10   6  18        375.84        392.38        66.91 o
  11   6  18        182.13        129.76        92.88 o
 -13   7  18          6.29        -22.38        57.39 o
 -12   7  18          7.44        -47.13        50.41 o
 -11   7  18        394.59        536.23        71.65 o
 -10   7  18        203.96        232.94        51.79 o
  -9   7  18        219.75        281.41        52.93 o
  -8   7  18        215.32        188.16        46.23 o
  -7   7  18        373.71        434.87        56.59 o
  -6   7  18         46.41         68.76        43.88 o
  -5   7  18        352.43        383.32        40.01 o
  -4   7  18        385.18        391.46        36.79 o
  -3   7  18        587.70        539.89        41.51 o
  -2   7  18        211.75        143.23        33.22 o
  -1   7  18         39.33         29.80        28.49 o
   0   7  18        494.00        467.60        35.59 o
   1   7  18        222.66        192.71        31.57 o
   2   7  18        123.13        110.55        33.98 o
   3   7  18         84.65        123.13        35.74 o
   4   7  18        371.33        382.70        63.42 o
   5   7  18        159.85         87.03        43.45 o
   6   7  18        135.24        167.93        50.55 o
   7   7  18        149.09        181.48        51.98 o
   8   7  18        578.70        628.11        71.11 o
   9   7  18         53.91        -76.34        54.11 o
  10   7  18          0.24        -53.00        95.89 o
 -12   8  18          1.12        -34.84        52.14 o
 -11   8  18        514.80        469.72        64.15 o
 -10   8  18         49.45        -23.01        46.32 o
  -9   8  18          1.04        -21.24        44.22 o
  -8   8  18        143.02        142.63        45.68 o
  -7   8  18         61.86        115.43        45.03 o
  -6   8  18          9.47         17.48        39.53 o
  -5   8  18         22.67         25.05        34.67 o
  -4   8  18         60.06         85.38        36.87 o
  -3   8  18          2.60        -46.36        32.60 o
  -2   8  18        813.71        845.69        46.79 o
  -1   8  18         46.59         74.03        32.50 o
   0   8  18        808.55        816.55        53.72 o
   1   8  18        261.37        281.50        38.16 o
   2   8  18          9.84         -7.42        33.12 o
   3   8  18        287.28        329.91        43.99 o
   4   8  18        392.01        322.72        46.15 o
   5   8  18        277.06        323.85        70.61 o
   6   8  18        155.70         78.21        51.81 o
   7   8  18        336.44        311.33        61.36 o
   8   8  18          0.41         26.63        55.17 o
   9   8  18          5.04        -85.44        56.06 o
  10   8  18        236.17        150.88       117.73 o
 -11   9  18        273.17        320.86        67.34 o
 -10   9  18        288.23        271.66        57.54 o
  -9   9  18        115.79        190.24        53.91 o
  -8   9  18         73.05         79.76        46.93 o
  -7   9  18        129.14         97.72        47.04 o
  -6   9  18        208.14        121.27        50.13 o
  -5   9  18        156.47        140.50        45.61 o
  -4   9  18         20.76         -5.43        37.03 o
  -3   9  18        303.56        376.79        44.39 o
  -2   9  18         18.90         30.46        36.65 o
  -1   9  18        764.47        760.39        53.62 o
   0   9  18        566.80        620.49        52.69 o
   1   9  18         12.20         25.00        48.20 o
   2   9  18         52.99         84.91        39.91 o
   3   9  18         36.84         56.93        42.99 o
   4   9  18         79.02         36.41        47.79 o
   5   9  18          4.73         49.80        49.82 o
   6   9  18          0.20         28.45        84.14 o
   7   9  18         74.28         45.65        55.55 o
   8   9  18         74.24       -116.95        67.25 o
   9   9  18        373.29        373.43        98.93 o
 -10  10  18        151.36        208.11        65.19 o
  -9  10  18         15.85        -16.38        51.29 o
  -8  10  18        317.27        305.59        55.33 o
  -7  10  18         40.29         -4.38        56.92 o
  -6  10  18         30.17        -42.90        45.20 o
  -5  10  18         12.27         79.37        43.14 o
  -4  10  18        472.85        369.08        48.17 o
  -3  10  18       1031.42       1125.02        70.10 o
  -2  10  18         30.93        147.54        50.10 o
  -1  10  18        106.25          4.04        42.79 o
   0  10  18        518.56        486.57        56.19 o
   1  10  18        314.76        185.07        57.20 o
   2  10  18        118.27        153.59        60.03 o
   3  10  18        245.27        236.46        56.70 o
   4  10  18         84.11         31.11        50.37 o
   5  10  18          3.15         26.16        67.48 o
   6  10  18          4.67        -90.03        57.31 o
   7  10  18         52.46         53.86        61.54 o
   8  10  18         56.61         60.78        79.91 o
  -9  11  18         12.83        -61.81        84.68 o
  -8  11  18        206.78        180.67        58.00 o
  -7  11  18        190.94        216.75        58.21 o
  -6  11  18        578.16        596.03        64.77 o
  -5  11  18        152.78        153.67        53.48 o
  -4  11  18          6.61         26.03        49.54 o
  -3  11  18          9.67         -5.96        69.13 o
  -2  11  18          0.44         51.11        50.65 o
  -1  11  18        107.73        118.27        48.93 o
   0  11  18       1051.34       1100.75       117.79 o
   1  11  18          9.28         46.94        79.46 o
   2  11  18          4.41        -67.72        82.60 o
   3  11  18        968.49        908.49        76.89 o
   4  11  18         61.65        114.10        76.19 o
   5  11  18        395.70        102.00       143.12 o
   6  11  18          6.20        -73.92        67.81 o
  -7  12  18        107.43        -94.87       132.59 o
  -6  12  18        376.33        228.42        70.24 o
  -5  12  18         61.48         40.63        57.36 o
  -4  12  18         22.01         60.57        54.50 o
  -3  12  18        600.38        425.72        66.28 o
  -2  12  18         50.36         44.88        66.67 o
  -1  12  18          5.32         52.84       113.09 o
   0  12  18          2.30         33.06        85.28 o
   1  12  18        347.04        469.77       105.07 o
   2  12  18         88.28         61.20        91.94 o
   3  12  18          0.55          6.72        91.16 o
   4  12  18        147.94        126.87        90.53 o
  -4  13  18         35.15         73.87        86.38 o
  -3  13  18         16.55         96.29        78.56 o
  -2  13  18         57.98         12.84       121.98 o
  -1  13  18         13.85        150.60        74.45 o
   0  13  18         81.79         20.04       103.01 o
   1  13  18         28.93         97.21        95.11 o
 -15   0  19        428.18        454.56        97.48 o
 -13   0  19        132.63         65.13        74.53 o
 -11   0  19       1858.56       1956.74        94.10 o
  -9   0  19          0.02          2.18        39.77 o
  -7   0  19        267.55        245.81        47.06 o
  -5   0  19       7290.19       7354.58       169.75 o
  -3   0  19        189.87        124.69        39.14 o
  -1   0  19       1769.43       1645.66        84.12 o
   1   0  19        996.80        796.37        43.39 o
   3   0  19        226.72        250.52        56.69 o
   5   0  19        887.71        784.93        68.05 o
   7   0  19         42.60         -5.03        54.38 o
   9   0  19        196.29        235.26        80.44 o
  11   0  19         82.96         94.82        66.48 o
 -15   1  19          0.34        -78.73        85.62 o
 -14   1  19          1.18         23.09        60.29 o
 -13   1  19         33.62         37.63        62.20 o
 -12   1  19         16.06          2.69        37.45 o
 -11   1  19        270.04        362.15        42.83 o
 -10   1  19          2.20        -29.13        28.98 o
  -9   1  19       1268.24       1326.68        53.19 o
  -8   1  19         23.35         51.16        30.04 o
  -7   1  19       1894.29       1861.08        90.77 o
  -6   1  19        159.59        195.27        30.41 o
  -5   1  19        577.32        582.73        36.51 o
  -4   1  19        349.18        334.22        31.68 o
  -3   1  19        174.40        169.28        27.17 o
  -2   1  19        790.18        819.67        61.85 o
  -1   1  19       1362.92       1290.54        39.96 o
   0   1  19        156.06        188.61        22.41 o
   1   1  19        214.56        181.81        22.23 o
   2   1  19         17.00         20.81        29.26 o
   3   1  19        763.87        742.32        45.49 o
   4   1  19        162.28        225.87        38.06 o
   5   1  19        113.49         98.15        35.80 o
   6   1  19        101.96        133.49        36.19 o
   7   1  19       3041.98       2845.80       120.80 o
   8   1  19         22.23         -9.40        37.61 o
   9   1  19         16.13          7.33        40.63 o
  10   1  19          1.66         -2.96        42.09 o
  11   1  19         43.85         80.12        50.86 o
  12   1  19          3.16        -25.71        59.38 o
 -15   2  19        231.20        286.33        73.74 o
 -14   2  19          9.04         19.28        50.66 o
 -13   2  19        404.51        420.97        54.38 o
 -12   2  19         52.49         42.20        39.44 o
 -11   2  19        380.75        442.56        47.08 o
 -10   2  19          4.51          7.59        33.36 o
  -9   2  19          5.56          9.18        33.00 o
  -8   2  19        102.34        109.82        30.35 o
  -7   2  19        277.50        289.76        33.54 o
  -6   2  19         24.16         31.26        28.11 o
  -5   2  19       1859.92       1832.77        55.14 o
  -4   2  19        142.69         91.57        27.26 o
  -3   2  19        233.06        260.28        30.19 o
  -2   2  19          3.90        132.88        27.91 o
  -1   2  19        446.05        349.39        27.77 o
   0   2  19          5.39         17.54        27.19 o
   1   2  19        496.75        502.32        31.18 o
   2   2  19       3120.15       2961.81        69.94 o
   3   2  19        397.00        347.56        36.47 o
   4   2  19         23.67         59.93        35.20 o
   5   2  19        495.12        466.41        41.27 o
   6   2  19          6.43         72.99        35.25 o
   7   2  19          0.77         27.61        35.69 o
   8   2  19         73.05         11.11        37.49 o
   9   2  19        176.96        164.06        42.79 o
  10   2  19          2.82          3.73        45.50 o
  11   2  19          0.98        -81.90        54.48 o
  12   2  19          5.00         23.25        55.57 o
 -15   3  19          1.49         13.73        53.63 o
 -14   3  19         59.43        156.70        54.12 o
 -13   3  19         27.63         -4.24        46.73 o
 -12   3  19          0.07          1.94        41.38 o
 -11   3  19         12.51        -20.29        37.02 o
 -10   3  19        145.32        170.71        38.41 o
  -9   3  19        274.25        333.68        54.73 o
  -8   3  19          0.56        -18.89        32.50 o
  -7   3  19         82.69         79.10        30.34 o
  -6   3  19         35.62         79.45        30.06 o
  -5   3  19        756.52        778.99        40.37 o
  -4   3  19        521.49        515.03        37.93 o
  -3   3  19        244.79        180.99        29.95 o
  -2   3  19       1132.83       1181.80        41.46 o
  -1   3  19          1.70         -8.57        23.16 o
   0   3  19         66.50        134.46        25.43 o
   1   3  19        273.46        295.62        29.23 o
   2   3  19        288.04        253.72        35.43 o
   3   3  19        240.91        245.42        56.78 o
   4   3  19       2677.35       2501.66        71.25 o
   5   3  19        616.37        440.75        44.39 o
   6   3  19         19.95         63.81        34.30 o
   7   3  19       1646.25       1633.68        74.97 o
   8   3  19        108.20        140.94        44.78 o
   9   3  19         27.12         91.31        45.42 o
  10   3  19          0.39        -52.00        51.84 o
  11   3  19        268.99        306.83        61.18 o
  12   3  19          3.98        -53.56        63.22 o
 -14   4  19         84.83         73.89        56.51 o
 -13   4  19         80.47        119.98        53.95 o
 -12   4  19        366.47        365.58        79.02 o
 -11   4  19        509.82        547.09        72.59 o
 -10   4  19          0.03         -8.70        51.97 o
  -9   4  19          0.18         31.53        34.34 o
  -8   4  19         35.51         26.40        31.47 o
  -7   4  19       1870.83       1937.94        87.95 o
  -6   4  19        114.69         88.27        34.28 o
  -5   4  19        401.97        407.79        36.38 o
  -4   4  19         29.76         26.12        27.62 o
  -3   4  19       1295.79       1185.86        47.40 o
  -2   4  19        330.69        402.06        37.08 o
  -1   4  19          1.21         23.30        25.48 o
   0   4  19        759.15        791.73        37.33 o
   1   4  19       1238.41       1164.96        43.64 o
   2   4  19       1340.45       1216.75        46.82 o
   3   4  19        163.66        155.32        35.94 o
   4   4  19        161.87        124.92        35.06 o
   5   4  19       1287.05       1311.05        76.58 o
   6   4  19        327.83        278.05        40.12 o
   7   4  19        390.67        434.23        48.75 o
   8   4  19          1.19         31.33        42.24 o
   9   4  19        163.05        119.89        47.68 o
  10   4  19         30.38        -27.10        45.86 o
  11   4  19         10.80         66.57        58.57 o
  12   4  19         24.73        -82.25       108.58 o
 -14   5  19          9.61       -105.50        55.57 o
 -13   5  19         15.46         24.22        64.67 o
 -12   5  19         47.16         70.11        53.78 o
 -11   5  19        117.54         72.66        46.88 o
 -10   5  19        510.99        511.34        54.68 o
  -9   5  19        148.89        143.01        41.52 o
  -8   5  19         48.50         28.54        38.34 o
  -7   5  19        864.41        809.23        81.95 o
  -6   5  19       1286.18       1294.62        58.11 o
  -5   5  19          1.59         16.15        32.36 o
  -4   5  19       1153.07       1059.28        47.67 o
  -3   5  19          0.38         13.83        26.45 o
  -2   5  19          0.04        -47.70        26.36 o
  -1   5  19        546.92        518.69        47.12 o
   0   5  19         10.98         51.82        30.58 o
   1   5  19         81.42         49.85        28.85 o
   2   5  19        381.09        401.86        35.56 o
   3   5  19        838.23        841.63        74.29 o
   4   5  19        214.97        153.43        34.62 o
   5   5  19        137.71        166.40        45.56 o
   6   5  19         15.50          5.22        36.23 o
   7   5  19        213.13        200.13        46.15 o
   8   5  19         55.38         73.43        44.11 o
   9   5  19          4.93       -101.55        53.45 o
  10   5  19        227.47        157.87        56.53 o
  11   5  19        604.04        731.81        79.74 o
 -14   6  19         43.17        -73.15       118.87 o
 -13   6  19         83.03        -14.89        53.42 o
 -12   6  19        199.69        227.54        56.91 o
 -11   6  19        644.40        520.81        61.24 o
 -10   6  19        282.02        279.82        50.73 o
  -9   6  19         48.66        101.54        42.49 o
  -8   6  19          2.84        -20.00        37.78 o
  -7   6  19        279.57        244.90        49.57 o
  -6   6  19         55.39         15.05        33.80 o
  -5   6  19        148.65        154.40        34.93 o
  -4   6  19       1067.40       1093.44        54.52 o
  -3   6  19        909.26        839.01        44.85 o
  -2   6  19        214.63        309.50        49.31 o
  -1   6  19         53.28         65.38        28.61 o
   0   6  19        344.15        293.31        33.37 o
   1   6  19        835.81        820.10        47.19 o
   2   6  19        139.14         99.51        30.89 o
   3   6  19         21.61        -11.36        38.50 o
   4   6  19        362.33        286.01        43.16 o
   5   6  19        913.56        910.35        59.39 o
   6   6  19       1167.93       1233.41        69.53 o
   7   6  19        581.12        490.14        58.77 o
   8   6  19         78.22        -20.96        56.64 o
   9   6  19         35.32        -92.84        52.48 o
  10   6  19          2.13       -104.32        55.21 o
  11   6  19         24.32        -35.43       116.59 o
 -13   7  19          0.41       -109.41        81.68 o
 -12   7  19          4.81        -47.17        55.13 o
 -11   7  19         19.97         47.26        50.42 o
 -10   7  19        195.06        200.13        52.11 o
  -9   7  19        335.06        360.09        54.22 o
  -8   7  19         40.59         63.87        42.98 o
  -7   7  19        233.71        267.44        47.01 o
  -6   7  19        582.56        654.44        56.85 o
  -5   7  19        642.61        737.51        55.44 o
  -4   7  19        182.65        154.61        32.79 o
  -3   7  19          5.84         56.35        31.93 o
  -2   7  19        103.10         96.59        33.28 o
  -1   7  19          0.58        -18.05        28.18 o
   0   7  19        126.73        136.02        30.74 o
   1   7  19        610.00        627.29        42.75 o
   2   7  19        158.62        172.83        36.60 o
   3   7  19        576.92        606.50        50.95 o
   4   7  19         77.95        112.01        44.35 o
   5   7  19          2.09         50.06        42.88 o
   6   7  19          2.54        -88.32        44.16 o
   7   7  19        405.77        324.30        62.01 o
   8   7  19         58.12         22.13        62.69 o
   9   7  19         87.69         14.55        57.54 o
  10   7  19        108.14         13.20        64.71 o
 -12   8  19        239.05        313.11        88.92 o
 -11   8  19          0.07        -83.24        51.35 o
 -10   8  19        165.38        153.12        50.86 o
  -9   8  19        129.10        154.95        50.25 o
  -8   8  19        102.59        139.01        53.09 o
  -7   8  19        227.49        313.45        51.42 o
  -6   8  19         55.16         64.95        52.79 o
  -5   8  19        103.27        114.25        43.12 o
  -4   8  19         57.42         52.14        36.40 o
  -3   8  19         23.85         41.24        33.73 o
  -2   8  19        607.44        627.77        61.60 o
  -1   8  19        743.60        656.73        45.10 o
   0   8  19        121.60        192.28        42.93 o
   1   8  19         27.21        -16.26        40.47 o
   2   8  19        230.52        227.47        50.29 o
   3   8  19        154.66        161.30        43.55 o
   4   8  19          0.63        -16.52        43.37 o
   5   8  19         35.82         17.44        55.93 o
   6   8  19          2.61          0.67        50.65 o
   7   8  19         56.31         56.76        51.60 o
   8   8  19          3.57        -67.93        55.60 o
   9   8  19         20.48        -21.26        60.08 o
 -11   9  19         13.85        -11.61        66.98 o
 -10   9  19        118.22         94.33        68.79 o
  -9   9  19       1217.89       1259.78        81.36 o
  -8   9  19          0.01          0.70        48.10 o
  -7   9  19        661.91        633.78        61.06 o
  -6   9  19        120.39         89.44        58.98 o
  -5   9  19        143.96        135.45        47.58 o
  -4   9  19        309.99        336.49        43.89 o
  -3   9  19         20.99         22.90        42.18 o
  -2   9  19         71.85        108.78        38.24 o
  -1   9  19        188.66        254.15        46.56 o
   0   9  19         69.32         57.83        50.84 o
   1   9  19        147.51        161.01        56.51 o
   2   9  19        605.36        526.64        65.62 o
   3   9  19          4.31          9.55        44.42 o
   4   9  19        210.38        259.46        52.36 o
   5   9  19        154.82        163.88        55.65 o
   6   9  19         49.57         53.15        55.16 o
   7   9  19        353.06        336.96        62.91 o
   8   9  19        258.11        157.71        67.58 o
 -10  10  19         15.05        -67.44       131.44 o
  -9  10  19         25.99        -75.99        52.43 o
  -8  10  19         23.58         42.60        50.87 o
  -7  10  19        143.96         93.05        51.92 o
  -6  10  19          5.53       -113.19        74.07 o
  -5  10  19          1.37        -85.56        42.92 o
  -4  10  19          6.34        -24.84        44.78 o
  -3  10  19        121.75         95.29        48.32 o
  -2  10  19        229.58        154.95        51.36 o
  -1  10  19          3.70         -4.28        49.05 o
   0  10  19         12.10        -60.91        60.55 o
   1  10  19         38.81        -61.32        61.98 o
   2  10  19        317.77        407.17        75.74 o
   3  10  19         32.49          7.01        84.99 o
   4  10  19        113.15        181.71        64.67 o
   5  10  19         97.27         45.68        56.37 o
   6  10  19        221.40        231.04        64.43 o
   7  10  19         27.88         19.82       103.00 o
  -9  11  19        766.38        870.96       185.17 o
  -8  11  19         26.04         -6.26        57.74 o
  -7  11  19         21.33          7.74        54.38 o
  -6  11  19        398.32        347.77        62.47 o
  -5  11  19          3.02         -2.51        58.04 o
  -4  11  19        963.35        923.41        80.18 o
  -3  11  19          9.42        -79.77        50.55 o
  -2  11  19        186.29        156.92        50.67 o
  -1  11  19        164.71        194.48        52.44 o
   0  11  19        359.88        137.55        84.39 o
   1  11  19        206.95        199.18       105.16 o
   2  11  19          5.18        104.94        84.82 o
   3  11  19         17.01        -58.30        92.40 o
   4  11  19         14.21         25.80        74.38 o
   5  11  19        217.35        211.97       115.70 o
   6  11  19          3.83       -144.72        72.36 o
  -6  12  19         17.77        -47.89        73.95 o
  -5  12  19        105.01         19.02        70.37 o
  -4  12  19         38.15         22.47        54.56 o
  -3  12  19        302.66        491.47        65.73 o
  -2  12  19        114.08        150.50        76.15 o
  -1  12  19         22.27         10.02        92.01 o
   0  12  19          0.45          0.56        85.12 o
   1  12  19        356.61        288.55        95.34 o
   2  12  19        718.80        787.44       119.54 o
   3  12  19         22.89         64.01       133.73 o
  -2  13  19          0.03        173.74       141.73 o
  -1  13  19        292.83        494.92       146.30 o
 -14   0  20         14.45          4.96        75.48 o
 -12   0  20         63.26          8.00       107.44 o
 -10   0  20        192.52        196.13        47.86 o
  -8   0  20        579.43        461.86        52.70 o
  -6   0  20         27.93         44.90        44.36 o
  -4   0  20        147.56        121.02        41.72 o
  -2   0  20       2291.87       2233.22        82.39 o
   0   0  20       3673.81       3458.03        85.13 o
   2   0  20        862.24        797.00        63.75 o
   4   0  20          0.55        -26.64        50.33 o
   6   0  20          8.53        -22.11        46.96 o
   8   0  20          2.31         21.82        57.70 o
  10   0  20          7.21         43.52        62.61 o
  12   0  20        425.95        478.62       114.87 o
 -15   1  20          0.07         62.69        85.35 o
 -14   1  20        237.91        332.98        66.35 o
 -13   1  20          7.08         12.78        50.92 o
 -12   1  20        418.43        529.01        50.81 o
 -11   1  20          1.36        -19.56        34.86 o
 -10   1  20        191.74        113.45        33.10 o
  -9   1  20         69.36         35.40        29.73 o
  -8   1  20        663.82        640.10        51.03 o
  -7   1  20         13.55         24.62        30.21 o
  -6   1  20       1969.65       1864.59        58.37 o
  -5   1  20          7.18          2.25        27.84 o
  -4   1  20        442.65        412.83        53.79 o
  -3   1  20        391.39        392.18        32.61 o
  -2   1  20         10.23          2.22        28.70 o
  -1   1  20        126.33         90.22        26.36 o
   0   1  20        959.15        843.91        35.13 o
   1   1  20         28.01         30.72        45.73 o
   2   1  20       1355.71       1294.66        51.24 o
   3   1  20        176.54        145.75        35.61 o
   4   1  20         38.96         52.64        34.32 o
   5   1  20          2.15         -9.65        35.56 o
   6   1  20          0.09         24.27        34.89 o
   7   1  20          7.71         47.23        38.20 o
   8   1  20        490.19        522.60        50.13 o
   9   1  20         47.66         35.59        38.91 o
  10   1  20          0.01         27.79        43.25 o
  11   1  20          0.73         22.76        49.50 o
  12   1  20        231.22        233.42        68.62 o
 -15   2  20          9.62         86.15        73.58 o
 -14   2  20         41.15         -0.26        55.76 o
 -13   2  20         15.34          5.01        46.02 o
 -12   2  20        211.93        262.79        45.30 o
 -11   2  20        104.48         10.58        36.35 o
 -10   2  20        789.41        944.28        65.25 o
  -9   2  20          4.61         -2.78        30.71 o
  -8   2  20         58.81         91.44        29.65 o
  -7   2  20          4.19         47.25        29.39 o
  -6   2  20         66.95         28.57        29.44 o
  -5   2  20         19.75         44.97        27.75 o
  -4   2  20         40.02         11.03        27.74 o
  -3   2  20        181.36        146.60        29.21 o
  -2   2  20       2691.66       2480.32        62.24 o
  -1   2  20        119.68        141.23        28.13 o
   0   2  20       2388.34       2292.73        54.16 o
   1   2  20       1062.86       1089.83        41.55 o
   2   2  20        357.95        323.73        35.23 o
   3   2  20        888.59        929.29        47.46 o
   4   2  20        248.06        242.13        37.93 o
   5   2  20         34.78         86.41        34.44 o
[truncated: 137,924 more chars]
